# Supplementary material for: Genetic and epigenetic determinants of reactivation of Mecp2 and the inactive X chromosome in neural stem cells
Source: Stem Cell Reports. 2022 Feb 10;17(3):693–706. doi: 10.1016/j.stemcr.2022.01.008 (PMC9039756; doi:10.1016/j.stemcr.2022.01.008)
Supplement: Table S2. X-linked differential expression analysis between the Tomato-High and control populations — This table shows the differentially expressed X-linked genes between the Tomato-High and control populations using DESeq2. Genes are annotated according to their gene group, and X-inactivated genes that are reactivated in the Low and Med samples are indicated. [file mmc2.xlsx]

## Sheet: Supplemental Table 1
Ensembl ID	Gene name	Chr	Start	End	Strand	BaseMean	Log2FoldChange	LfcSE	Stat	P-value	Padj	Gene class	Reactivated in Low	Reactivated in Medium
ENSMUSG00000086503	Xist	X	103460366	103483254	-1	132.167	-5.96193	0.911208	-6.54288	6.03434e-11	3.03105e-07	Escapee
ENSMUSG00000001924	Uba1	X	20658326	20683179	1	552.5	4.57224	0.706445	6.47218	9.65998e-11	3.63916e-07	Reactivated	Reactivated	Reactivated
ENSMUSG00000031148	Gpkow	X	7697131	7710262	1	191	5.9774	0.93047	6.42407	1.3268e-10	3.99872e-07	Reactivated	Reactivated	Reactivated
ENSMUSG00000025151	Maged1	X	94535474	94542143	-1	1557.83	5.54232	0.932402	5.94414	2.7792e-09	6.97997e-06	Reactivated	Reactivated	Reactivated
ENSMUSG00000031197	Vbp1	X	75514299	75534942	1	178.5	4.5811	0.80752	5.67304	1.40283e-08	3.01989e-05	Reactivated	Reactivated	Reactivated
ENSMUSG00000025040	Fundc1	X	17556564	17572325	-1	104.75	7.0643	1.25751	5.61768	1.93543e-08	3.64563e-05	Reactivated	Reactivated	Reactivated
ENSMUSG00000031370	Zrsr2	X	163935443	163958661	-1	114.083	6.99212	1.256	5.56698	2.59192e-08	4.33974e-05	Reactivated	Reactivated	Reactivated
ENSMUSG00000031429	Psmd10	X	140948429	140956728	-1	98.5833	6.79951	1.24945	5.44201	5.26815e-08	7.93858e-05	Reactivated	Reactivated	Reactivated
ENSMUSG00000031393	Mecp2	X	74026592	74135363	-1	34.75	7.29469	1.37549	5.30332	1.13714e-07	0.000155778	Reactivated
ENSMUSG00000031059	Ndufb11	X	20615326	20617619	-1	342.25	3.84093	0.755024	5.08716	3.63459e-07	0.000456414	Reactivated	Reactivated	Reactivated
ENSMUSG00000016534	Lamp2	X	38401357	38456454	-1	242.583	6.30052	1.25227	5.03129	4.8718e-07	0.000526327	Reactivated	Reactivated	Reactivated
ENSMUSG00000025630	Hprt	X	52988137	53021659	1	227	6.15585	1.25651	4.89918	9.62395e-07	0.000906396	Reactivated		Reactivated
ENSMUSG00000002015	Bcap31	X	73686178	73716175	-1	377.5	5.06438	1.08269	4.67759	2.90273e-06	0.00243007	Reactivated	Reactivated
ENSMUSG00000031386	Hcfc1	X	73942792	73966357	-1	90.5833	6.07978	1.33428	4.55659	5.19919e-06	0.0041235	Reactivated
ENSMUSG00000031107	Rbmx2	X	48695004	48710723	1	53.9167	5.77944	1.3168	4.38901	1.13869e-05	0.00857949	Reactivated	Reactivated	Reactivated
ENSMUSG00000041133	Smc1a	X	152016428	152062694	1	68.8333	5.61759	1.31699	4.26547	1.99478e-05	0.0130693	Reactivated	Reactivated	Reactivated
ENSMUSG00000002010	Idh3g	X	73778963	73786897	-1	454.167	5.1799	1.25678	4.12156	3.76311e-05	0.0226825	Reactivated	Reactivated	Reactivated
ENSMUSG00000031227	Magee1	X	105120378	105123927	1	108.833	5.64013	1.38879	4.06118	4.88255e-05	0.0282981	Reactivated	Reactivated	Reactivated
ENSMUSG00000047238	Mageh1	X	153036166	153037575	-1	584.5	5.2329	1.30559	4.00809	6.1213e-05	0.0341636	Reactivated	Reactivated	Reactivated
ENSMUSG00000057421	Las1l	X	95935335	95956962	-1	64.75	5.27309	1.32575	3.97745	6.96588e-05	0.0374889	Reactivated	Reactivated	Reactivated
ENSMUSG00000031207	Msn	X	96096042	96168552	1	1306.33	3.95442	1.00011	3.95399	7.68601e-05	0.0399381	Reactivated	Reactivated
ENSMUSG00000031403	Dkc1	X	75095854	75109777	1	109.75	5.34864	1.38023	3.87519	0.000106543	0.0517904	Reactivated	Reactivated
ENSMUSG00000031352	Hccs	X	169250193	169320372	-1	253.833	5.11915	1.32992	3.84921	0.000118497	0.0541101	Reactivated	Reactivated	Reactivated
ENSMUSG00000001127	Araf	X	20797814	20860519	1	152.833	4.91577	1.28724	3.81886	0.00013407	0.0577229	Reactivated	Reactivated	Reactivated
ENSMUSG00000067194	Eif1ax	X	159372178	159389928	1	408.75	3.21667	0.856268	3.75661	0.000172228	0.0701435	Reactivated		Reactivated
ENSMUSG00000025264	Tsr2	X	151087094	151096543	-1	71.5	4.94432	1.33461	3.7047	0.000211644	0.0790464	Reactivated	Reactivated	Reactivated
ENSMUSG00000025289	Prdx4	X	155323918	155340754	-1	215.083	4.92862	1.33252	3.69873	0.000216679	0.0790464	Reactivated	Reactivated	Reactivated
ENSMUSG00000031010	Usp9x	X	13071498	13173328	1	68.1667	5.0069	1.35861	3.6853	0.000228433	0.0800526	Reactivated	Reactivated	Reactivated
ENSMUSG00000025266	Gnl3l	X	150983141	151017322	-1	159.75	4.89451	1.35018	3.62509	0.000288865	0.0946285	Reactivated	Reactivated
ENSMUSG00000031221	Igbp1	X	100494291	100516125	1	30.6667	4.74009	1.33214	3.55826	0.000373317	0.114806	Reactivated	Reactivated	Reactivated
ENSMUSG00000031153	Gripap1	X	7789765	7820567	1	92.4167	4.9785	1.41354	3.52201	0.00042829	0.129078	Reactivated	Reactivated	Reactivated
ENSMUSG00000031171	Ftsj1	X	8238668	8252406	-1	110.833	4.41241	1.30088	3.39185	0.000694215	0.177307	Reactivated	Reactivated	Reactivated
ENSMUSG00000073131	Vma21	X	71815924	71839757	1	112.417	4.55056	1.34763	3.37671	0.000733584	0.181219	Reactivated
ENSMUSG00000043384	Gprasp1	X	135742733	135803474	1	70.3333	4.83874	1.45764	3.31958	0.00090153	0.212268	Reactivated	Reactivated	Reactivated
ENSMUSG00000025742	Prps2	X	167346322	167382749	-1	139.167	4.27335	1.29355	3.30359	0.000954557	0.221296	Reactivated	Reactivated	Reactivated
ENSMUSG00000031158	Timm17b	X	7899357	7908351	1	72.6667	4.39138	1.35021	3.25237	0.00114445	0.257399	Reactivated	Reactivated	Reactivated
ENSMUSG00000015291	Gdi1	X	74304998	74311862	1	148.333	4.26147	1.31954	3.22951	0.00124001	0.266938	Reactivated	Reactivated	Reactivated
ENSMUSG00000040749	Siah1b	X	164070705	164076493	-1	26.8333	4.66869	1.4734	3.16866	0.00153145	0.316537	Reactivated	Reactivated	Reactivated
ENSMUSG00000047045	Tmem164	X	142681406	142843494	1	105.583	4.44305	1.40783	3.15597	0.00159967	0.321407	Reactivated	Reactivated	Reactivated
ENSMUSG00000031388	Naa10	X	73916873	73921944	-1	57.1667	4.31765	1.37171	3.14765	0.0016459	0.322104	Reactivated
ENSMUSG00000031293	Rs1	X	160768013	160799663	1	3.58333	9.00081	2.88641	3.11834	0.00181875	0.341248	Inactive
ENSMUSG00000079418	Atg4a	X	140956907	141164270	1	44.1667	4.19346	1.34964	3.1071	0.00188936	0.344711	Reactivated	Reactivated	Reactivated
ENSMUSG00000034457	Eda2r	X	97333840	97377216	-1	145.667	1.81404	0.584319	3.10454	0.00190578	0.344711	Escapee
ENSMUSG00000031007	Atp6ap2	X	12587801	12617049	1	199.083	3.49108	1.1266	3.09878	0.00194322	0.344711	Reactivated	Reactivated	Reactivated
ENSMUSG00000041718	Alg13	X	144317804	144374450	1	60.9167	4.62286	1.49192	3.09859	0.00194442	0.344711	Reactivated		Reactivated
ENSMUSG00000047694	Yipf6	X	98936316	98949017	1	172.167	4.32053	1.39808	3.09033	0.00199931	0.350321	Reactivated
ENSMUSG00000031156	Slc35a2	X	7884028	7894492	1	97.25	3.93623	1.29366	3.0427	0.0023447	0.401503	Reactivated	Reactivated	Reactivated
ENSMUSG00000031400	G6pdx	X	74409483	74429194	-1	203	4.03442	1.32743	3.03928	0.00237141	0.401515	Reactivated
ENSMUSG00000031381	Piga	X	164419787	164433916	1	16.5	4.56686	1.50542	3.03362	0.00241642	0.404553	Reactivated	Reactivated	Reactivated
ENSMUSG00000000134	Tfe3	X	7762560	7775202	1	144.417	3.98174	1.31501	3.02793	0.00246238	0.404553	Reactivated
ENSMUSG00000031246	Sh3bgrl	X	109095365	109197873	1	702.167	4.07768	1.36258	2.99263	0.00276589	0.438728	Reactivated	Reactivated
ENSMUSG00000056537	Rlim	X	103957163	103981284	-1	173.667	4.12107	1.39081	2.96307	0.00304591	0.468355	Reactivated	Reactivated
ENSMUSG00000016382	Pls3	X	75785654	75875182	-1	193.917	4.14894	1.40724	2.94829	0.00319539	0.481513	Reactivated
ENSMUSG00000031357	Syap1	X	162857057	162888447	-1	37.0833	4.06688	1.3873	2.93152	0.00337313	0.492841	Reactivated	Reactivated
ENSMUSG00000025261	Huwe1	X	151800807	151935417	1	47.9167	4.12245	1.4075	2.92892	0.00340139	0.492841	Reactivated
ENSMUSG00000016409	Nkap	X	37126795	37150746	1	73.6667	4.07711	1.39698	2.91851	0.00351703	0.49531	Reactivated
ENSMUSG00000036985	Zdhhc9	X	48171969	48208878	-1	143.083	3.90515	1.33945	2.91548	0.00355142	0.495522	Reactivated	Reactivated	Reactivated
ENSMUSG00000031358	Msl3	X	168654117	168673898	-1	62.6667	3.57695	1.24812	2.86587	0.00415867	0.543425	Reactivated	Reactivated	Reactivated
ENSMUSG00000025531	Chm	X	113040593	113185517	-1	26.5833	4.26616	1.49346	2.85657	0.00428247	0.543425	Reactivated	Reactivated	Reactivated
ENSMUSG00000067873	Htatsf1	X	57053583	57067183	1	144.917	3.97377	1.40362	2.83109	0.00463902	0.550436	Reactivated
ENSMUSG00000042271	Nxt2	X	142226770	142239692	1	154.917	3.86168	1.39747	2.76333	0.00572145	0.643407	Reactivated
ENSMUSG00000036022	Fam122b	X	53243415	53269805	-1	48.5833	3.83468	1.40107	2.73696	0.00620089	0.682053	Reactivated
ENSMUSG00000031157	Pqbp1	X	7894519	7899269	-1	89.6667	3.82323	1.40393	2.72324	0.00646456	0.700824	Reactivated	Reactivated	Reactivated
ENSMUSG00000025269	Apex2	X	150519519	150589868	-1	43.75	3.90479	1.4669	2.66193	0.00776939	0.785751	Reactivated
ENSMUSG00000044150	Bclaf3	X	159526688	159593081	1	18.1667	4.16111	1.56653	2.65627	0.00790105	0.793739	Reactivated	Reactivated
ENSMUSG00000031174	Rpgr	X	10073621	10216920	-1	36.75	3.93104	1.51384	2.59673	0.00941172	0.867324	Reactivated	Reactivated
ENSMUSG00000031105	Slc25a14	X	48623413	48662294	1	31.8333	3.63495	1.45424	2.49956	0.0124348	1	Reactivated
ENSMUSG00000043518	Rai2	X	161717069	161779496	1	12.75	3.87587	1.55254	2.49647	0.0125438	1	Reactivated	Reactivated
ENSMUSG00000001962	Fam50a	X	74313033	74320149	1	36.5	3.53623	1.431	2.47116	0.0134677	1	Reactivated
ENSMUSG00000004221	Ikbkg	X	74393290	74453854	1	69.4167	2.89768	1.18244	2.45058	0.0142625	1	Reactivated	Reactivated
ENSMUSG00000039382	Wdr45	X	7714333	7728206	1	15.5833	3.63622	1.48851	2.44285	0.0145716	1	Reactivated	Reactivated	Reactivated
ENSMUSG00000044148	1810030O07Rik	X	12654879	12673668	-1	53.25	2.70454	1.11363	2.42859	0.0151577	1	Reactivated	Reactivated	Reactivated
ENSMUSG00000031328	Flna	X	74223461	74249820	-1	164.5	3.37512	1.39759	2.41497	0.0157366	1	Reactivated
ENSMUSG00000072969	Armcx5	X	135742733	135747322	1	22.1667	3.70858	1.54435	2.40138	0.0163331	1	Reactivated
ENSMUSG00000051224	Tceanc	X	166499812	166518567	-1	22.9167	3.73327	1.59371	2.3425	0.0191551	1	Reactivated
ENSMUSG00000087396	4933407K13Rik	X	75706932	75764699	-1	19.1667	4.30164	1.84843	2.32718	0.0199555	1	Reactivated	Reactivated	Reactivated
ENSMUSG00000073139	Tmem185a	X	70459753	70477180	-1	61.9167	3.37467	1.45863	2.31358	0.0206908	1	Reactivated
ENSMUSG00000031311	Nono	X	101429318	101448591	1	492	3.41308	1.49636	2.28092	0.0225529	1	Reactivated
ENSMUSG00000038344	Txlng	X	162778919	162829454	-1	10.4167	3.58564	1.59304	2.25082	0.0243972	1	Reactivated
ENSMUSG00000042595	Fam199x	X	137049594	137082503	1	49.6667	3.0854	1.38638	2.22551	0.0260472	1	Reactivated
ENSMUSG00000062070	Pgk1	X	106187100	106203699	1	10.8333	3.5358	1.59023	2.22345	0.0261853	1	Reactivated	Reactivated
ENSMUSG00000031385	Plxnb3	X	73757090	73772514	1	24.6667	3.70322	1.68644	2.19588	0.0281004	1	Reactivated
ENSMUSG00000047242	Taf9b	X	106206883	106221158	-1	99.4167	3.15536	1.44574	2.18252	0.0290715	1	Reactivated
ENSMUSG00000031349	Nsdhl	X	72918557	72958514	1	171.167	3.05088	1.42509	2.14084	0.032287	1	Reactivated	Reactivated	Reactivated
ENSMUSG00000087368	BC065397	X	136741824	136803364	1	13.1667	3.60774	1.71182	2.10755	0.0350697	1	Reactivated
ENSMUSG00000103697	Gm38020	X	103576426	103581101	-1	4.33333	-6.31711	3.01901	-2.09245	0.0363985	1	Inactive
ENSMUSG00000025268	Maged2	X	150806370	150814345	-1	499.667	2.87656	1.38299	2.07996	0.0375292	1	Reactivated	Reactivated
ENSMUSG00000025666	Tmem47	X	81070698	81097872	1	450	3.61182	1.75548	2.05745	0.0396433	1	Reactivated	Reactivated	Reactivated
ENSMUSG00000015668	Pdzd11	X	100622883	100626568	-1	64.25	2.99797	1.49904	1.99993	0.0455083	1	Reactivated	Reactivated
ENSMUSG00000031333	Abcb7	X	104280657	104413856	-1	20.6667	3.14245	1.59304	1.97262	0.0485394	1	Reactivated	Reactivated
ENSMUSG00000034160	Ogt	X	101640060	101684351	1	68.75	2.72587	1.42237	1.91642	0.0553118	1	Not reactivated
ENSMUSG00000031239	Itm2a	X	107397099	107403376	-1	164.333	2.6371	1.39161	1.895	0.0580925	1	Not reactivated
ENSMUSG00000009995	Taz	X	74281912	74290151	1	56.3333	2.78591	1.47045	1.8946	0.0581449	1	Not reactivated
ENSMUSG00000000037	Scml2	X	161082525	161258213	1	4.08333	4.13074	2.23439	1.84871	0.0644995	1	Not reactivated	Reactivated
ENSMUSG00000031432	Prps1	X	140456613	140476140	1	321	0.914099	0.511036	1.78872	0.0736603	1	Not reactivated	Reactivated
ENSMUSG00000046993	Gm5637	X	60045111	60046229	-1	2.58333	4.10565	2.31874	1.77064	0.0766207	1	Not reactivated
ENSMUSG00000050148	Ubqln2	X	153498227	153501570	1	14.5833	2.88222	1.63427	1.76362	0.0777963	1	Not reactivated
ENSMUSG00000031154	Otud5	X	7841364	7876626	1	13.5	2.90313	1.66054	1.7483	0.0804116	1	Not reactivated
ENSMUSG00000061273	Mmgt1	X	56585512	56598069	-1	188.417	2.70666	1.55444	1.74125	0.0816401	1	Not reactivated		Reactivated
ENSMUSG00000042750	Bex2	X	136066564	136068236	-1	525.333	1.27555	0.733341	1.73936	0.0819709	1	Not reactivated
ENSMUSG00000031226	Pbdc1	X	105079756	105117090	1	227.75	0.675132	0.388549	1.73757	0.0822862	1	Escapee
ENSMUSG00000051579	Tceal8	X	136168984	136172342	-1	135.583	2.74204	1.60483	1.70861	0.0875224	1	Not reactivated
ENSMUSG00000031392	Irak1	X	74013914	74023918	-1	31.3333	2.55878	1.55566	1.64482	0.100006	1	Not reactivated
ENSMUSG00000081255	Gm5380	X	13302285	13304420	1	16.8333	-2.81465	1.7132	-1.64292	0.100399	1	Inactive
ENSMUSG00000033436	Armcx2	X	134804145	134809221	-1	120.167	2.54098	1.5528	1.63638	0.10176	1	Not reactivated
ENSMUSG00000037315	Jade3	X	20425688	20519939	1	30.6667	2.72022	1.69227	1.60744	0.107958	1	Not reactivated
ENSMUSG00000031167	Rbm3	X	8138975	8145880	-1	184.583	2.04827	1.29763	1.57847	0.114458	1	Not reactivated
ENSMUSG00000041096	Tspyl2	X	152336852	152342425	-1	50.75	2.29261	1.48589	1.54292	0.122851	1	Not reactivated	Reactivated
ENSMUSG00000031065	Cdk16	X	20687954	20699880	1	67.8333	2.25385	1.50203	1.50054	0.133474	1	Not reactivated	Reactivated
ENSMUSG00000031134	Rbmx	X	57383530	57393036	-1	137.583	1.87155	1.25219	1.49463	0.135012	1	Not reactivated
ENSMUSG00000031201	Brcc3	X	75416628	75454001	1	36.1667	2.49577	1.67013	1.49435	0.135084	1	Not reactivated
ENSMUSG00000068270	Shroom4	X	6399854	6637448	1	9	3.53579	2.39645	1.47543	0.140097	1	Not reactivated
ENSMUSG00000025260	Hsd17b10	X	152001845	152004442	1	98	2.07109	1.44658	1.43171	0.152226	1	Not reactivated
ENSMUSG00000085715	Tsix	X	103431517	103484957	1	2	-5.44267	3.81136	-1.42801	0.153288	1	Inactive
ENSMUSG00000045010	Gm4779	X	101790053	101794423	-1	8.91667	-2.85413	2.01515	-1.41634	0.156676	1	Inactive
ENSMUSG00000039278	Pcsk1n	X	7919822	7924410	1	77.25	2.06631	1.46394	1.41147	0.158106	1	Not reactivated
ENSMUSG00000001964	Emd	X	74254687	74261548	1	96.4167	1.01919	0.728141	1.39971	0.161599	1	Escapee
ENSMUSG00000042712	Tceal9	X	136245079	136247139	1	210.333	2.23745	1.60287	1.3959	0.162744	1	Not reactivated	Reactivated	Reactivated
ENSMUSG00000082192	Gm14719	X	49660960	49661299	1	30.75	0.792248	0.586495	1.35082	0.176754	1	Escapee
ENSMUSG00000097342	Gm26618	X	6027056	6092269	-1	4.41667	2.79061	2.0717	1.34701	0.177976	1	Not reactivated
ENSMUSG00000063785	Utp14a	X	48256862	48282453	1	69.75	1.18296	0.883061	1.33961	0.180371	1	Escapee
ENSMUSG00000035476	Tab3	X	85574022	85634469	1	9.66667	2.38995	1.79927	1.32828	0.184084	1	Not reactivated
ENSMUSG00000041353	Tmem29	X	150397773	150459154	-1	14.5	-1.32746	1.00521	-1.32058	0.186642	1	Escapee
ENSMUSG00000083621	Gm14586	X	52772342	52772749	-1	164.417	2.25313	1.71903	1.3107	0.189958	1	Not reactivated
ENSMUSG00000060681	Slc9a6	X	56609757	56664230	1	11.75	2.35903	1.81285	1.30128	0.193161	1	Not reactivated
ENSMUSG00000031342	Gpm6b	X	166238911	166388988	1	2276.33	0.547003	0.423286	1.29228	0.196261	1	Escapee
ENSMUSG00000031149	Praf2	X	7728439	7731064	1	78.6667	2.06638	1.6064	1.28634	0.198323	1	Not reactivated
ENSMUSG00000031398	Plxna3	X	74329066	74344689	1	13.5	2.27919	1.80241	1.26452	0.206042	1	Not reactivated
ENSMUSG00000009406	Elk1	X	20933395	20950608	-1	69.5833	2.04852	1.63367	1.25393	0.209866	1	Not reactivated
ENSMUSG00000087174	5530601H04Rik	X	105037197	105079609	-1	44.1667	-0.861183	0.699719	-1.23076	0.218414	1	Escapee
ENSMUSG00000081778	Gm6325	X	106360456	106384071	-1	1.91667	-4.40202	3.64563	-1.20748	0.227248	1	Inactive
ENSMUSG00000031242	2610002M06Rik	X	107782751	107816334	-1	16.9167	2.1823	1.8474	1.18128	0.23749	1	Not reactivated
ENSMUSG00000082776	Gm7061	X	94772619	94774034	-1	1.75	-4.2178	3.57259	-1.1806	0.237762	1	Inactive
ENSMUSG00000034311	Kif4	X	100625737	100727214	1	82.6667	2.05676	1.77366	1.15961	0.246207	1	Not reactivated		Reactivated
ENSMUSG00000031168	Ebp	X	8185329	8193512	-1	106.417	1.93306	1.71789	1.12525	0.260482	1	Not reactivated
ENSMUSG00000097571	Jpx	X	103493556	103565696	1	30.6667	0.745652	0.662855	1.12491	0.260627	1	Escapee
ENSMUSG00000031229	Atrx	X	105797615	105929403	-1	189.583	1.76249	1.64425	1.07191	0.283761	1	Not reactivated
ENSMUSG00000037369	Kdm6a	X	18162575	18279936	1	24.75	0.65235	0.61733	1.05673	0.290636	1	Escapee
ENSMUSG00000033737	Fndc3c1	X	106420041	106485401	-1	188.833	2.6866	2.55279	1.05241	0.292609	1	Not reactivated
ENSMUSG00000048355	Arxes1	X	136033367	136034946	1	290.583	1.77029	1.71747	1.03076	0.302656	1	Not reactivated
ENSMUSG00000040621	Gemin8	X	166170454	166190512	1	68.0833	0.66562	0.647115	1.0286	0.303669	1	Escapee
ENSMUSG00000082926	Gm8172	X	69605496	69606245	-1	15.1667	-1.86716	1.84594	-1.01149	0.311781	1	Inactive
ENSMUSG00000078317	F8a	X	73228291	73230795	1	59.8333	1.52131	1.51295	1.00552	0.314646	1	Not reactivated
ENSMUSG00000036916	Zfp280c	X	48541625	48594504	-1	46.0833	2.52515	2.51325	1.00474	0.315024	1	Not reactivated
ENSMUSG00000046032	Snx12	X	101097786	101222563	-1	40.3333	1.72591	1.73432	0.995147	0.319665	1	Not reactivated
ENSMUSG00000019359	Gdpd2	X	100729873	100738895	1	54.4167	-2.69162	2.72322	-0.988397	0.322958	1	Not reactivated
ENSMUSG00000015217	Hmgb3	X	71555918	71560676	1	31.75	1.74688	1.76771	0.988213	0.323048	1	Not reactivated		Reactivated
ENSMUSG00000042386	Tex13b	X	140808307	140813433	-1	2.25	-2.99996	3.09073	-0.970633	0.331731	1	Inactive
ENSMUSG00000041688	Amot	X	145446425	145505181	-1	28.3333	1.61815	1.67704	0.964885	0.334603	1	Not reactivated
ENSMUSG00000031387	Renbp	X	73922121	73930850	-1	38.1667	1.48999	1.55013	0.961204	0.33645	1	Not reactivated
ENSMUSG00000031284	Pak3	X	143518591	143797796	1	30.6667	1.59357	1.66862	0.955024	0.339566	1	Not reactivated	Reactivated
ENSMUSG00000079584	Gm364	X	57409154	57488767	1	27.5833	-1.72188	1.82108	-0.94553	0.344388	1	Inactive
ENSMUSG00000036502	Tmem255a	X	38196573	38252439	-1	9.16667	-1.92272	2.04396	-0.940683	0.346868	1	Not reactivated
ENSMUSG00000072844	G530011O06Rik	X	169975043	169978917	-1	1.41667	-2.77038	2.95047	-0.938961	0.347751	NA	Inactive
ENSMUSG00000019087	Atp6ap1	X	74297097	74304721	1	3	2.07526	2.23536	0.928376	0.353212	1	Escapee
ENSMUSG00000079316	Rab9	X	166457253	166479867	-1	57.9167	-1.49357	1.62995	-0.916328	0.359495	1	Not reactivated
ENSMUSG00000001986	Gria3	X	41400854	41678601	1	9	-1.76385	1.94104	-0.908714	0.363501	1	Not reactivated
ENSMUSG00000064127	Med14	X	12675369	12762073	-1	24.3333	0.93932	1.05019	0.894433	0.37109	1	Escapee
ENSMUSG00000055733	Nap1l3	X	122394565	122397401	-1	14.5833	1.50515	1.68551	0.892997	0.371859	1	Not reactivated
ENSMUSG00000031292	Cdkl5	X	160771923	160994704	-1	7	1.90212	2.131	0.892596	0.372073	1	Not reactivated
ENSMUSG00000080774	Gm9143	X	103037624	103038368	1	1	-3.06583	3.44827	-0.889093	0.373953	NA	Inactive
ENSMUSG00000081084	Gm5638	X	68629428	68630685	1	3.41667	2.01624	2.29274	0.879403	0.379183	1	Not reactivated
ENSMUSG00000081583	Gm14769	X	84063333	84063764	1	1.66667	2.15896	2.47136	0.873591	0.382341	1	Escapee
ENSMUSG00000046873	Mbtps2	X	157535371	157598715	-1	28.8333	1.48663	1.70414	0.872368	0.383007	1	Not reactivated
ENSMUSG00000025037	Maoa	X	16619698	16687818	1	34.5	1.56424	1.79732	0.870319	0.384126	1	Not reactivated
ENSMUSG00000049775	Tmsb4x	X	167207093	167209315	-1	9.16667	1.5898	1.83197	0.867809	0.385499	1	Not reactivated	Reactivated
ENSMUSG00000084289	Gm6977	X	90744546	90745062	-1	79.9167	1.49174	1.73374	0.860415	0.389561	1	Inactive
ENSMUSG00000031397	Tktl1	X	74177259	74208500	1	1.5	-2.9341	3.41397	-0.859438	0.390099	1	Inactive
ENSMUSG00000037010	Apln	X	48025146	48034853	-1	1267.83	-1.01111	1.17789	-0.858402	0.39067	1	Not reactivated	Reactivated
ENSMUSG00000067924	Rtl8b	X	53669177	53670408	-1	98.8333	-0.977933	1.14169	-0.856568	0.391684	1	Not reactivated
ENSMUSG00000023074	Mospd1	X	53344598	53370502	-1	47.6667	1.4776	1.75076	0.843974	0.398684	1	Not reactivated
ENSMUSG00000035045	Zc3h12b	X	95711678	95932637	1	6.75	1.77624	2.11188	0.84107	0.400309	1	Not reactivated
ENSMUSG00000025332	Kdm5c	X	152233020	152274535	1	94.9167	0.382881	0.455551	0.840479	0.40064	1	Escapee
ENSMUSG00000035299	Mid1	X	169685199	170005736	1	25.9167	-1.29626	1.55504	-0.833586	0.404515	1	Escapee
ENSMUSG00000089996	Tmsb15b2	X	136955265	136975497	-1	6.33333	1.19264	1.44636	0.824583	0.409608	1	Escapee
ENSMUSG00000049047	Armcx3	X	134756595	134761455	1	29.75	1.3904	1.69093	0.822269	0.410924	1	Not reactivated
ENSMUSG00000081797	Gm8662	X	158248797	158249370	1	1.08333	-2.53577	3.09369	-0.819661	0.412409	NA	Inactive
ENSMUSG00000049191	Rtl5	X	102066544	102071304	-1	3.41667	2.01624	2.48359	0.811825	0.416892	1	Not reactivated
ENSMUSG00000031176	Dynlt3	X	9654267	9663003	-1	1.25	2.53579	3.1606	0.802313	0.422372	NA	Not reactivated
ENSMUSG00000079697	Gm5751	X	8874253	8880750	1	3.75	-1.87922	2.3473	-0.80059	0.423369	1	Inactive
ENSMUSG00000009731	Kcnd1	X	7822289	7838280	1	7.16667	-1.64306	2.06906	-0.794108	0.427132	1	Not reactivated
ENSMUSG00000045237	1110012L19Rik	X	70385877	70389417	1	86.6667	1.27161	1.61123	0.789215	0.429986	1	Not reactivated	Reactivated
ENSMUSG00000008682	Rpl10	X	74270812	74273135	1	32.75	1.36182	1.76229	0.772753	0.439668	1	Not reactivated
ENSMUSG00000002007	Srpk3	X	73774405	73778925	1	6	1.69267	2.19797	0.770107	0.441237	1	Not reactivated
ENSMUSG00000041700	Lhfpl1	X	145290359	145349089	-1	15.9167	1.3966	1.85563	0.752624	0.451676	1	Not reactivated
ENSMUSG00000081843	Gm7851	X	52782694	52783016	-1	6.75	-1.54676	2.06142	-0.750333	0.453054	1	Inactive
ENSMUSG00000031217	Efnb1	X	99136130	99148991	1	27.9167	-1.32496	1.79395	-0.738573	0.460166	1	Not reactivated
ENSMUSG00000035246	Pcyt1b	X	93654863	93749951	1	31.1667	1.276	1.73775	0.734282	0.462777	1	Not reactivated	Reactivated
ENSMUSG00000025283	Sat1	X	155213132	155216449	-1	120	1.11302	1.52613	0.729307	0.465814	1	Not reactivated
ENSMUSG00000080737	Gm6982	X	92593809	92595368	1	1.75	1.7906	2.45776	0.728549	0.466277	1	Inactive
ENSMUSG00000051220	Ercc6l	X	102141716	102157091	-1	47.4167	-1.27488	1.76418	-0.722651	0.469894	1	Not reactivated
ENSMUSG00000031299	Pdha1	X	160122209	160138413	-1	408.417	1.24892	1.7377	0.718722	0.472312	1	Not reactivated
ENSMUSG00000031375	Bgn	X	73483602	73495933	1	1.83333	-2.66291	3.7245	-0.71497	0.474627	1	Inactive
ENSMUSG00000031353	Rbbp7	X	162760402	162779092	1	9.16667	1.41551	1.98978	0.711393	0.476841	1	Not reactivated
ENSMUSG00000037217	Syn1	X	20860511	20921004	-1	5.41667	-1.60334	2.29716	-0.697964	0.4852	1	Not reactivated
ENSMUSG00000061778	Mospd2	X	164936169	164980375	-1	19.8333	1.2673	1.91583	0.661486	0.5083	1	Not reactivated
ENSMUSG00000085396	Firre	X	50555744	50635321	-1	78	-0.689855	1.05368	-0.654709	0.512655	1	Not reactivated
ENSMUSG00000040363	Bcor	X	12036740	12160355	-1	10.4167	1.43128	2.18811	0.654117	0.513037	1	Not reactivated
ENSMUSG00000081137	BC022960	X	169368189	169370003	1	6.83333	1.32168	2.0385	0.648356	0.516755	1	Not reactivated
ENSMUSG00000019558	Slc6a8	X	73673150	73682502	1	6.58333	1.23833	1.91272	0.647421	0.517359	1	Not reactivated
ENSMUSG00000049929	Lpar4	X	106920625	106933900	1	23.75	-0.640002	0.991252	-0.645651	0.518506	1	Escapee
ENSMUSG00000000838	Fmr1	X	68678541	68717963	1	17.5833	1.23743	1.91751	0.645332	0.518712	1	Not reactivated
ENSMUSG00000031371	Haus7	X	73437315	73459044	-1	35.4167	-1.05305	1.63761	-0.643044	0.520196	1	Not reactivated
ENSMUSG00000070641	Gm16410	X	134489370	134490143	1	1.25	-2	3.11818	-0.641399	0.521264	NA	Inactive
ENSMUSG00000048600	Gm5763	X	142631483	142634015	-1	5.25	0.90689	1.41782	0.639635	0.52241	1	Escapee
ENSMUSG00000083841	Gm1947	X	157429417	157430326	1	17.6667	-1.17731	1.86446	-0.631447	0.527749	1	Inactive
ENSMUSG00000025257	Ribc1	X	152004582	152016295	-1	12.75	-1.22831	1.96002	-0.62668	0.530869	1	Not reactivated
ENSMUSG00000040855	Reps2	X	162411954	162643649	-1	8.83333	-1.21654	1.95196	-0.623237	0.533129	1	Not reactivated
ENSMUSG00000036782	Klhl13	X	23219271	23365082	-1	110	-0.913992	1.46751	-0.622816	0.533405	1	Not reactivated
ENSMUSG00000050332	Amer1	X	95420318	95444872	-1	25.8333	1.08326	1.7699	0.612045	0.540508	1	Not reactivated
ENSMUSG00000079509	Zfx	X	94074631	94123702	-1	21	1.15752	1.8949	0.610862	0.541291	1	Not reactivated
ENSMUSG00000083754	Gm7803	X	50325518	50326532	-1	0.5	-3.33856	5.53631	-0.603029	0.54649	NA	Inactive
ENSMUSG00000031367	Ap1s2	X	163909017	163933666	1	24.25	1.08126	1.83036	0.590736	0.554698	1	Not reactivated
ENSMUSG00000035062	Zc4h2	X	95639193	95658509	-1	15.9167	1.17479	1.98871	0.590729	0.554702	1	Not reactivated
ENSMUSG00000031274	Col4a5	X	141475385	141689234	1	66.6667	-1.0586	1.79969	-0.588213	0.55639	1	Not reactivated
ENSMUSG00000031155	Pim2	X	7878262	7883432	1	29.6667	0.98431	1.68238	0.585071	0.5585	1	Not reactivated
ENSMUSG00000000266	Mid2	X	140664599	140767715	1	51.5833	-1.01757	1.78701	-0.569426	0.569067	1	Not reactivated
ENSMUSG00000081306	Gm15266	X	152110432	152111461	-1	1.41667	-1.26303	2.22637	-0.567305	0.570507	NA	Inactive
ENSMUSG00000098559	Gm15013	X	139713681	139714481	-1	2	1.31097	2.31194	0.567043	0.570685	1	Escapee
ENSMUSG00000040138	Ndp	X	16885521	16911774	-1	112.417	-0.978919	1.73742	-0.563432	0.573141	1	Not reactivated
ENSMUSG00000073077	Cfap47	X	79266559	79517285	-1	0.666667	-2.70321	4.84358	-0.558103	0.576774	NA	Inactive
ENSMUSG00000086473	Gm16265	X	12670635	12670742	1	0.333333	3.40436	6.17706	0.551129	0.581545	NA	Inactive
ENSMUSG00000084331	Gm8163	X	60726389	60727448	-1	0.916667	2.18416	4.06005	0.537964	0.590602	NA	Not reactivated
ENSMUSG00000015289	Lage3	X	74351276	74353618	-1	82.6667	-0.863838	1.60687	-0.537591	0.590859	1	Not reactivated
ENSMUSG00000035232	Pdk3	X	93764607	93832201	-1	95.0833	-0.916233	1.70594	-0.537084	0.59121	1	Not reactivated
ENSMUSG00000041115	Iqsec2	X	152144268	152225236	1	5	1.10864	2.10109	0.527647	0.597744	1	Not reactivated
ENSMUSG00000000787	Ddx3x	X	13280970	13294052	1	73.3333	0.339828	0.658661	0.515937	0.605898	1	Escapee
ENSMUSG00000095597	Gm6472	X	152909505	152910155	-1	4.5	1.17964	2.29386	0.51426	0.60707	1	Inactive
ENSMUSG00000035967	Ints6l	X	56454857	56507843	1	14.6667	1.01126	1.98266	0.510055	0.610013	1	Not reactivated
ENSMUSG00000031422	Morf4l2	X	136732942	136743690	-1	2.91667	1.41716	2.88703	0.49087	0.623518	1	Not reactivated
ENSMUSG00000079350	Magea8	X	154985775	154995850	-1	0.916667	2.16992	4.50812	0.481336	0.630278	NA	Inactive
ENSMUSG00000084284	Tpt1-ps6	X	101768535	101769057	1	0.833333	2.0276	4.24099	0.478097	0.632581	NA	Inactive
ENSMUSG00000083668	Gm5648	X	121334988	121336574	-1	0.916667	-1.5358	3.25533	-0.471779	0.637085	NA	Inactive
ENSMUSG00000031012	Cask	X	13517080	13851367	-1	228.5	0.811126	1.72449	0.470358	0.638099	1	Not reactivated
ENSMUSG00000044348	Slc25a53	X	136981116	137038302	-1	23.3333	-0.827253	1.78322	-0.463909	0.642713	1	Not reactivated
ENSMUSG00000046699	Slitrk4	X	64264885	64276996	-1	0.333333	2.85766	6.163	0.463679	0.642878	NA	Inactive
ENSMUSG00000079578	Gm1140	X	67682900	67693562	-1	0.333333	2.85766	6.163	0.463679	0.642878	NA	Inactive
ENSMUSG00000082106	Mageb16-ps1	X	144555211	144556337	-1	0.333333	2.85766	6.163	0.463679	0.642878	NA	Inactive
ENSMUSG00000084047	Gm14984	X	130400957	130402219	-1	0.333333	2.85766	6.163	0.463679	0.642878	NA	Inactive
ENSMUSG00000084300	Gm6954	X	80666313	80666537	1	0.5	2.85763	6.16301	0.463674	0.642881	NA	Inactive
ENSMUSG00000067369	Trmt2b	X	134222339	134276984	-1	8.25	0.961796	2.0848	0.461336	0.644557	1	Not reactivated
ENSMUSG00000031337	Mtm1	X	71210767	71315691	1	32.8333	0.813336	1.77914	0.45715	0.647563	1	Not reactivated
ENSMUSG00000031431	Tsc22d3	X	140539528	140600659	-1	28.5833	0.826709	1.81173	0.456309	0.648168	1	Not reactivated
ENSMUSG00000083468	Gm9431	X	9009027	9010077	-1	0.25	2.81943	6.20507	0.454376	0.649559	NA	Inactive
ENSMUSG00000084186	Rpl36-ps10	X	19870824	19871039	1	2.08333	-0.999998	2.22116	-0.450214	0.652556	1	Escapee
ENSMUSG00000087235	Gm4750	X	152432477	152434676	1	19.8333	-0.795464	1.79372	-0.443472	0.657424	1	Inactive
ENSMUSG00000046774	8030474K03Rik	X	101794656	101798642	1	3.5	-0.999982	2.26357	-0.441772	0.658655	1	Inactive
ENSMUSG00000050900	Gm7327	X	61785381	61786032	1	0.5	-1.8577	4.20553	-0.441729	0.658685	NA	Inactive
ENSMUSG00000081729	Hspa9-ps1	X	60576946	60578878	-1	51.5833	0.276821	0.655767	0.422133	0.672928	1	Escapee
ENSMUSG00000081049	Rps24-ps3	X	79195047	79195448	1	1.08333	-1.48088	3.58826	-0.412702	0.679825	NA	Inactive
ENSMUSG00000083364	Llph-ps2	X	13218210	13218602	-1	0.666667	-1.48089	3.60616	-0.410655	0.681326	NA	Inactive
ENSMUSG00000083367	Gm8806	X	80533745	80535151	-1	3.5	0.964631	2.37519	0.406128	0.684648	1	Inactive
ENSMUSG00000082011	Gm15043	X	137111340	137112882	1	0.25	2.44263	6.17706	0.395435	0.692522	NA	Inactive
ENSMUSG00000083847	Xlr3d-ps	X	74696047	74704076	1	0.25	2.44263	6.17706	0.395435	0.692522	NA	Inactive
ENSMUSG00000079702	Ssxb6	X	8542608	8548255	-1	0.25	2.44263	6.17706	0.395435	0.692522	NA	Inactive
ENSMUSG00000035725	Prkx	X	77761411	77796278	-1	59.3333	0.671651	1.70437	0.394077	0.693524	1	Not reactivated
ENSMUSG00000082109	Rpl19-ps12	X	6071222	6071812	1	2.66667	-0.652075	1.67636	-0.388982	0.697289	1	Escapee
ENSMUSG00000067567	Hdac8	X	102284639	102505359	-1	0.916667	1.5358	4.15047	0.37003	0.71136	NA	Inactive
ENSMUSG00000033965	Slc16a2	X	103697414	103821983	-1	260.583	-0.167767	0.456658	-0.367381	0.713335	1	Escapee
ENSMUSG00000079317	Trappc2	X	166440574	166453140	1	37.75	0.298799	0.823022	0.363052	0.716566	1	Escapee
ENSMUSG00000062393	Dgkk	X	6779306	6948363	1	38.75	-0.656522	1.82942	-0.358869	0.719693	1	Not reactivated
ENSMUSG00000057000	Nxf3	X	136072099	136085255	-1	2.83333	-0.949608	2.65383	-0.357825	0.720474	1	Inactive
ENSMUSG00000050071	Bex1	X	136213972	136215513	-1	10.5	-0.660625	1.88955	-0.34962	0.726624	1	Not reactivated
ENSMUSG00000081187	3110067C02Rik	X	150463726	150466156	1	1.33333	1.15445	3.38681	0.340867	0.733204	NA	Inactive
ENSMUSG00000048040	Arxes2	X	135993824	135995355	1	591.167	-0.577561	1.70754	-0.338241	0.735182	1	Not reactivated	Reactivated
ENSMUSG00000031283	Chrdl1	X	143285674	143394262	-1	131.25	0.589445	1.74701	0.337402	0.735814	1	Not reactivated
ENSMUSG00000082319	Gm8822	X	81820384	81822730	-1	41.0833	0.202715	0.611589	0.331456	0.7403	1	Escapee
ENSMUSG00000080974	Gm9009	X	94615800	94616125	1	2	-0.652078	1.99941	-0.326135	0.744322	1	Escapee
ENSMUSG00000082423	Gm15148	X	151493114	151493269	-1	1.08333	0.895924	2.78804	0.321346	0.747948	NA	Inactive
ENSMUSG00000043661	Gm9785	X	103525316	103526330	-1	0.583333	-1.96176	6.1348	-0.319775	0.749139	NA	Inactive
ENSMUSG00000037347	Chst7	X	20059560	20097521	1	805.5	-0.539964	1.69004	-0.319498	0.749349	1	Not reactivated	Reactivated
ENSMUSG00000067649	Mageb18	X	92118879	92599572	-1	0.75	1.80735	5.66325	0.319137	0.749623	NA	Inactive
ENSMUSG00000073274	Gm14636	X	19156981	19167241	-1	2.83333	-0.949605	3.03269	-0.313123	0.754187	1	Inactive
ENSMUSG00000000402	Egfl6	X	166523007	166585720	-1	10.9167	-0.567679	1.81753	-0.312336	0.754785	1	Escapee
ENSMUSG00000084118	Gm14989	X	138085607	138085813	-1	0.166667	-1.92355	6.23296	-0.30861	0.757618	NA	Inactive
ENSMUSG00000054453	Sytl5	X	9885622	9994543	1	0.166667	1.92351	6.23296	0.308604	0.757623	NA	Inactive
ENSMUSG00000080923	Gm5400	X	94311894	94312836	1	0.166667	1.92351	6.23296	0.308604	0.757623	NA	Inactive
ENSMUSG00000084137	Gm9085	X	20382750	20383821	-1	0.166667	1.92351	6.23296	0.308604	0.757623	NA	Inactive
ENSMUSG00000082054	Psmb6-ps	X	7950156	7950868	-1	0.416667	-1.89593	6.163	-0.30763	0.758364	NA	Inactive
ENSMUSG00000031145	Prickle3	X	7657260	7668186	1	0.416667	-1.89584	6.16301	-0.307617	0.758374	NA	Inactive
ENSMUSG00000081232	Gm14373	X	5699727	5701884	-1	0.333333	-1.85771	6.15972	-0.30159	0.762965	NA	Inactive
ENSMUSG00000068200	Gm5931	X	10660522	10660998	1	0.333333	1.85767	6.15973	0.301583	0.76297	NA	Inactive
ENSMUSG00000031118	1700080O16Rik	X	51968695	51972772	-1	0.166667	1.85767	6.20507	0.29938	0.76465	NA	Inactive
ENSMUSG00000071816	Ssxb5	X	8803691	8809386	1	0.166667	1.85767	6.20507	0.29938	0.76465	NA	Inactive
ENSMUSG00000081716	Gm14839	X	102735986	102738618	1	0.166667	1.85767	6.20507	0.29938	0.76465	NA	Inactive
ENSMUSG00000081928	Gm15105	X	150367713	150367916	-1	0.166667	1.85767	6.20507	0.29938	0.76465	NA	Inactive
ENSMUSG00000083310	Gm5760	X	99081401	99082402	-1	0.166667	1.85767	6.20507	0.29938	0.76465	NA	Inactive
ENSMUSG00000093806	Asmt	X	170672644	170678054	1	0.166667	1.85767	6.20507	0.29938	0.76465	NA	Inactive
ENSMUSG00000084349	Rpl3-ps1	X	13202571	13203780	1	5.75	0.402099	1.35182	0.297449	0.766124	1	Escapee
ENSMUSG00000083411	Rpl30-ps10	X	71803688	71804034	1	0.916667	1.03819	3.57787	0.290169	0.771687	NA	Escapee
ENSMUSG00000071708	Sms	X	157443855	157492287	-1	131.917	-0.227519	0.788599	-0.288511	0.772956	1	Not reactivated
ENSMUSG00000002014	Ssr4	X	73787028	73790830	1	22	0.508285	1.77898	0.285718	0.775094	1	Not reactivated
ENSMUSG00000081703	Gm6285	X	104947785	104948282	1	0.583333	-1.25608	4.43064	-0.283498	0.776795	NA	Inactive
ENSMUSG00000031169	Porcn	X	8193848	8206525	-1	7.66667	0.546759	1.93994	0.281844	0.778063	1	Not reactivated
ENSMUSG00000031360	Ctps2	X	162901238	163032508	1	35.4167	-0.495014	1.75723	-0.281701	0.778173	1	Not reactivated
ENSMUSG00000045103	Dmd	X	82948870	85206141	1	91.75	0.47783	1.72393	0.277174	0.781647	1	Not reactivated
ENSMUSG00000071665	Foxr2	X	153118786	153132861	1	3.08333	0.732204	2.64379	0.276953	0.781816	1	Not reactivated
ENSMUSG00000031232	Magt1	X	105968084	106011906	-1	232.25	0.179428	0.657484	0.272901	0.78493	1	Escapee
ENSMUSG00000083897	Gm14843	X	101479348	101479559	1	0.833333	-1.2837	4.87748	-0.26319	0.792405	NA	Inactive
ENSMUSG00000083089	Gm4760	X	143183508	143184537	-1	0.833333	-1.22239	4.65602	-0.262541	0.792905	NA	Inactive
ENSMUSG00000035427	Mageb4	X	86250254	86305093	-1	0.833333	1.22241	4.68462	0.260941	0.794138	NA	Inactive
ENSMUSG00000035150	Eif2s3x	X	94188707	94212862	-1	121.5	0.171144	0.680035	0.251669	0.801297	1	Escapee
ENSMUSG00000059461	Gm7331	X	162566857	162567243	1	18.8333	0.217187	0.864058	0.251357	0.801538	1	Escapee
ENSMUSG00000082625	Gm15204	X	162351596	162353876	1	0.333333	-1.4809	6.09192	-0.243092	0.807934	NA	Inactive
ENSMUSG00000082458	Gm9430	X	8662302	8663828	-1	0.333333	-1.48091	6.17706	-0.239744	0.810529	NA	Inactive
ENSMUSG00000081212	Gm6964	X	85793684	85794120	-1	0.333333	-1.48089	6.17706	-0.239741	0.810531	NA	Inactive
ENSMUSG00000081373	Gm16436	X	58630187	58632738	-1	0.333333	-1.48089	6.17706	-0.239741	0.810531	NA	Inactive
ENSMUSG00000031137	Fgf13	X	59062145	59568071	-1	0.333333	-1.48082	6.17706	-0.23973	0.81054	NA	Inactive
ENSMUSG00000082461	Gm8844	X	86316083	86318696	1	0.333333	-1.48082	6.17706	-0.23973	0.81054	NA	Inactive
ENSMUSG00000083311	Gm5643	X	142297565	142298530	1	1.16667	0.775158	3.28101	0.236256	0.813234	NA	Escapee
ENSMUSG00000095562	Gm21887	X	170009659	170019281	1	16.5	-0.21389	0.945257	-0.226277	0.820986	1	Escapee
ENSMUSG00000033792	Atp7a	X	106027276	106124926	1	13.8333	0.224184	1.01881	0.220046	0.825835	1	Escapee
ENSMUSG00000082033	Mageb10-ps	X	86299922	86301328	-1	1	1.00002	4.57927	0.21838	0.827133	NA	Inactive
ENSMUSG00000041229	Phf8	X	151520672	151633859	1	16.9167	0.412459	1.91504	0.215378	0.829472	1	Not reactivated
ENSMUSG00000035395	Pet2	X	89403848	89409689	-1	6.33333	0.537677	2.51792	0.213541	0.830905	1	Inactive
ENSMUSG00000031119	Gpc4	X	52053021	52165252	-1	221.083	0.333712	1.59344	0.20943	0.834113	1	Not reactivated
ENSMUSG00000031409	Tceal6	X	135208687	135210687	-1	1.5	-0.738624	3.6484	-0.202452	0.839564	1	Inactive
ENSMUSG00000100714	2010308F09Rik	X	13234641	13247736	-1	1.16667	-0.775148	3.84328	-0.201689	0.84016	NA	Inactive
ENSMUSG00000086370	Ftx	X	103560907	103623790	-1	16.8333	0.206626	1.03696	0.199262	0.842058	1	Escapee
ENSMUSG00000031438	Rnf128	X	139563316	139673145	1	25.1667	0.344662	1.74191	0.197864	0.843151	1	Not reactivated
ENSMUSG00000036790	Slitrk2	X	66649318	66661393	1	21.75	0.347019	1.78466	0.194445	0.845827	1	Not reactivated
ENSMUSG00000031314	Taf1	X	101532734	101601789	1	2.91667	0.447225	2.31445	0.193231	0.846778	1	Not reactivated
ENSMUSG00000025626	Phf6	X	52912266	52956943	1	79.3333	-0.355309	1.84408	-0.192675	0.847213	1	Not reactivated
ENSMUSG00000081763	Gm9435	X	14955098	14955974	-1	0.5	-1.00001	5.39604	-0.185322	0.852977	NA	Inactive
ENSMUSG00000084830	Gm14539	X	20581141	20581314	-1	58.75	-0.081647	0.441501	-0.184931	0.853284	1	Escapee
ENSMUSG00000082076	Gm8659	X	158150096	158151179	1	0.5	-1.00001	5.44209	-0.183754	0.854206	NA	Inactive
ENSMUSG00000080968	Atf1-ps	X	53883611	53884420	-1	0.583333	-0.961784	5.29501	-0.18164	0.855866	NA	Inactive
ENSMUSG00000031198	Fundc2	X	75382399	75396459	1	94.3333	0.297246	1.70518	0.17432	0.861614	1	Not reactivated
ENSMUSG00000103436	Gm36995	X	7558602	7605381	-1	2.5	0.459298	2.65255	0.173154	0.862531	1	Not reactivated
ENSMUSG00000031383	Dusp9	X	73639419	73643514	1	0.5	-0.934096	5.46528	-0.170915	0.864291	NA	Inactive
ENSMUSG00000080938	Gm6062	X	70978281	70978911	1	0.833333	-0.584968	3.51878	-0.166242	0.867967	NA	Inactive
ENSMUSG00000001173	Ocrl	X	47912387	47965868	1	52.1667	0.309181	1.89026	0.163566	0.870073	1	Not reactivated
ENSMUSG00000031166	Wdr13	X	8123301	8132892	-1	117.25	0.22169	1.38956	0.15954	0.873244	1	Not reactivated
ENSMUSG00000006373	Pgrmc1	X	36598206	36606079	1	104.667	0.270635	1.71771	0.157556	0.874807	1	Not reactivated
ENSMUSG00000031399	Fam3a	X	74384719	74393272	-1	58.25	0.270949	1.72208	0.157338	0.874979	1	Not reactivated
ENSMUSG00000083362	Gm8606	X	155504037	155504924	-1	0.416667	0.961736	6.17706	0.155695	0.876274	NA	Inactive
ENSMUSG00000081145	Gm14585	X	53314533	53315166	1	0.0833333	-0.961802	6.23296	-0.154309	0.877366	NA	Inactive
ENSMUSG00000081263	Gm14859	X	102208402	102208758	1	0.0833333	-0.961802	6.23296	-0.154309	0.877366	NA	Inactive
ENSMUSG00000082262	Gm14730	X	71197127	71198171	1	0.0833333	-0.961802	6.23296	-0.154309	0.877366	NA	Inactive
ENSMUSG00000071763	4933416I08Rik	X	53686637	53690919	1	0.0833333	-0.961802	6.23296	-0.154309	0.877366	NA	Inactive
ENSMUSG00000081886	Gm6175	X	100585009	100585408	1	0.0833333	-0.961802	6.23296	-0.154309	0.877366	NA	Inactive
ENSMUSG00000081892	Gm8864	X	88572051	88573060	-1	0.0833333	-0.961802	6.23296	-0.154309	0.877366	NA	Inactive
ENSMUSG00000082253	Gm14639	X	56155528	56156393	-1	0.0833333	-0.961802	6.23296	-0.154309	0.877366	NA	Inactive
ENSMUSG00000083180	Gm15007	X	139201342	139202051	-1	0.0833333	-0.961802	6.23296	-0.154309	0.877366	NA	Inactive
ENSMUSG00000083518	Gm9429	X	8034212	8035079	1	0.0833333	-0.961802	6.23296	-0.154309	0.877366	NA	Inactive
ENSMUSG00000083537	Gm14942	X	122347613	122347948	1	0.0833333	-0.961802	6.23296	-0.154309	0.877366	NA	Inactive
ENSMUSG00000080998	Gm5384	X	19893657	19894119	1	0.25	-0.961792	6.23296	-0.154308	0.877367	NA	Inactive
ENSMUSG00000083892	Gm1848	X	21146844	21147640	1	0.25	-0.961792	6.23296	-0.154308	0.877367	NA	Inactive
ENSMUSG00000082617	Smt3h2-ps	X	7752130	7752414	1	0.25	0.961764	6.23296	0.154303	0.877371	NA	Inactive
ENSMUSG00000031323	Dmrtc1a	X	102903216	102908687	-1	0.0833333	0.961754	6.23296	0.154301	0.877372	NA	Inactive
ENSMUSG00000039521	Foxp3	X	7573644	7595245	1	0.0833333	0.961754	6.23296	0.154301	0.877372	NA	Inactive
ENSMUSG00000065314	Gm26065	X	20800332	20800436	-1	0.0833333	0.961754	6.23296	0.154301	0.877372	NA	Inactive
ENSMUSG00000067971	Olfr1321	X	49723577	49735059	-1	0.0833333	0.961754	6.23296	0.154301	0.877372	NA	Inactive
ENSMUSG00000079703	Ssxb8	X	8684887	8690844	-1	0.0833333	0.961754	6.23296	0.154301	0.877372	NA	Inactive
ENSMUSG00000079705	Ssxb1	X	8413305	8422157	1	0.0833333	0.961754	6.23296	0.154301	0.877372	NA	Inactive
ENSMUSG00000080897	Gm14500	X	8604420	8604532	1	0.0833333	0.961754	6.23296	0.154301	0.877372	NA	Inactive
ENSMUSG00000081083	Gm6079	X	7686951	7687354	1	0.0833333	0.961754	6.23296	0.154301	0.877372	NA	Inactive
ENSMUSG00000081106	Gm7155	X	75971453	75973123	-1	0.0833333	0.961754	6.23296	0.154301	0.877372	NA	Inactive
ENSMUSG00000081164	Gm8722	X	77757378	77758146	-1	0.0833333	0.961754	6.23296	0.154301	0.877372	NA	Inactive
ENSMUSG00000081424	Gm14774	X	88036371	88036906	-1	0.0833333	0.961754	6.23296	0.154301	0.877372	NA	Inactive
ENSMUSG00000081750	Gm4995	X	142533439	142533870	-1	0.0833333	0.961754	6.23296	0.154301	0.877372	NA	Inactive
ENSMUSG00000081881	Gm14752	X	78405676	78409435	1	0.0833333	0.961754	6.23296	0.154301	0.877372	NA	Inactive
ENSMUSG00000082165	Gm7091	X	140821938	140822523	-1	0.0833333	0.961754	6.23296	0.154301	0.877372	NA	Inactive
ENSMUSG00000083033	Gm9083	X	20239469	20240287	1	0.0833333	0.961754	6.23296	0.154301	0.877372	NA	Inactive
ENSMUSG00000084308	Gm14593	X	53772836	53773129	1	0.0833333	0.961754	6.23296	0.154301	0.877372	NA	Inactive
ENSMUSG00000085466	Hmgn2l6	X	141870135	141870401	-1	0.0833333	0.961754	6.23296	0.154301	0.877372	NA	Inactive
ENSMUSG00000083283	Gm15361	X	74494379	74494822	-1	0.25	0.961736	6.23296	0.154298	0.877374	NA	Inactive
ENSMUSG00000060090	Rp2	X	20364481	20405653	1	47.4167	0.278771	1.85558	0.150234	0.88058	1	Not reactivated
ENSMUSG00000084022	Gm16459	X	162844838	162845523	1	1	0.485416	3.3415	0.145269	0.884498	NA	Inactive
ENSMUSG00000082197	Gm8577	X	154774453	154775438	1	0.833333	-0.584969	4.03862	-0.144844	0.884834	NA	Inactive
ENSMUSG00000082360	Gm8814	X	167028902	167029436	-1	0.25	-0.895961	6.20507	-0.144392	0.885191	NA	Inactive
ENSMUSG00000081167	Gm8880	X	88959217	88959670	1	0.25	-0.895943	6.20507	-0.144389	0.885193	NA	Inactive
ENSMUSG00000082810	Gm8682	X	160036321	160036818	1	0.25	-0.895943	6.20507	-0.144389	0.885193	NA	Inactive
ENSMUSG00000083379	Gm4919	X	151761943	151762658	-1	0.25	-0.895943	6.20507	-0.144389	0.885193	NA	Inactive
ENSMUSG00000067360	Pramel3	X	135302307	135312652	1	0.25	0.895923	6.20507	0.144386	0.885196	NA	Inactive
ENSMUSG00000045694	Gm4997	X	155150952	155151311	-1	0.25	0.895895	6.20507	0.144381	0.8852	NA	Inactive
ENSMUSG00000083262	Gm14470	X	10680964	10681429	1	0.25	0.895895	6.20507	0.144381	0.8852	NA	Inactive
ENSMUSG00000083438	Gm5402	X	94671503	94673120	-1	0.25	0.895895	6.20507	0.144381	0.8852	NA	Inactive
ENSMUSG00000031304	Il2rg	X	101264378	101268255	-1	0.25	-0.895889	6.20507	-0.14438	0.8852	NA	Inactive
ENSMUSG00000087159	Gm15246	X	169320622	169368190	1	0.25	-0.895889	6.20507	-0.14438	0.8852	NA	Inactive
ENSMUSG00000083928	Gm4991	X	109910221	109911772	1	0.25	0.89586	6.20507	0.144375	0.885204	NA	Inactive
ENSMUSG00000046180	4930550L24Rik	X	58909360	58920304	1	7.25	0.299575	2.10989	0.141986	0.887091	1	Inactive
ENSMUSG00000001131	Timp1	X	20870166	20874735	1	9.83333	-0.237425	1.7992	-0.131961	0.895015	1	Not reactivated
ENSMUSG00000100104	Gm5644	X	145601837	145602301	-1	4	-0.247925	1.9037	-0.130233	0.896382	1	Escapee
ENSMUSG00000047757	Fancb	X	164980592	164997272	1	34.0833	-0.239897	1.8446	-0.130054	0.896524	1	Not reactivated
ENSMUSG00000085711	Gm15163	X	157016229	157017530	-1	34.75	0.0980805	0.769845	0.127403	0.898622	1	Escapee
ENSMUSG00000083595	Gm9200	X	106641381	106642734	-1	13.5	-0.196689	1.55277	-0.12667	0.899201	1	Not reactivated
ENSMUSG00000082630	Gm14834	X	107174610	107175494	-1	1	-0.485434	3.88488	-0.124955	0.900559	NA	Inactive
ENSMUSG00000083474	Gm15267	X	152043049	152043512	-1	0.666667	-0.546757	4.40504	-0.124121	0.90122	NA	Inactive
ENSMUSG00000083307	AA414768	X	12936872	12938128	1	2.08333	-0.318305	2.63567	-0.120768	0.903875	1	Not reactivated
ENSMUSG00000090122	Kcne1l	X	142304752	142306294	-1	9.66667	-0.201163	1.70187	-0.118201	0.905908	1	Not reactivated
ENSMUSG00000080922	Gm2214	X	144320926	144321255	-1	0.666667	0.54676	5.07464	0.107744	0.914199	NA	Inactive
ENSMUSG00000083019	Gm6222	X	103762917	103763545	-1	2.25	0.192646	1.82391	0.105622	0.915882	1	Inactive
ENSMUSG00000082198	Gm14504	X	8922486	8923982	-1	0.416667	0.584928	6.14892	0.0951271	0.924214	NA	Inactive
ENSMUSG00000040586	Ofd1	X	166390033	166440704	-1	24.4167	-0.0923921	1.00802	-0.0916574	0.92697	1	Escapee
ENSMUSG00000081461	Rpl30-ps11	X	12456886	12457230	-1	0.5	-0.376838	4.16161	-0.0905509	0.927849	NA	Inactive
ENSMUSG00000031373	Car5b	X	163976822	164027997	-1	7.91667	-0.202585	2.39171	-0.0847029	0.932498	1	Not reactivated
ENSMUSG00000049804	Armcx4	X	134686519	134696757	1	6	0.16506	2.00806	0.0821989	0.934489	1	Not reactivated
ENSMUSG00000080775	Gm6368	X	141980175	141982321	1	5	-0.129286	1.64109	-0.0787804	0.937207	1	Inactive
ENSMUSG00000079481	Nhsl2	X	101849385	102092055	1	14.75	0.117424	1.53028	0.0767335	0.938836	1	Escapee
ENSMUSG00000001128	Cfp	X	20925454	20931555	-1	4.58333	-0.160191	2.15521	-0.0743274	0.94075	1	Not reactivated
ENSMUSG00000031179	3830417A13Rik	X	64173548	64178778	1	0.583333	0.415075	6.10647	0.0679731	0.945807	NA	Inactive
ENSMUSG00000054626	Xlr	X	53777118	53797706	-1	0.916667	-0.260571	3.96112	-0.0657821	0.947551	NA	Inactive
ENSMUSG00000052854	Nrk	X	138914430	139010532	1	5.83333	-0.133358	2.14343	-0.0622169	0.95039	1	Not reactivated
ENSMUSG00000081633	Gm8522	X	75271010	75272938	-1	3.08333	-0.138673	2.29653	-0.0603837	0.95185	1	Not reactivated
ENSMUSG00000036572	Upf3b	X	37091678	37110322	-1	3.08333	-0.142261	2.60028	-0.0547099	0.95637	1	Not reactivated
ENSMUSG00000051592	Ccnb3	X	6979652	7041619	-1	1.25	-0.192616	3.54347	-0.0543582	0.95665	NA	Inactive
ENSMUSG00000006678	Pola1	X	93304767	93632155	-1	51.1667	-0.0733643	1.77264	-0.0413871	0.966987	1	Not reactivated
ENSMUSG00000058254	Tspan7	X	10485158	10596605	1	410.417	-0.0492038	1.73257	-0.0283993	0.977344	1	Not reactivated
ENSMUSG00000082464	Rab9b-ps1	X	105482098	105482703	1	4.91667	0.0357894	2.07853	0.0172186	0.986262	1	Inactive
ENSMUSG00000073125	Xlr3b	X	73192207	73202930	1	3.91667	0.0406027	2.54928	0.0159271	0.987293	1	Not reactivated
ENSMUSG00000080811	Gm14513	X	11684002	11684124	-1	207.417	-0.00734556	0.770304	-0.00953593	0.992392	1	Not reactivated
ENSMUSG00000008035	Mid1ip1	X	10715013	10719690	1	6.33333	-0.000902253	1.83519	-0.000491639	0.999608	1	Escapee
ENSMUSG00000083823	Amd-ps1	X	155155195	155156188	1	0.166667	-4.2408e-05	6.23296	-6.80384e-06	0.999995	NA	Inactive
ENSMUSG00000087522	Gm371	X	94997439	94998683	-1	0.333333	2.99639e-05	6.17706	4.85084e-06	0.999996	NA	Inactive
ENSMUSG00000083554	Gm6645	X	154971207	154974721	-1	0.333333	-2.37247e-05	6.17706	-3.84078e-06	0.999997	NA	Inactive
ENSMUSG00000080914	Gm7129	X	13326023	13327019	-1	0.166667	-2.37248e-05	6.23296	-3.80634e-06	0.999997	NA	Inactive
ENSMUSG00000081323	Rpl7l1-ps1	X	60971990	60972714	-1	0.166667	-2.37248e-05	6.23296	-3.80634e-06	0.999997	NA	Inactive
ENSMUSG00000081418	Gm14830	X	94774978	94775677	-1	0.166667	-2.37248e-05	6.23296	-3.80634e-06	0.999997	NA	Inactive
ENSMUSG00000082291	Gm5762	X	142023346	142023603	-1	0.166667	-2.37248e-05	6.23296	-3.80634e-06	0.999997	NA	Inactive
ENSMUSG00000084131	Rpl3-ps2	X	74170653	74171866	1	0.5	-1.49577e-05	4.23878	-3.52876e-06	0.999997	NA	Inactive
ENSMUSG00000081739	Mdm4-ps	X	128261411	128267924	1	0.666667	-1.63403e-05	4.97706	-3.28313e-06	0.999997	NA	Inactive
ENSMUSG00000048592	Gm5946	X	150220716	150226021	-1	0.833333	-8.57047e-06	3.47734	-2.46466e-06	0.999998	NA	Inactive
ENSMUSG00000081897	Gm15067	X	144268049	144268204	-1	0.5	-4.42341e-06	5.56243	-7.9523e-07	0.999999	NA	Inactive
ENSMUSG00000082031	Gm8097	X	140445554	140446382	-1	0.166667	4.2998e-06	6.23296	6.8985e-07	0.999999	NA	Inactive
ENSMUSG00000082284	H3f3a-ps1	X	101824515	101824924	1	0.5	-2.52613e-06	4.23879	-5.95955e-07	1	NA	Inactive
ENSMUSG00000000223	Drp2	X	134404551	134456573	1	8.58333	0	2.37653	0	1	1	Not reactivated
ENSMUSG00000000881	Dlg3	X	100767722	100818410	1	1	0	5.23051	0	1	NA	Not reactivated
ENSMUSG00000001134	Uxt	X	20941722	20962017	-1	12.8333	0	1.87354	0	1	1	Not reactivated
ENSMUSG00000002006	Pdzd4	X	73793359	73824969	-1	2	0	3.21784	0	1	1	Inactive
ENSMUSG00000002012	Pnck	X	73655994	73660117	-1	1.91667	0	3.20722	0	1	1	Inactive
ENSMUSG00000004317	Clcn5	X	7153810	7319358	-1	24.5833	0	1.80267	0	1	1	Not reactivated
ENSMUSG00000005864	Cnga2	X	71991849	72010218	1	0.75	0	6.14187	0	1	NA	Inactive
ENSMUSG00000009596	Taf7l	X	134460118	134476490	-1	2.16667	0	3.67981	0	1	1	Inactive
ENSMUSG00000009670	Tex11	X	100838648	101059667	-1	0.25	0	6.17706	0	1	NA	Inactive
ENSMUSG00000009941	Nxf2	X	134944526	134964754	-1	0.666667	0	5.58879	0	1	NA	Inactive
ENSMUSG00000015214	Mtmr1	X	71364760	71419196	1	14.0833	0	1.97095	0	1	1	Not reactivated
ENSMUSG00000015290	Ubl4a	X	74365718	74373218	-1	40.5833	0	1.75615	0	1	1	Not reactivated
ENSMUSG00000015342	Xk	X	9272756	9313250	1	13.6667	0	2.03831	0	1	1	Not reactivated
ENSMUSG00000015405	Ace2	X	164139332	164188420	1	0.5	0	6.14893	0	1	NA	Inactive
ENSMUSG00000016308	Ube2a	X	36873900	36884222	1	0.0833333	0	6.23296	0	1	NA	Inactive
ENSMUSG00000017057	Il13ra1	X	36112110	36171259	1	0.75	0	4.72932	0	1	NA	Inactive
ENSMUSG00000019088	Dnase1l1	X	74273217	74282337	-1	4	0	2.66863	0	1	1	Not reactivated
ENSMUSG00000023070	Rgn	X	20549787	20562089	1	0.0833333	0	6.23296	0	1	NA	Inactive
ENSMUSG00000023092	Fhl1	X	56731787	56793346	1	90.1667	0	1.75608	0	1	1	Not reactivated
ENSMUSG00000023443	Esx1	X	137115397	137122083	-1	0.0833333	0	6.23296	0	1	NA	Inactive
ENSMUSG00000025038	Efhc2	X	17132049	17319368	-1	0.666667	0	6.14489	0	1	NA	Not reactivated
ENSMUSG00000025056	Nr0b1	X	86191764	86195947	1	0.0833333	0	6.23296	0	1	NA	Inactive
ENSMUSG00000025059	Gk	X	85701937	85776819	-1	54.25	0	1.85626	0	1	1	Not reactivated
ENSMUSG00000025246	Tbl1x	X	77511013	77662983	1	50.8333	0	1.76958	0	1	1	Not reactivated
ENSMUSG00000025262	Fam120c	X	151344175	151471842	1	8.75	0	1.98435	0	1	1	Not reactivated
ENSMUSG00000025265	Fgd1	X	151046150	151089521	1	7.58333	0	2.10678	0	1	1	Not reactivated
ENSMUSG00000025270	Alas2	X	150547375	150570638	1	0.5	0	5.42034	0	1	NA	Inactive
ENSMUSG00000025271	Pfkfb1	X	150588229	150643878	1	4.41667	0	2.18588	0	1	1	Not reactivated
ENSMUSG00000025272	Tro	X	150645304	150657583	-1	3.75	0	2.49508	0	1	1	Not reactivated
ENSMUSG00000025287	Acot9	X	155262443	155297654	1	9.33333	0	2.00858	0	1	1	Not reactivated
ENSMUSG00000025333	Gpr143	X	152781921	152808646	1	0.5	0	6.12066	0	1	NA	Inactive
ENSMUSG00000025656	Arhgef9	X	95048935	95196856	-1	41.5833	0	1.78766	0	1	1	Not reactivated
ENSMUSG00000025658	Cnksr2	X	157821436	158043294	-1	0.0833333	0	6.23296	0	1	NA	Inactive
ENSMUSG00000025665	Rps6ka6	X	111388192	111537959	-1	22.4167	0	1.86841	0	1	1	Not reactivated
ENSMUSG00000025860	Xiap	X	42059679	42109656	1	40	0	1.73885	0	1	1	Not reactivated
ENSMUSG00000025862	Stag2	X	42149317	42277185	1	0.75	0	4.81891	0	1	NA	Inactive
ENSMUSG00000031060	Rbm10	X	20617503	20650901	1	3	0	2.44715	0	1	1	Not reactivated
ENSMUSG00000031066	Usp11	X	20703906	20720539	1	101.167	0	1.73338	0	1	1	Not reactivated
ENSMUSG00000031079	Zfp300	X	21079174	21089527	-1	1.83333	0	3.78922	0	1	1	Not reactivated
ENSMUSG00000031093	Dock11	X	35888832	36076562	1	1.16667	0	3.51751	0	1	NA	Not reactivated
ENSMUSG00000031095	Cul4b	X	38533274	38576196	-1	7.33333	0	2.19493	0	1	1	Not reactivated
ENSMUSG00000031099	Smarca1	X	47809368	47892974	-1	1.5	0	3.33753	0	1	1	Inactive
ENSMUSG00000031103	Elf4	X	48411046	48463132	-1	0.583333	0	6.1449	0	1	NA	Inactive
ENSMUSG00000031104	Rab33a	X	48519285	48530232	1	4	0	2.2522	0	1	1	Not reactivated
ENSMUSG00000031109	Enox2	X	49009707	49288259	-1	20.0833	0	1.79599	0	1	1	Not reactivated
ENSMUSG00000031111	Igsf1	X	49782536	49797749	-1	0.166667	0	6.23296	0	1	NA	Inactive
ENSMUSG00000031112	Stk26	X	50841047	50893097	1	0.25	0	6.17706	0	1	NA	Inactive
ENSMUSG00000031125	3830403N18Rik	X	56136572	56153498	1	0.75	0	5.43465	0	1	NA	Inactive
ENSMUSG00000031133	Arhgef6	X	57231485	57338729	-1	2.41667	0	2.91701	0	1	1	Inactive
ENSMUSG00000031139	Mcf2	X	60055956	60179089	-1	1.5	0	3.95429	0	1	1	Inactive
ENSMUSG00000031142	Cacna1f	X	7607083	7635196	1	0.0833333	0	6.23296	0	1	NA	Inactive
ENSMUSG00000031143	Ccdc22	X	7593809	7605517	-1	0.25	0	6.20507	0	1	NA	Inactive
ENSMUSG00000031144	Syp	X	7638471	7653256	1	3.16667	0	2.57308	0	1	1	Not reactivated
ENSMUSG00000031146	Plp2	X	7667941	7671390	-1	28.3333	0	1.803	0	1	1	Not reactivated
ENSMUSG00000031147	Magix	X	7673164	7681251	-1	0.166667	0	6.20508	0	1	NA	Inactive
ENSMUSG00000031150	Ccdc120	X	7731714	7750905	-1	2.91667	0	2.47313	0	1	1	Not reactivated
ENSMUSG00000031161	Hdac6	X	7930120	7947889	-1	101.583	0	1.7418	0	1	1	Not reactivated		Reactivated
ENSMUSG00000031189	Aff2	X	69360294	69868037	1	9.16667	0	2.00186	0	1	1	Not reactivated
ENSMUSG00000031196	F8	X	75172715	75382615	-1	4.66667	0	2.37809	0	1	1	Not reactivated
ENSMUSG00000031200	Mtcp1	X	75410444	75416588	-1	11.1667	0	1.94125	0	1	1	Not reactivated
ENSMUSG00000031202	Rab39b	X	75572046	75578231	-1	9.75	0	1.99018	0	1	1	Not reactivated
ENSMUSG00000031204	Asb12	X	95470201	95557987	-1	0.166667	0	6.20508	0	1	NA	Inactive
ENSMUSG00000031209	Heph	X	96455359	96574485	1	2.41667	0	3.09075	0	1	1	Not reactivated
ENSMUSG00000031210	Gpr165	X	96713441	96719388	1	0.25	0	6.17706	0	1	NA	Inactive
ENSMUSG00000031212	Pgr15l	X	97072596	97082104	1	0.0833333	0	6.23296	0	1	NA	Inactive
ENSMUSG00000031214	Ophn1	X	98554277	98891025	-1	63.5833	0	1.79702	0	1	1	Not reactivated
ENSMUSG00000031216	Stard8	X	99003248	99074728	1	5.83333	0	2.11514	0	1	1	Not reactivated
ENSMUSG00000031220	Awat2	X	100402221	100442717	-1	0.25	0	6.17706	0	1	NA	Inactive
ENSMUSG00000031224	Magee2	X	104854952	104857267	-1	2.41667	0	2.91544	0	1	1	Not reactivated
ENSMUSG00000031231	Cox7b	X	106015700	106022450	1	20	0	1.81214	0	1	1	Not reactivated
ENSMUSG00000031245	Hmgn5	X	109004534	109013404	-1	19.25	0	1.8338	0	1	1	Not reactivated
ENSMUSG00000031253	Srpx2	X	133908426	133932446	1	0.333333	0	6.17706	0	1	NA	Inactive
ENSMUSG00000031255	Sytl4	X	133936385	133981812	-1	6.16667	0	2.1564	0	1	1	Not reactivated
ENSMUSG00000031256	Cstf2	X	134059187	134086819	1	8.41667	0	2.00926	0	1	1	Not reactivated
ENSMUSG00000031257	Nox1	X	134086421	134221956	-1	0.25	0	6.17706	0	1	NA	Inactive
ENSMUSG00000031258	Xkrx	X	134149043	134162076	-1	0.0833333	0	6.23296	0	1	NA	Inactive
ENSMUSG00000031262	Cenpi	X	134308084	134362639	1	23.4167	0	1.91289	0	1	1	Not reactivated	Reactivated
ENSMUSG00000031264	Btk	X	134542336	134583570	-1	0.0833333	0	6.23296	0	1	NA	Inactive
ENSMUSG00000031266	Gla	X	134588149	134601125	-1	9	0	1.95629	0	1	1	Not reactivated
ENSMUSG00000031273	Col4a6	X	141165403	141474076	-1	29.5	0	3.39633	0	1	1	Not reactivated
ENSMUSG00000031278	Acsl4	X	142317993	142390535	-1	53.6667	0	1.72463	0	1	1	Not reactivated	Reactivated	Reactivated
ENSMUSG00000031285	Dcx	X	143855842	143933311	-1	1.16667	0	5.20448	0	1	NA	Not reactivated
ENSMUSG00000031290	Lrch2	X	147470375	147554081	-1	20.1667	0	1.90761	0	1	1	Not reactivated
ENSMUSG00000031295	Phka2	X	160502166	160598878	1	13.25	0	1.96158	0	1	1	Not reactivated
ENSMUSG00000031297	Slc7a3	X	101079210	101086020	-1	2.41667	0	2.59344	0	1	1	Not reactivated
ENSMUSG00000031298	Adgrg2	X	160390690	160498070	1	2.58333	0	2.56755	0	1	1	Not reactivated
ENSMUSG00000031302	Nlgn3	X	101299168	101325963	1	19.8333	0	1.85861	0	1	1	Not reactivated
ENSMUSG00000031303	Map3k15	X	159988433	160123351	1	3.25	0	2.74877	0	1	1	Inactive
ENSMUSG00000031309	Rps6ka3	X	159210307	159368244	1	11.1667	0	2.07724	0	1	1	Not reactivated
ENSMUSG00000031310	Zmym3	X	101404384	101420849	-1	32	0	1.81454	0	1	1	Not reactivated
ENSMUSG00000031312	Itgb1bp2	X	101449088	101453541	1	4.75	0	2.72013	0	1	1	Not reactivated
ENSMUSG00000031320	Rps4x	X	102184941	102189394	-1	366.417	0	1.69023	0	1	1	Not reactivated
ENSMUSG00000031325	4930519F16Rik	X	103182971	103311782	-1	0.333333	0	6.16301	0	1	NA	Inactive
ENSMUSG00000031327	Chic1	X	103356476	103396092	1	15.4167	0	1.83342	0	1	1	Not reactivated
ENSMUSG00000031329	Tsx	X	103414467	103424580	1	2.41667	0	3.08227	0	1	1	Not reactivated
ENSMUSG00000031340	Gabre	X	72255999	72274803	-1	0.0833333	0	6.23296	0	1	NA	Inactive
ENSMUSG00000031343	Gabra3	X	72432681	72656848	-1	0.333333	0	6.16301	0	1	NA	Inactive
ENSMUSG00000031344	Gabrq	X	72825178	72842602	1	0.25	0	6.17706	0	1	NA	Inactive
ENSMUSG00000031347	Cetn2	X	72913532	72918411	-1	119.333	0	1.70488	0	1	1	Not reactivated
ENSMUSG00000031351	Zfp185	X	72987339	73031543	1	0.416667	0	6.15456	0	1	NA	Inactive
ENSMUSG00000031355	Arhgap6	X	168795099	169304435	1	13.4167	0	1.87841	0	1	1	Not reactivated
ENSMUSG00000031365	Zfp275	X	73342621	73359080	1	3.5	0	2.57367	0	1	1	Not reactivated
ENSMUSG00000031372	Trex2	X	73433705	73435344	-1	0.0833333	0	6.23296	0	1	NA	Inactive
ENSMUSG00000031374	Zfp92	X	73411096	73428385	1	1.58333	0	4.51365	0	1	1	Inactive
ENSMUSG00000031376	Atp2b3	X	73503086	73571005	1	0.166667	0	6.20508	0	1	NA	Inactive
ENSMUSG00000031377	Bmx	X	164192842	164258193	-1	2.33333	0	3.26314	0	1	1	Not reactivated
ENSMUSG00000031378	Abcd1	X	73716597	73738534	1	13.0833	0	1.97412	0	1	1	Not reactivated
ENSMUSG00000031379	Pir	X	164269371	164373011	1	26.25	0	1.84801	0	1	1	Not reactivated	Reactivated	Reactivated
ENSMUSG00000031380	Vegfd	X	164373378	164402650	1	1.75	0	3.00515	0	1	1	Inactive
ENSMUSG00000031382	Asb11	X	164436994	164459170	1	0.166667	0	6.20508	0	1	NA	Inactive
ENSMUSG00000031389	Arhgap4	X	73891442	73921870	-1	3.83333	0	2.43477	0	1	1	Not reactivated
ENSMUSG00000031391	L1cam	X	73853778	73896105	-1	0.25	0	6.17706	0	1	NA	Inactive
ENSMUSG00000031394	Opn1mw	X	74127464	74150760	1	0.416667	0	6.16301	0	1	NA	Inactive
ENSMUSG00000031402	Mpp1	X	75109733	75131016	-1	35	0	1.77297	0	1	1	Not reactivated
ENSMUSG00000031425	Plp1	X	136822671	136839733	1	10.6667	0	1.89261	0	1	1	Not reactivated
ENSMUSG00000031428	Zcchc18	X	136993155	136998472	1	17.1667	0	1.87376	0	1	1	Not reactivated
ENSMUSG00000031433	Rbm41	X	139889511	139998595	-1	12.0833	0	1.92369	0	1	1	Not reactivated
ENSMUSG00000031434	Morc4	X	139821632	139871677	-1	20.4167	0	1.85615	0	1	1	Not reactivated
ENSMUSG00000032750	Gab3	X	74966843	75085458	-1	1	0	3.9535	0	1	NA	Inactive
ENSMUSG00000032806	Slc10a3	X	74369217	74373349	-1	10.75	0	1.97366	0	1	1	Not reactivated
ENSMUSG00000033343	Magea4	X	72222017	72222964	1	0.25	0	6.17706	0	1	NA	Inactive
ENSMUSG00000033361	Prrg3	X	71962624	71972722	1	9.66667	0	2.06229	0	1	1	Not reactivated
ENSMUSG00000033460	Armcx1	X	134717963	134721917	1	57.0833	0	1.7567	0	1	1	Not reactivated
ENSMUSG00000033578	Tmem35a	X	134295225	134305969	1	28.1667	0	1.88687	0	1	1	Not reactivated
ENSMUSG00000033777	Tlr13	X	106143204	106160493	1	0.166667	0	6.20508	0	1	NA	Inactive
ENSMUSG00000033906	Zdhhc15	X	104536969	104671064	-1	12.0833	0	1.9705	0	1	1	Not reactivated
ENSMUSG00000034055	Phka1	X	102513975	102644246	-1	40.3333	0	1.85759	0	1	1	Not reactivated
ENSMUSG00000034403	Pja1	X	99465734	99471273	-1	51.25	0	1.73945	0	1	1	Not reactivated
ENSMUSG00000034480	Diaph2	X	129749742	130465834	1	12.0833	0	1.98252	0	1	1	Not reactivated
ENSMUSG00000034732	Pabpc5	X	119927196	119930165	1	0.75	0	4.8268	0	1	NA	Inactive
ENSMUSG00000034755	Pcdh11x	X	120290259	120910619	1	5.91667	0	2.34928	0	1	1	Not reactivated
ENSMUSG00000035277	Arx	X	93286445	93298357	1	1.33333	0	3.50958	0	1	NA	Inactive
ENSMUSG00000035776	Cd99l2	X	71420060	71492849	-1	40.8333	0	1.84408	0	1	1	Not reactivated
ENSMUSG00000035847	Ids	X	70343069	70365084	-1	37	0	1.76411	0	1	1	Not reactivated
ENSMUSG00000036013	Fam122c	X	53273424	53331185	1	0.0833333	0	6.23296	0	1	NA	Inactive
ENSMUSG00000036357	Gpr101	X	57496668	57503757	-1	0.416667	0	6.15456	0	1	NA	Inactive
ENSMUSG00000036932	Aifm1	X	48474944	48513563	-1	1.25	0	4.23235	0	1	NA	Not reactivated
ENSMUSG00000036959	Bcorl1	X	48341358	48408049	1	4.58333	0	2.18837	0	1	1	Not reactivated
ENSMUSG00000037005	Xpnpep2	X	48108725	48136981	1	0.666667	0	6.09795	0	1	NA	Inactive
ENSMUSG00000037341	Slc9a7	X	20105754	20291807	-1	17	0	1.87365	0	1	1	Not reactivated
ENSMUSG00000039201	Tbc1d25	X	8154472	8176181	-1	13.75	0	1.92413	0	1	1	Not reactivated
ENSMUSG00000039231	Suv39h1	X	8061171	8074760	-1	22.3333	0	1.82466	0	1	1	Not reactivated
ENSMUSG00000039545	Flicr	X	7573600	7581027	1	1	0	4.33349	0	1	NA	Inactive
ENSMUSG00000039556	Ppp1r3f	X	7557296	7574283	-1	0.5	0	6.14893	0	1	NA	Inactive
ENSMUSG00000040147	Maob	X	16709282	16817366	-1	1.5	0	3.31172	0	1	1	Inactive
ENSMUSG00000040229	Gpr34	X	13632089	13640858	1	0.75	0	5.70267	0	1	NA	Inactive
ENSMUSG00000040808	S100g	X	162961992	162964599	-1	0.166667	0	6.20508	0	1	NA	Inactive
ENSMUSG00000040990	Sh3kbp1	X	159627272	159978069	1	34.4167	0	1.85183	0	1	1	Not reactivated
ENSMUSG00000041020	Map7d2	X	159414572	159498757	1	20	0	1.79675	0	1	1	Not reactivated
ENSMUSG00000041245	Wnk3	X	151198078	151320152	1	4.75	0	2.34335	0	1	1	Not reactivated
ENSMUSG00000041380	Htr2c	X	146962513	147197277	1	0.0833333	0	6.23296	0	1	NA	Inactive
ENSMUSG00000041476	Smpx	X	157698910	157752591	1	0.0833333	0	6.23296	0	1	NA	Inactive
ENSMUSG00000041633	Kctd12b	X	153685154	153696391	-1	40.8333	0	1.80331	0	1	1	Not reactivated
ENSMUSG00000041649	Klf8	X	153237466	153396132	1	0.5	0	6.13481	0	1	NA	Inactive
ENSMUSG00000041658	Rragb	X	153139981	153171943	1	1.41667	0	3.10174	0	1	NA	Inactive
ENSMUSG00000041710	Trpc5	X	144381671	144688180	-1	0.166667	0	6.23296	0	1	NA	Inactive
ENSMUSG00000042225	Ammecr1	X	142851146	142966728	-1	9.66667	0	2.05945	0	1	1	Not reactivated
ENSMUSG00000042282	Gucy2f	X	142081160	142196931	-1	0.0833333	0	6.23296	0	1	NA	Inactive
ENSMUSG00000042425	Frmpd3	X	140342263	140435467	1	0.666667	0	5.80014	0	1	NA	Inactive
ENSMUSG00000042473	Tbc1d8b	X	139684996	139753405	1	23	0	2.11006	0	1	1	Not reactivated
ENSMUSG00000042498	Radx	X	139480367	139554582	1	5.58333	0	2.22804	0	1	1	Not reactivated
ENSMUSG00000042515	Pwwp3b	X	139210042	139238335	1	15	0	1.9165	0	1	1	Not reactivated
ENSMUSG00000042525	4933428M09Rik	X	139179228	139181009	1	0.0833333	0	6.23296	0	1	NA	Inactive
ENSMUSG00000042903	Foxo4	X	101254528	101260873	1	0.416667	0	6.15456	0	1	NA	Inactive
ENSMUSG00000043453	Magea10	X	72381870	72386858	-1	0.166667	0	6.20508	0	1	NA	Inactive
ENSMUSG00000043929	Klhl15	X	94234599	94277724	1	5.5	0	2.13809	0	1	1	Not reactivated
ENSMUSG00000044359	P2ry4	X	100590154	100594869	-1	0.0833333	0	6.23296	0	1	NA	Inactive
ENSMUSG00000044550	Tceal3	X	136590842	136668378	1	2.91667	0	2.43841	0	1	1	Not reactivated
ENSMUSG00000045179	Sox3	X	60891366	60893430	-1	5.66667	0	2.1127	0	1	1	Not reactivated
ENSMUSG00000045180	Shroom2	X	152609509	152769465	-1	16.6667	0	1.92684	0	1	1	Not reactivated
ENSMUSG00000045284	Dcaf12l1	X	44786570	44790197	-1	0.166667	0	6.20508	0	1	NA	Inactive
ENSMUSG00000045427	Hnrnph2	X	134601179	134607060	1	2.58333	0	2.66562	0	1	1	Not reactivated
ENSMUSG00000046269	Usp27x	X	7371276	7375830	-1	1.41667	0	3.4934	0	1	NA	Not reactivated
ENSMUSG00000046432	Bex3	X	136270253	136271978	1	31.9167	0	1.77483	0	1	1	Not reactivated
ENSMUSG00000046449	Nexmif	X	104077434	104201185	-1	8.33333	0	1.97867	0	1	1	Not reactivated
ENSMUSG00000046532	Ar	X	98148769	98323215	1	7.91667	0	2.17492	0	1	1	Not reactivated
ENSMUSG00000046550	Spin2c	X	153832225	153834243	1	10.75	0	1.89824	0	1	1	Not reactivated
ENSMUSG00000047230	Cldn2	X	139800828	139811386	1	1.08333	0	4.69278	0	1	NA	Inactive
ENSMUSG00000047344	Lancl3	X	9199902	9268085	1	18.3333	0	1.85	0	1	1	Not reactivated
ENSMUSG00000047678	Gpr82	X	13661363	13667433	1	0.25	0	6.17706	0	1	NA	Inactive
ENSMUSG00000047686	Rtl3	X	106837082	106840644	-1	0.0833333	0	6.23296	0	1	NA	Inactive
ENSMUSG00000047844	Bex4	X	136138996	136140443	1	31.9167	0	1.75183	0	1	1	Not reactivated
ENSMUSG00000047996	Prrg1	X	78449613	78583896	-1	20.5833	0	1.99126	0	1	1	Not reactivated
ENSMUSG00000048047	Zbtb33	X	38189793	38197046	1	2	0	2.70182	0	1	1	Not reactivated
ENSMUSG00000048155	H2bfm	X	136927325	136928376	1	0.5	0	6.14893	0	1	NA	Inactive
ENSMUSG00000048621	Gm6377	X	109196756	109200439	1	1	0	6.13609	0	1	NA	Not reactivated
ENSMUSG00000048949	Gm6206	X	103163110	103165407	-1	0.0833333	0	6.23296	0	1	NA	Inactive
ENSMUSG00000049536	Tceal1	X	136707982	136711478	1	2.16667	0	3.18392	0	1	1	Not reactivated
ENSMUSG00000050197	Rhox13	X	38121219	38129967	1	0.166667	0	6.20508	0	1	NA	Inactive
ENSMUSG00000050232	Cxcr3	X	101731535	101734269	-1	0.0833333	0	6.23296	0	1	NA	Inactive
ENSMUSG00000050394	Armcx6	X	134748461	134751417	-1	12.8333	0	1.9246	0	1	1	Not reactivated
ENSMUSG00000050424	Pnma5	X	73033981	73037103	-1	0.166667	0	6.20508	0	1	NA	Inactive
ENSMUSG00000051159	Cited1	X	102247381	102252181	-1	14.0833	0	1.93019	0	1	1	Not reactivated
ENSMUSG00000051228	Nyx	X	13466110	13489313	1	0.0833333	0	6.23296	0	1	NA	Inactive
ENSMUSG00000051257	Trap1a	X	139333683	139338169	1	0.25	0	6.20507	0	1	NA	Inactive
ENSMUSG00000051537	Gm5124	X	21360865	21364622	1	10.0833	0	2.17799	0	1	1	Not reactivated
ENSMUSG00000051582	Otud6a	X	100429013	100429885	1	0.0833333	0	6.23296	0	1	NA	Inactive
ENSMUSG00000051851	Rtl8c	X	53608032	53608432	1	15.1667	0	1.84417	0	1	1	Not reactivated
ENSMUSG00000052364	B630019K06Rik	X	8892382	8894964	1	4	0	2.80845	0	1	1	Not reactivated
ENSMUSG00000052676	Zmat1	X	134971372	135009209	-1	12.9167	0	1.9141	0	1	1	Not reactivated
ENSMUSG00000052821	Cysltr1	X	106574346	106603679	-1	0.25	0	6.17706	0	1	NA	Inactive
ENSMUSG00000053593	Fate1	X	71972986	71989046	1	0.166667	0	6.20507	0	1	NA	Inactive
ENSMUSG00000053852	Adgrg4	X	56870163	57001558	1	0.0833333	0	6.23296	0	1	NA	Inactive
ENSMUSG00000054293	P2ry10b	X	107148927	107173661	1	0.0833333	0	6.23296	0	1	NA	Inactive
ENSMUSG00000054667	Irs4	X	141710998	141725263	-1	0.0833333	0	6.23296	0	1	NA	Inactive
ENSMUSG00000054727	1700013H16Rik	X	53742901	53757831	-1	0.333333	0	6.16301	0	1	NA	Inactive
ENSMUSG00000054737	Zfp182	X	21028939	21062316	-1	15.9167	0	1.9539	0	1	1	Not reactivated
ENSMUSG00000054850	Smim10l2a	X	56374586	56377799	1	1.16667	0	4.32135	0	1	NA	Inactive
ENSMUSG00000055110	A630012P03Rik	X	52575843	52619047	1	0.166667	0	6.20508	0	1	NA	Inactive
ENSMUSG00000055188	Rbm3os	X	8145429	8147964	1	1.83333	0	3.28861	0	1	1	Not reactivated
ENSMUSG00000055555	4930502E18Rik	X	53724826	53738441	1	0.5	0	6.13481	0	1	NA	Inactive
ENSMUSG00000055653	Gpc3	X	52272426	52613950	-1	2.5	0	2.9155	0	1	1	Inactive
ENSMUSG00000055691	Gja6	X	160902116	160907052	-1	1	0	4.52842	0	1	NA	Inactive
ENSMUSG00000055780	Usp26	X	51753959	51801233	-1	0.0833333	0	6.23296	0	1	NA	Inactive
ENSMUSG00000056679	Gpr173	X	152343598	152368704	-1	4.25	0	2.27961	0	1	1	Not reactivated
ENSMUSG00000056854	Pou3f4	X	110814280	110817207	1	5	0	2.16293	0	1	1	Not reactivated
ENSMUSG00000057457	Phex	X	157162075	157415312	-1	0.333333	0	6.17706	0	1	NA	Inactive
ENSMUSG00000057836	Xlr3a	X	73086293	73097095	-1	0.416667	0	6.15456	0	1	NA	Inactive
ENSMUSG00000058147	Xlr3c	X	73254540	73265390	-1	0.833333	0	4.5328	0	1	NA	Inactive
ENSMUSG00000058252	Tcp11x2	X	135654698	135693790	-1	0.166667	0	6.20508	0	1	NA	Inactive
ENSMUSG00000059203	Il1rapl2	X	137570608	138846946	1	0.25	0	6.17706	0	1	NA	Inactive
ENSMUSG00000059327	Eda	X	99975606	100400762	1	7.83333	0	2.32318	0	1	1	Not reactivated
ENSMUSG00000059401	Mamld1	X	71050240	71156056	1	15.25	0	1.90477	0	1	1	Not reactivated
ENSMUSG00000059493	Nhs	X	161833296	162159730	-1	4	0	2.3084	0	1	1	Not reactivated
ENSMUSG00000059663	4930524N10Rik	X	154339225	154343392	-1	0.0833333	0	6.23296	0	1	NA	Inactive
ENSMUSG00000059708	Akap17b	X	36608314	36645395	-1	10.4167	0	2.02613	0	1	1	Not reactivated
ENSMUSG00000061082	Plac1	X	53069995	53240111	-1	0.416667	0	6.14892	0	1	NA	Inactive
ENSMUSG00000062170	Fmr1nb	X	68761839	68804567	1	0.0833333	0	6.23296	0	1	NA	Inactive
ENSMUSG00000062184	Hs6st2	X	51387212	51681856	-1	1.58333	0	3.48452	0	1	1	Not reactivated
ENSMUSG00000062949	Atp11c	X	60223290	60592698	-1	14.0833	0	1.87234	0	1	1	Not reactivated
ENSMUSG00000063018	2010204K13Rik	X	7411817	7445143	-1	1.16667	0	5.72906	0	1	NA	Not reactivated
ENSMUSG00000063442	Gm7117	X	105725128	105725514	-1	0.333333	0	6.17706	0	1	NA	Inactive
ENSMUSG00000063663	Brwd3	X	108737016	108834372	-1	9.58333	0	1.94897	0	1	1	Not reactivated
ENSMUSG00000064016	Gm648	X	56543874	56549606	-1	0.333333	0	6.16301	0	1	NA	Inactive
ENSMUSG00000064398	Gm23628	X	20614523	20614695	-1	0.0833333	0	6.23296	0	1	NA	Inactive
ENSMUSG00000064536	Gm23615	X	73809417	73809481	1	0.25	0	6.20507	0	1	NA	Inactive
ENSMUSG00000065155	Gm25481	X	9317819	9317976	1	0.25	0	6.20507	0	1	NA	Inactive
ENSMUSG00000065422	Mir221	X	19146294	19146388	-1	0.0833333	0	6.23296	0	1	NA	Inactive
ENSMUSG00000065503	Mir351	X	53053255	53053353	-1	0.416667	0	6.14892	0	1	NA	Inactive
ENSMUSG00000065689	n-R5s7	X	68949564	68949684	-1	0.0833333	0	6.23296	0	1	NA	Inactive
ENSMUSG00000065907	Gm26108	X	110622832	110623022	-1	0.0833333	0	6.23296	0	1	NA	Inactive
ENSMUSG00000067215	Usp51	X	153006469	153009416	1	12.0833	0	1.90687	0	1	1	Not reactivated
ENSMUSG00000067276	Capn6	X	143802231	143827414	-1	1.25	0	5.77937	0	1	NA	Inactive
ENSMUSG00000067764	Xlr5c	X	73282896	73292976	-1	0.0833333	0	6.23296	0	1	NA	Inactive
ENSMUSG00000067771	Gm14685	X	73117047	73129262	1	1.41667	0	3.34393	0	1	NA	Not reactivated
ENSMUSG00000067835	Gm14661	X	60557728	60807993	1	0.916667	0	3.89868	0	1	NA	Inactive
ENSMUSG00000067860	Zic3	X	58022700	58041736	1	3.33333	0	2.44481	0	1	1	Not reactivated
ENSMUSG00000067878	Map7d3	X	56797858	56822326	-1	3.16667	0	2.74122	0	1	1	Not reactivated
ENSMUSG00000067925	Rtl8a	X	53642488	53643682	-1	34.3333	0	1.77179	0	1	1	Not reactivated
ENSMUSG00000068122	Agtr2	X	21484544	21489164	1	0.25	0	6.20507	0	1	NA	Inactive
ENSMUSG00000071679	Rtl4	X	144688907	145122411	1	2.33333	0	3.40396	0	1	1	Not reactivated
ENSMUSG00000071680	Gm7123	X	142412755	142412967	1	0.0833333	0	6.23296	0	1	NA	Inactive
ENSMUSG00000071719	Tmem28	X	99821021	99848790	1	0.333333	0	6.16301	0	1	NA	Inactive
ENSMUSG00000071721	1700010D01Rik	X	95732586	95733265	-1	0.0833333	0	6.23296	0	1	NA	Inactive
ENSMUSG00000071722	Spin4	X	95022510	95026682	-1	10.6667	0	1.92627	0	1	1	Not reactivated
ENSMUSG00000071723	Gspt2	X	94636069	94643244	1	30.9167	0	1.84042	0	1	1	Not reactivated
ENSMUSG00000071745	DXBay18	X	73137232	73149450	-1	0.166667	0	6.23296	0	1	NA	Inactive
ENSMUSG00000071753	Cdr1os	X	61116378	61292484	1	1.58333	0	3.9784	0	1	1	Not reactivated
ENSMUSG00000071767	Rhox7a	X	37831686	37841275	1	0.0833333	0	6.23296	0	1	NA	Inactive
ENSMUSG00000071815	Fthl17e	X	9033493	9034333	1	0.25	0	6.17706	0	1	NA	Inactive
ENSMUSG00000072249	Fthl17f	X	9063015	9063861	1	0.5	0	6.14893	0	1	NA	Inactive
ENSMUSG00000072923	Gm10439	X	149594570	149636764	1	0.333333	0	6.16301	0	1	NA	Inactive
ENSMUSG00000072944	Nup62cl	X	140006805	140062712	-1	1.83333	0	3.22882	0	1	1	Inactive
ENSMUSG00000072955	Tmsb15l	X	136954988	136976869	-1	0.166667	0	6.20508	0	1	NA	Inactive
ENSMUSG00000072964	Bhlhb9	X	135797594	135891081	1	136.583	0	1.77844	0	1	1	Not reactivated
ENSMUSG00000072966	Gprasp2	X	135839034	135844730	1	20.8333	0	1.82115	0	1	1	Not reactivated
ENSMUSG00000073007	Tent5d	X	107792590	107872909	1	0.5	0	6.12066	0	1	NA	Inactive
ENSMUSG00000073010	Gm5127	X	106583186	106710557	1	0.166667	0	6.20508	0	1	NA	Inactive
ENSMUSG00000073012	Fnd3c2	X	106235246	106255376	-1	0.333333	0	6.09192	0	1	NA	Inactive
ENSMUSG00000073016	Uprt	X	104482818	104507490	1	4.25	0	2.77485	0	1	1	Not reactivated
ENSMUSG00000073062	Zxdb	X	94724569	94730187	1	2.08333	0	2.69666	0	1	1	Inactive
ENSMUSG00000073094	Smim9	X	75146056	75163770	-1	0.25	0	6.17706	0	1	NA	Inactive
ENSMUSG00000073130	Gm1141	X	71920947	71940870	1	1	0	3.82791	0	1	NA	Not reactivated
ENSMUSG00000073176	Zfp449	X	56346400	56365674	1	13.1667	0	1.91314	0	1	1	Not reactivated
ENSMUSG00000073177	Gm773	X	56189827	56212881	-1	0.166667	0	6.20508	0	1	NA	Inactive
ENSMUSG00000073207	Ccdc160	X	52791200	52799468	1	8.25	0	2.37728	0	1	1	Not reactivated
ENSMUSG00000073293	Nudt10	X	6168696	6173015	-1	19.6667	0	1.85672	0	1	1	Not reactivated
ENSMUSG00000073294	AU022751	X	6081219	6083419	-1	2.25	0	3.62815	0	1	1	Inactive
ENSMUSG00000073295	Nudt11	X	6047453	6055110	1	13.75	0	1.8979	0	1	1	Not reactivated
ENSMUSG00000076122	Mir503	X	53053984	53054054	-1	0.0833333	0	6.23296	0	1	NA	Inactive
ENSMUSG00000077652	Gm23322	X	109009681	109009847	-1	0.0833333	0	6.23296	0	1	NA	Inactive
ENSMUSG00000078206	Fthl17d	X	8985900	8986755	-1	0.416667	0	6.15456	0	1	NA	Inactive
ENSMUSG00000079349	Magea5	X	155053061	155063145	-1	0.166667	0	6.20508	0	1	NA	Inactive
ENSMUSG00000079387	Luzp4	X	148857640	148924139	1	0.416667	0	6.16301	0	1	NA	Inactive
ENSMUSG00000079428	Tceal7	X	136214779	136226100	1	0.0833333	0	6.23296	0	1	NA	Inactive
ENSMUSG00000079450	Cldn34c1	X	123103495	123188795	1	0.166667	0	6.20507	0	1	NA	Inactive
ENSMUSG00000079480	Pin4	X	102119447	102127669	1	0.166667	0	6.20507	0	1	NA	Inactive
ENSMUSG00000079487	Med12	X	101274030	101297465	1	16.1667	0	1.98194	0	1	1	Not reactivated
ENSMUSG00000079508	Apoo	X	94367117	94417093	1	33.9167	0	1.75586	0	1	1	Not reactivated
ENSMUSG00000079531	Gm5936	X	74837196	74843355	1	0.25	0	6.17706	0	1	NA	Inactive
ENSMUSG00000079534	Gm5640	X	74639119	74645635	-1	1	0	4.57434	0	1	NA	Not reactivated
ENSMUSG00000079536	Gm6880	X	74480287	74481399	-1	0.25	0	6.17706	0	1	NA	Inactive
ENSMUSG00000079593	Gm14597	X	53577087	53608979	-1	6.41667	0	2.03457	0	1	1	Not reactivated
ENSMUSG00000079606	Gm595	X	48841466	48877713	-1	0.0833333	0	6.23296	0	1	NA	Inactive
ENSMUSG00000079627	Rhox2h	X	37668989	37673277	-1	0.0833333	0	6.23296	0	1	NA	Inactive
ENSMUSG00000079694	Gm14862	X	9250928	9256899	-1	0.583333	0	6.06593	0	1	NA	Inactive
ENSMUSG00000079845	Xlr4a	X	73074345	73082478	-1	0.666667	0	5.89415	0	1	NA	Inactive
ENSMUSG00000080582	Gm24907	X	150807859	150807986	-1	0.333333	0	6.16301	0	1	NA	Inactive
ENSMUSG00000080718	Gm8019	X	137099516	137100102	1	0.166667	0	6.23296	0	1	NA	Inactive
ENSMUSG00000080777	Gm15365	X	74713502	74713801	-1	0.333333	0	6.17706	0	1	NA	Inactive
ENSMUSG00000080778	Gm7199	X	163477652	163479136	1	0.0833333	0	6.23296	0	1	NA	Inactive
ENSMUSG00000080795	Gm6783	X	66969223	66970659	-1	0.0833333	0	6.23296	0	1	NA	Inactive
ENSMUSG00000080813	Gm14828	X	100337514	100338668	1	0.0833333	0	6.23296	0	1	NA	Inactive
ENSMUSG00000080818	Gm9434	X	13377866	13378678	-1	0.333333	0	6.17706	0	1	NA	Inactive
ENSMUSG00000080847	Gm4773	X	80061011	80061712	-1	0.0833333	0	6.23296	0	1	NA	Inactive
ENSMUSG00000080877	Rpl22-ps1	X	8038611	8038996	-1	0.25	0	6.20507	0	1	NA	Inactive
ENSMUSG00000081034	Gm5944	X	115458894	115459894	-1	0.0833333	0	6.23296	0	1	NA	Inactive
ENSMUSG00000081042	Psmb7-ps2	X	8105294	8106113	1	0.0833333	0	6.23296	0	1	NA	Inactive
ENSMUSG00000081118	Gm6758	X	74135133	74136187	-1	0.166667	0	6.23296	0	1	NA	Inactive
ENSMUSG00000081217	Gm15268	X	141627959	141628468	1	0.333333	0	6.16301	0	1	NA	Inactive
ENSMUSG00000081222	Gm15173	X	157612689	157613121	-1	0.0833333	0	6.23296	0	1	NA	Inactive
ENSMUSG00000081308	Gm14480	X	10696932	10697364	-1	0.0833333	0	6.23296	0	1	NA	Inactive
ENSMUSG00000081320	Gm15034	X	49158223	49158571	1	0.166667	0	6.20508	0	1	NA	Inactive
ENSMUSG00000081357	Xlr4e-ps	X	74944963	74952044	1	0.0833333	0	6.23296	0	1	NA	Inactive
ENSMUSG00000081390	Gm14538	X	20528256	20529582	1	0.5	0	5.42034	0	1	NA	Inactive
ENSMUSG00000081443	Gm3880	X	102686292	102686972	-1	0.166667	0	6.20508	0	1	NA	Inactive
ENSMUSG00000081473	Gm4853	X	38396935	38397328	1	0.166667	0	6.20508	0	1	NA	Inactive
ENSMUSG00000081475	Gm14558	X	21618130	21618510	-1	0.0833333	0	6.23296	0	1	NA	Inactive
ENSMUSG00000081607	Gm15294	X	141873409	141875235	-1	0.166667	0	6.20508	0	1	NA	Inactive
ENSMUSG00000081614	Gm9436	X	17674430	17676284	-1	0.0833333	0	6.23296	0	1	NA	Inactive
ENSMUSG00000081622	Gm5937	X	77456586	77457228	1	0.0833333	0	6.23296	0	1	NA	Inactive
ENSMUSG00000081680	Gm14473	X	10865077	10865633	-1	0.0833333	0	6.23296	0	1	NA	Inactive
ENSMUSG00000081752	Sms-ps	X	62775585	62776685	-1	1.41667	0	3.57014	0	1	NA	Not reactivated
ENSMUSG00000081793	5730416F02Rik	X	109001485	109002296	1	0.166667	0	6.20507	0	1	NA	Inactive
ENSMUSG00000081807	Gm14849	X	108060304	108065130	1	0.0833333	0	6.23296	0	1	NA	Inactive
ENSMUSG00000081875	Gm15223	X	166485602	166486427	1	0.0833333	0	6.23296	0	1	NA	Inactive
ENSMUSG00000081896	Gm5389	X	57659732	57660907	1	0.166667	0	6.20508	0	1	NA	Inactive
ENSMUSG00000081969	Gm16471	X	102138613	102139230	1	0.583333	0	6.10647	0	1	NA	Inactive
ENSMUSG00000081996	Gm7153	X	75723672	75724126	1	0.0833333	0	6.23296	0	1	NA	Inactive
ENSMUSG00000082002	Gm6568	X	157540866	157541562	1	0.25	0	6.20507	0	1	NA	Inactive
ENSMUSG00000082026	Gm5764	X	158833435	158834319	1	0.0833333	0	6.23296	0	1	NA	Inactive
ENSMUSG00000082090	Gm16481	X	13238327	13239553	1	0.166667	0	6.20508	0	1	NA	Inactive
ENSMUSG00000082129	Gm14502	X	8830322	8830434	-1	0.0833333	0	6.23296	0	1	NA	Inactive
ENSMUSG00000082208	Gm15379	X	75458812	75459459	1	1	0	3.8485	0	1	NA	Inactive
ENSMUSG00000082223	Gm15079	X	141434973	141435188	1	0.166667	0	6.23296	0	1	NA	Inactive
ENSMUSG00000082226	Gm715	X	60548019	60548849	1	0.833333	0	4.53565	0	1	NA	Not reactivated
ENSMUSG00000082228	Gm8344	X	68921157	68922012	-1	0.0833333	0	6.23296	0	1	NA	Inactive
ENSMUSG00000082229	Nap1l2	X	103184176	103186640	-1	7.66667	0	2.12568	0	1	1	Not reactivated
ENSMUSG00000082245	Gm6292	X	105140849	105141943	1	0.0833333	0	6.23296	0	1	NA	Inactive
ENSMUSG00000082383	Gm9670	X	103506812	103507589	1	0.166667	0	6.20507	0	1	NA	Inactive
ENSMUSG00000082450	Mageb7-ps	X	86398204	86399244	-1	0.166667	0	6.20508	0	1	NA	Inactive
ENSMUSG00000082549	Gm14813	X	98962084	98962478	-1	0.0833333	0	6.23296	0	1	NA	Inactive
ENSMUSG00000082560	Gm15157	X	155185679	155186380	1	0.0833333	0	6.23296	0	1	NA	Inactive
ENSMUSG00000082660	Gm14612	X	50373144	50374024	1	0.333333	0	6.17706	0	1	NA	Inactive
ENSMUSG00000082675	Gm6382	X	142210884	142211825	1	0.0833333	0	6.23296	0	1	NA	Inactive
ENSMUSG00000082746	Rps12-ps1	X	103489517	103489917	1	1.41667	0	3.72981	0	1	NA	Inactive
ENSMUSG00000082755	Gm8692	X	75987178	75987615	-1	0.0833333	0	6.23296	0	1	NA	Inactive
ENSMUSG00000082778	Gm15191	X	151945368	151946367	1	0.25	0	6.20507	0	1	NA	Inactive
ENSMUSG00000082847	Gm5759	X	88897696	88898506	-1	0.0833333	0	6.23296	0	1	NA	Inactive
ENSMUSG00000082855	Gm14537	X	20391709	20392501	1	1.08333	0	4.50139	0	1	NA	Inactive
ENSMUSG00000082927	Gm5863	X	120160710	120161717	1	0.0833333	0	6.23296	0	1	NA	Inactive
ENSMUSG00000082964	Rpl13-ps5	X	94789717	94790346	1	0.25	0	6.20507	0	1	NA	Inactive
ENSMUSG00000082996	Gm6238	X	104382042	104382506	-1	0.166667	0	6.20507	0	1	NA	Inactive
ENSMUSG00000083093	Gm15385	X	75459963	75485753	1	0.166667	0	6.23296	0	1	NA	Inactive
ENSMUSG00000083112	Gm14620	X	50542402	50542784	-1	0.0833333	0	6.23296	0	1	NA	Inactive
ENSMUSG00000083114	Gm14790	X	93981069	93982469	-1	0.166667	0	6.20508	0	1	NA	Inactive
ENSMUSG00000083140	Gm5073	X	17626257	17627076	1	0.166667	0	6.20508	0	1	NA	Inactive
ENSMUSG00000083207	Gm14780	X	93527573	93530309	1	0.416667	0	6.15456	0	1	NA	Inactive
ENSMUSG00000083210	Gm14869	X	109120801	109121684	-1	0.666667	0	6.14187	0	1	NA	Inactive
ENSMUSG00000083223	Gm15016	X	135988547	135989266	1	0.0833333	0	6.23296	0	1	NA	Inactive
ENSMUSG00000083253	Gm7108	X	89802319	89806126	-1	0.0833333	0	6.23296	0	1	NA	Inactive
ENSMUSG00000083258	Gm5939	X	78855408	78858281	-1	2.16667	0	2.72624	0	1	1	Not reactivated
ENSMUSG00000083275	Gm4993	X	120957711	120958884	1	0.0833333	0	6.23296	0	1	NA	Inactive
ENSMUSG00000083316	Gm15185	X	159096347	159097092	-1	0.0833333	0	6.23296	0	1	NA	Inactive
ENSMUSG00000083333	Magea7-ps	X	76347394	76348353	1	0.0833333	0	6.23296	0	1	NA	Inactive
ENSMUSG00000083346	Gm8260	X	64047554	64047906	-1	0.166667	0	6.20508	0	1	NA	Inactive
ENSMUSG00000083375	Gm15057	X	145990742	145991275	1	0.25	0	6.17706	0	1	NA	Inactive
ENSMUSG00000083416	Gm15378	X	75143424	75143630	1	0.583333	0	5.15987	0	1	NA	Inactive
ENSMUSG00000083470	Nsa2-ps2	X	136328299	136329071	1	0.25	0	6.20507	0	1	NA	Inactive
ENSMUSG00000083488	Gm8534	X	153656606	153657371	1	0.166667	0	6.20507	0	1	NA	Inactive
ENSMUSG00000083544	Oat-rs1	X	75915216	75916526	1	0.0833333	0	6.23296	0	1	NA	Inactive
ENSMUSG00000083573	Gm7312	X	156679335	156679803	-1	0.166667	0	6.20507	0	1	NA	Inactive
ENSMUSG00000083611	Gm8832	X	168366464	168366858	1	0.0833333	0	6.23296	0	1	NA	Inactive
ENSMUSG00000083640	Gm8876	X	88755574	88756695	-1	1.5	0	3.33548	0	1	1	Not reactivated
ENSMUSG00000083646	Gm6088	X	140797396	140799934	1	0.333333	0	6.17706	0	1	NA	Inactive
ENSMUSG00000083670	Gm6829	X	9327749	9328108	-1	13.25	0	1.90909	0	1	1	Not reactivated
ENSMUSG00000083695	Rnf138rt1	X	163760139	163761329	-1	0.0833333	0	6.23296	0	1	NA	Inactive
ENSMUSG00000083714	Fthl17-ps1	X	9043727	9044242	1	0.0833333	0	6.23296	0	1	NA	Inactive
ENSMUSG00000083736	Gm6039	X	75233063	75234312	1	0.916667	0	3.37814	0	1	NA	Not reactivated
ENSMUSG00000083744	Gm14824	X	105327739	105328475	-1	0.916667	0	6.13609	0	1	NA	Not reactivated
ENSMUSG00000083768	Gm15362	X	74504015	74504402	1	0.0833333	0	6.23296	0	1	NA	Inactive
ENSMUSG00000083889	E530001F21Rik	X	105164632	105165361	-1	0.0833333	0	6.23296	0	1	NA	Inactive
ENSMUSG00000083906	Gm15186	X	159588465	159589027	1	0.666667	0	4.909	0	1	NA	Inactive
ENSMUSG00000083936	Gm14829	X	100329692	100330829	1	0.333333	0	6.16301	0	1	NA	Inactive
ENSMUSG00000083960	Gm4918	X	146095376	146096459	1	0.75	0	4.13351	0	1	NA	Inactive
ENSMUSG00000084007	Gm9003	X	94422678	94423295	-1	0.0833333	0	6.23296	0	1	NA	Inactive
ENSMUSG00000084060	Gm16412	X	89005370	89005642	1	0.0833333	0	6.23296	0	1	NA	Inactive
ENSMUSG00000084061	Gm4996	X	146932685	146934254	1	0.0833333	0	6.23296	0	1	NA	Inactive
ENSMUSG00000084142	Gm9103	X	102178194	102178657	-1	0.0833333	0	6.23296	0	1	NA	Inactive
ENSMUSG00000084150	Gm14395	X	7535571	7536133	-1	0.0833333	0	6.23296	0	1	NA	Inactive
ENSMUSG00000084166	Gm6451	X	151413668	151414384	-1	0.0833333	0	6.23296	0	1	NA	Inactive
ENSMUSG00000084216	Gm7973	X	136340181	136340668	1	0.166667	0	6.20508	0	1	NA	Inactive
ENSMUSG00000084341	Gm3928	X	103075919	103077225	1	0.0833333	0	6.23296	0	1	NA	Inactive
ENSMUSG00000084575	Gm23656	X	105873824	105873935	1	0.0833333	0	6.23296	0	1	NA	Inactive
ENSMUSG00000084771	A230072E10Rik	X	151291974	151344846	-1	0.416667	0	6.16301	0	1	NA	Inactive
ENSMUSG00000084806	Gm15232	X	167088093	167102090	-1	0.166667	0	6.20507	0	1	NA	Inactive
ENSMUSG00000084885	3010001F23Rik	X	152368573	152416698	1	0.166667	0	6.23296	0	1	NA	Inactive
ENSMUSG00000084904	Gm14827	X	94442732	94447727	1	1.83333	0	3.21889	0	1	1	Not reactivated
ENSMUSG00000084990	Gm14549	X	36814771	36817200	1	1.58333	0	2.95054	0	1	1	Not reactivated
ENSMUSG00000085284	Gm16189	X	71439714	71469851	1	0.166667	0	6.20508	0	1	NA	Inactive
ENSMUSG00000085314	Gm14866	X	100736983	100740929	-1	0.25	0	6.17706	0	1	NA	Inactive
ENSMUSG00000085568	Gm14858	X	102252522	102365498	1	0.5	0	6.15456	0	1	NA	Inactive
ENSMUSG00000085584	Rtl9	X	143099594	143104297	1	0.0833333	0	6.23296	0	1	NA	Inactive
ENSMUSG00000085669	Gm14817	X	73795215	73797616	1	0.666667	0	4.84358	0	1	NA	Inactive
ENSMUSG00000085891	Gm14634	X	12762278	12821492	1	1.16667	0	3.67697	0	1	NA	Not reactivated
ENSMUSG00000085982	9530051G07Rik	X	153037629	153072915	1	21.6667	0	2.17017	0	1	1	Not reactivated
ENSMUSG00000085998	AW822252	X	53695855	53716773	-1	0.25	0	6.17706	0	1	NA	Inactive
ENSMUSG00000086173	Kis2	X	52742563	52744960	-1	0.0833333	0	6.23296	0	1	NA	Inactive
ENSMUSG00000086316	Nbdy	X	153723590	153741920	1	2	0	2.74506	0	1	1	Not reactivated
ENSMUSG00000086540	Scml1	X	161814690	161832176	-1	0.0833333	0	6.23296	0	1	NA	Inactive
ENSMUSG00000086629	2810403D21Rik	X	108833800	108974906	1	10.75	0	1.90023	0	1	1	Not reactivated
ENSMUSG00000086676	Gm14705	X	69356596	69361269	-1	0.75	0	5.76388	0	1	NA	Inactive
ENSMUSG00000086695	Gm15247	X	169985801	169986939	-1	0.416667	0	6.16301	0	1	NA	Inactive
ENSMUSG00000086736	Gm14902	X	100741093	100749421	1	1.16667	0	4.63787	0	1	NA	Inactive
ENSMUSG00000086807	Platr21	X	139240226	139357738	-1	0.0833333	0	6.23296	0	1	NA	Inactive
ENSMUSG00000086860	Gm1720	X	166662025	166689812	1	0.5	0	6.15456	0	1	NA	Inactive
ENSMUSG00000086877	A230072C01Rik	X	20961684	20986737	1	22.75	0	1.89226	0	1	1	Not reactivated
ENSMUSG00000086996	4933416E14Rik	X	10415301	10417238	-1	0.0833333	0	6.23296	0	1	NA	Inactive
ENSMUSG00000087201	Gm15261	X	169037674	169106536	-1	8.08333	0	2.33374	0	1	1	Not reactivated
ENSMUSG00000087252	Gm14379	X	7375925	7378042	1	0.0833333	0	6.23296	0	1	NA	Inactive
ENSMUSG00000087365	C430049B03Rik	X	53055046	53057190	-1	11.3333	0	1.88467	0	1	1	Not reactivated
ENSMUSG00000087390	Gm7598	X	38476461	38482486	1	0.25	0	6.17706	0	1	NA	Inactive
ENSMUSG00000087401	Gm14664	X	61041741	61076068	1	0.5	0	5.30398	0	1	NA	Inactive
ENSMUSG00000087403	Kantr	X	152294828	152327495	-1	14.75	0	1.84613	0	1	1	Not reactivated
ENSMUSG00000087424	5730405O15Rik	X	13042015	13045297	1	2.83333	0	2.51172	0	1	1	Inactive
ENSMUSG00000087565	Gm14662	X	60893653	60898067	1	0.916667	0	4.33649	0	1	NA	Not reactivated
ENSMUSG00000087620	5330434G04Rik	X	105348282	105391776	-1	8.08333	0	2.1654	0	1	1	Not reactivated
ENSMUSG00000087644	Gm14703	X	7651106	7657258	-1	0.166667	0	6.20508	0	1	NA	Inactive
ENSMUSG00000088298	Gm26415	X	109115225	109115516	-1	1.41667	0	3.43508	0	1	NA	Not reactivated
ENSMUSG00000088335	Gm22843	X	78550746	78550879	-1	0.0833333	0	6.23296	0	1	NA	Inactive
ENSMUSG00000089768	Tmsb15b1	X	136974022	136976874	-1	15.4167	0	1.87424	0	1	1	Not reactivated
ENSMUSG00000090110	Cmc4	X	75404846	75416584	-1	1.33333	0	3.04997	0	1	NA	Not reactivated
ENSMUSG00000094378	Gm15097	X	149784473	149826694	1	1	0	4.44968	0	1	NA	Inactive
ENSMUSG00000095698	Rhox2d	X	37493428	37497623	1	0.333333	0	6.16301	0	1	NA	Inactive
ENSMUSG00000095741	Rhox2f	X	37571405	37576163	1	0.0833333	0	6.23296	0	1	NA	Inactive
ENSMUSG00000096056	Gm21986	X	101295839	101321348	1	0.0833333	0	6.23296	0	1	NA	Inactive
ENSMUSG00000096362	Rps12-ps21	X	123285044	123285445	1	0.0833333	0	6.23296	0	1	NA	Inactive
ENSMUSG00000096508	Gm7903	X	135433835	135443830	1	0.25	0	6.17706	0	1	NA	Inactive
ENSMUSG00000097288	Gm2155	X	56371620	56374790	-1	0.0833333	0	6.23296	0	1	NA	Inactive
ENSMUSG00000097497	Gm26652	X	19224789	19237856	-1	0.333333	0	6.16301	0	1	NA	Inactive
ENSMUSG00000098118	Gm26960	X	153114053	153114767	1	0.166667	0	6.20508	0	1	NA	Inactive
ENSMUSG00000101603	Gm28730	X	53051194	53053159	-1	1.33333	0	3.56083	0	1	NA	Not reactivated
ENSMUSG00000104064	Gm37956	X	103771646	103773655	-1	0.583333	0	6.06593	0	1	NA	Inactive
ENSMUSG00000105993	Tex13c2	X	42489691	42491524	1	0.166667	0	6.20508	0	1	NA	Inactive
ENSMUSG00000106409	Mir7092	X	74317362	74317429	1	0.0833333	0	6.23296	0	1	NA	Inactive
ENSMUSG00000108981	Gm15262	X	161287456	161366252	1	0.0833333	0	6.23296	0	1	NA	Inactive
ENSMUSG00000109088	Gm44593	X	110634586	110812324	-1	3.33333	0	2.65343	0	1	1	Not reactivated
ENSMUSG00000109128	Gm45022	X	153721157	153723881	-1	0.416667	0	5.72881	0	1	NA	Inactive
ENSMUSG00000109459	Gm39526	X	94731399	94745359	1	0.166667	0	6.20508	0	1	NA	Inactive
ENSMUSG00000096426	Btbd35f24	X	3193887	3195827	-1	NA	NA	NA	NA	NA	NA	Inactive
ENSMUSG00000084298	Gm14331	X	3225600	3230364	1	NA	NA	NA	NA	NA	NA	Inactive
ENSMUSG00000095907	Gm14333	X	3231695	3231958	-1	NA	NA	NA	NA	NA	NA	Inactive
ENSMUSG00000080876	Gm14332	X	3276856	3278543	-1	NA	NA	NA	NA	NA	NA	Inactive
ENSMUSG00000083144	Gm14334	X	3328043	3328735	1	NA	NA	NA	NA	NA	NA	Inactive
ENSMUSG00000083918	Gm14352	X	3404837	3405285	-1	NA	NA	NA	NA	NA	NA	Inactive
ENSMUSG00000094558	Btbd35f11	X	3441731	3443690	-1	NA	NA	NA	NA	NA	NA	Inactive
ENSMUSG00000081589	Gm14353	X	3446558	3447426	-1	NA	NA	NA	NA	NA	NA	Inactive
ENSMUSG00000082167	Gm14360	X	3484012	3486883	1	NA	NA	NA	NA	NA	NA	Inactive
ENSMUSG00000095492	Gm14361	X	3696491	3697358	1	NA	NA	NA	NA	NA	NA	Inactive
ENSMUSG00000094876	Btbd35f18	X	3700233	3702192	1	NA	NA	NA	NA	NA	NA	Inactive
ENSMUSG00000095716	Btbd35f10	X	3750934	3752885	-1	NA	NA	NA	NA	NA	NA	Inactive
ENSMUSG00000095259	Gm14357	X	3755775	3756642	-1	NA	NA	NA	NA	NA	NA	Inactive
ENSMUSG00000082025	Gm14359	X	3779668	3785511	1	NA	NA	NA	NA	NA	NA	Inactive
ENSMUSG00000096524	Gm14355	X	3786827	3787090	-1	NA	NA	NA	NA	NA	NA	Inactive
ENSMUSG00000080300	Spin2-ps1	X	3835901	3837534	-1	NA	NA	NA	NA	NA	NA	Inactive
ENSMUSG00000101381	Btbd35f16	X	3955054	3957002	-1	NA	NA	NA	NA	NA	NA	Inactive
ENSMUSG00000094725	Gm15251	X	3959863	3960745	1	NA	NA	NA	NA	NA	NA	Inactive
ENSMUSG00000096733	Gm15257	X	4033924	4034806	1	NA	NA	NA	NA	NA	NA	Inactive
ENSMUSG00000078218	Btbd35f3	X	4037674	4039616	1	NA	NA	NA	NA	NA	NA	Inactive
ENSMUSG00000085978	Gm15258	X	4075022	4075762	-1	NA	NA	NA	NA	NA	NA	Inactive
ENSMUSG00000080299	Gm14350	X	4076625	4077264	-1	NA	NA	NA	NA	NA	NA	Inactive
ENSMUSG00000084955	Gm14349	X	4118240	4119931	1	NA	NA	NA	NA	NA	NA	Inactive
ENSMUSG00000082081	Gm14358	X	4143537	4146415	1	NA	NA	NA	NA	NA	NA	Inactive
ENSMUSG00000093977	Gm14362	X	4147732	4148004	-1	NA	NA	NA	NA	NA	NA	Inactive
ENSMUSG00000082489	Gm14356	X	4192857	4193725	1	NA	NA	NA	NA	NA	NA	Inactive
ENSMUSG00000094307	Btbd35f28	X	4196576	4198535	1	NA	NA	NA	NA	NA	NA	Inactive
ENSMUSG00000094596	Btbd35f20	X	4289286	4291245	-1	NA	NA	NA	NA	NA	NA	Inactive
ENSMUSG00000094240	Gm14348	X	4294124	4294991	-1	NA	NA	NA	NA	NA	NA	Inactive
ENSMUSG00000085775	Gm14364	X	4339453	4339719	1	NA	NA	NA	NA	NA	NA	Inactive
ENSMUSG00000085966	Gm14368	X	4341036	4343915	-1	NA	NA	NA	NA	NA	NA	Inactive
ENSMUSG00000095411	Gm15260	X	4366897	4367779	1	NA	NA	NA	NA	NA	NA	Inactive
ENSMUSG00000094273	Btbd35f17	X	4370636	4372595	1	NA	NA	NA	NA	NA	NA	Inactive
ENSMUSG00000094794	Gm6019	X	4409511	4410246	-1	NA	NA	NA	NA	NA	NA	Inactive
ENSMUSG00000080073	Gm9427	X	4455353	4456003	1	NA	NA	NA	NA	NA	NA	Inactive
ENSMUSG00000094323	Gm15256	X	4511847	4512729	1	NA	NA	NA	NA	NA	NA	Inactive
ENSMUSG00000078214	Gm5925	X	4515674	4517170	1	NA	NA	NA	NA	NA	NA	Inactive
ENSMUSG00000096800	Gm4725	X	4553787	4554373	1	NA	NA	NA	NA	NA	NA	Inactive
ENSMUSG00000085686	Gm9498	X	4770778	4771068	-1	NA	NA	NA	NA	NA	NA	Inactive
ENSMUSG00000095657	Gm15252	X	4796663	4797545	1	NA	NA	NA	NA	NA	NA	Inactive
ENSMUSG00000078213	Btbd35f4	X	4800496	4801986	1	NA	NA	NA	NA	NA	NA	Inactive
ENSMUSG00000094693	Gm4726	X	4839207	4839942	-1	NA	NA	NA	NA	NA	NA	Inactive
ENSMUSG00000078212	Gm3757	X	4882412	4883086	1	NA	NA	NA	NA	NA	NA	Inactive
ENSMUSG00000086497	Gm15259	X	4905423	4905713	1	NA	NA	NA	NA	NA	NA	Inactive
ENSMUSG00000095436	Gm15254	X	4906982	4907254	-1	NA	NA	NA	NA	NA	NA	Inactive
ENSMUSG00000094860	Btbd35f27	X	4952135	4954077	1	NA	NA	NA	NA	NA	NA	Inactive
ENSMUSG00000094358	Gm14370	X	5144852	5145719	1	NA	NA	NA	NA	NA	NA	Inactive
ENSMUSG00000080792	Gm14367	X	5148676	5150172	1	NA	NA	NA	NA	NA	NA	Inactive
ENSMUSG00000094401	Gm14365	X	5193483	5194069	1	NA	NA	NA	NA	NA	NA	Inactive
ENSMUSG00000085706	Gm9428	X	5276735	5278427	-1	NA	NA	NA	NA	NA	NA	Inactive
ENSMUSG00000078210	Gm5924	X	5338792	5340451	1	NA	NA	NA	NA	NA	NA	Inactive
ENSMUSG00000081626	Gm14369	X	5391640	5391924	1	NA	NA	NA	NA	NA	NA	Inactive
ENSMUSG00000082975	Gm14363	X	5399249	5402129	-1	NA	NA	NA	NA	NA	NA	Inactive
ENSMUSG00000044597	Mycs	X	5466898	5469265	-1	NA	NA	NA	NA	NA	NA	Inactive
ENSMUSG00000082326	Gm14366	X	5608572	5610867	-1	NA	NA	NA	NA	NA	NA	Inactive
ENSMUSG00000082270	Gm14375	X	5665372	5666226	1	NA	NA	NA	NA	NA	NA	Inactive
ENSMUSG00000095814	Btbd35f7	X	5669067	5671026	1	NA	NA	NA	NA	NA	NA	Inactive
ENSMUSG00000081486	Gm14452	X	5859717	5861540	1	NA	NA	NA	NA	NA	NA	Inactive
ENSMUSG00000083939	Gm14451	X	5869686	5871506	-1	NA	NA	NA	NA	NA	NA	Inactive
ENSMUSG00000080186	Gm14448	X	5885743	5885952	-1	NA	NA	NA	NA	NA	NA	Inactive
ENSMUSG00000081661	Gm14450	X	5984772	5985011	1	NA	NA	NA	NA	NA	NA	Inactive
ENSMUSG00000099018	Gm27360	X	6071478	6071557	1	NA	NA	NA	NA	NA	NA	Inactive
ENSMUSG00000075918	n-R5s2	X	6106891	6107009	1	NA	NA	NA	NA	NA	NA	Inactive
ENSMUSG00000023279	Bmp15	X	6314107	6320721	-1	NA	NA	NA	NA	NA	NA	Inactive
ENSMUSG00000050089	Akap4	X	7067519	7078609	1	NA	NA	NA	NA	NA	NA	Inactive
ENSMUSG00000082240	Gm14380	X	7142858	7143288	-1	NA	NA	NA	NA	NA	NA	Inactive
ENSMUSG00000089127	Gm26401	X	7229775	7229850	1	NA	NA	NA	NA	NA	NA	Inactive
ENSMUSG00000070108	Mir500	X	7237683	7237774	-1	NA	NA	NA	NA	NA	NA	Inactive
ENSMUSG00000076251	Mir501	X	7241243	7241351	-1	NA	NA	NA	NA	NA	NA	Inactive
ENSMUSG00000070100	Mir362	X	7241982	7242046	-1	NA	NA	NA	NA	NA	NA	Inactive
ENSMUSG00000065398	Mir188	X	7247989	7248056	-1	NA	NA	NA	NA	NA	NA	Inactive
ENSMUSG00000070139	Mir532	X	7248402	7248497	-1	NA	NA	NA	NA	NA	NA	Inactive
ENSMUSG00000083535	Gm14381	X	7513788	7514201	-1	NA	NA	NA	NA	NA	NA	Inactive
ENSMUSG00000083402	Gm14394	X	7547020	7547314	-1	NA	NA	NA	NA	NA	NA	Inactive
ENSMUSG00000088477	Gm23082	X	7547348	7547480	-1	NA	NA	NA	NA	NA	NA	Inactive
ENSMUSG00000109493	Gm45208	X	7722245	7730530	1	NA	NA	NA	NA	NA	NA	Inactive
ENSMUSG00000080645	Mir1198	X	7807101	7807221	1	NA	NA	NA	NA	NA	NA	Inactive
ENSMUSG00000073291	Gm10491	X	7907693	7907835	-1	NA	NA	NA	NA	NA	NA	Inactive
ENSMUSG00000073290	Gm10490	X	7909542	7909927	1	NA	NA	NA	NA	NA	NA	Inactive
ENSMUSG00000031160	Eras	X	7924276	7928607	-1	NA	NA	NA	NA	NA	NA	Inactive
ENSMUSG00000031162	Gata1	X	7959260	7978071	-1	NA	NA	NA	NA	NA	NA	Inactive
ENSMUSG00000031163	Glod5	X	8004200	8018492	-1	NA	NA	NA	NA	NA	NA	Inactive
ENSMUSG00000082404	Gm14799	X	8042465	8042893	-1	NA	NA	NA	NA	NA	NA	Inactive
ENSMUSG00000087193	Gm14820	X	8042943	8074619	1	NA	NA	NA	NA	NA	NA	Inactive
ENSMUSG00000068243	Gm7079	X	8047229	8047399	1	NA	NA	NA	NA	NA	NA	Inactive
ENSMUSG00000031165	Was	X	8081453	8090498	-1	NA	NA	NA	NA	NA	NA	Inactive
ENSMUSG00000088211	Gm22083	X	8083992	8084093	1	NA	NA	NA	NA	NA	NA	Inactive
ENSMUSG00000086404	Gm6787	X	8097087	8106701	1	NA	NA	NA	NA	NA	NA	Inactive
ENSMUSG00000031170	Slc38a5	X	8271133	8280179	1	NA	NA	NA	NA	NA	NA	Inactive
ENSMUSG00000068219	Ssxb10	X	8327424	8336237	1	NA	NA	NA	NA	NA	NA	Inactive
ENSMUSG00000068218	Ssxb9	X	8366978	8375390	1	NA	NA	NA	NA	NA	NA	Inactive
ENSMUSG00000023165	Ssxb2	X	8454345	8461726	-1	NA	NA	NA	NA	NA	NA	Inactive
ENSMUSG00000079704	Gm14459	X	8514052	8524954	-1	NA	NA	NA	NA	NA	NA	Inactive
ENSMUSG00000079701	Ssxb3	X	8583404	8591816	-1	NA	NA	NA	NA	NA	NA	Inactive
ENSMUSG00000081410	Gm6797	X	8639622	8645273	1	NA	NA	NA	NA	NA	NA	Inactive
ENSMUSG00000082496	Gm6798	X	8654465	8654824	1	NA	NA	NA	NA	NA	NA	Inactive
ENSMUSG00000035371	Ssx9	X	8748432	8754587	1	NA	NA	NA	NA	NA	NA	Inactive
ENSMUSG00000079699	Gm6592	X	8843994	8849607	1	NA	NA	NA	NA	NA	NA	Inactive
ENSMUSG00000081381	Gm5752	X	8941590	8942183	-1	NA	NA	NA	NA	NA	NA	Inactive
ENSMUSG00000083871	Gm16479	X	8956307	8957238	1	NA	NA	NA	NA	NA	NA	Inactive
ENSMUSG00000080051	Gm14510	X	8959312	8960403	1	NA	NA	NA	NA	NA	NA	Inactive
ENSMUSG00000078208	Fthl17b	X	8962134	8962975	-1	NA	NA	NA	NA	NA	NA	Inactive
ENSMUSG00000081020	Gm14509	X	8971505	8972790	1	NA	NA	NA	NA	NA	NA	Inactive
ENSMUSG00000060685	Fthl17c	X	8975710	8976559	-1	NA	NA	NA	NA	NA	NA	Inactive
ENSMUSG00000087584	Gm14457	X	8981822	8982982	1	NA	NA	NA	NA	NA	NA	Inactive
ENSMUSG00000082222	Gm14865	X	9030084	9030744	1	NA	NA	NA	NA	NA	NA	Inactive
ENSMUSG00000086518	Gm14503	X	9037157	9038320	-1	NA	NA	NA	NA	NA	NA	Inactive
ENSMUSG00000080050	Gm14864	X	9046087	9047173	-1	NA	NA	NA	NA	NA	NA	Inactive
ENSMUSG00000080952	Gm5379	X	9049287	9050112	-1	NA	NA	NA	NA	NA	NA	Inactive
ENSMUSG00000081959	Gm16480	X	9066035	9066866	-1	NA	NA	NA	NA	NA	NA	Inactive
ENSMUSG00000083123	Fthl17-ps2	X	9080044	9080571	1	NA	NA	NA	NA	NA	NA	Inactive
ENSMUSG00000045797	4930402K13Rik	X	9104562	9106342	1	NA	NA	NA	NA	NA	NA	Inactive
ENSMUSG00000087021	Fthl17-ps3	X	9123467	9123979	1	NA	NA	NA	NA	NA	NA	Inactive
ENSMUSG00000100200	H2al1m	X	9283764	9284298	1	NA	NA	NA	NA	NA	NA	Inactive
ENSMUSG00000083608	Gm14863	X	9344026	9344332	1	NA	NA	NA	NA	NA	NA	Inactive
ENSMUSG00000100448	H2al1k	X	9350627	9351136	1	NA	NA	NA	NA	NA	NA	Inactive
ENSMUSG00000015340	Cybb	X	9435252	9487771	-1	NA	NA	NA	NA	NA	NA	Inactive
ENSMUSG00000077713	Gm25728	X	9532511	9532669	-1	NA	NA	NA	NA	NA	NA	Inactive
ENSMUSG00000061065	H2al1o	X	9571901	9572409	-1	NA	NA	NA	NA	NA	NA	Inactive
ENSMUSG00000040456	Hypm	X	9846928	9847508	1	NA	NA	NA	NA	NA	NA	Inactive
ENSMUSG00000048994	H2al3	X	9849703	9850255	1	NA	NA	NA	NA	NA	NA	Inactive
ENSMUSG00000081898	Gm5754	X	10011788	10012679	1	NA	NA	NA	NA	NA	NA	Inactive
ENSMUSG00000090084	Srpx	X	10037977	10117709	-1	NA	NA	NA	NA	NA	NA	Inactive
ENSMUSG00000031173	Otc	X	10252305	10321024	1	NA	NA	NA	NA	NA	NA	Inactive
ENSMUSG00000088404	Gm25885	X	10510048	10510156	1	NA	NA	NA	NA	NA	NA	Inactive
ENSMUSG00000085587	Gm14493	X	10717473	10718710	-1	NA	NA	NA	NA	NA	NA	Inactive
ENSMUSG00000083419	Gm14485	X	11020515	11021007	-1	NA	NA	NA	NA	NA	NA	Inactive
ENSMUSG00000080948	Gm14481	X	11220607	11221235	1	NA	NA	NA	NA	NA	NA	Inactive
ENSMUSG00000100626	H2al1a	X	11299257	11299757	1	NA	NA	NA	NA	NA	NA	Inactive
ENSMUSG00000101819	H2al1b	X	11302432	11302926	1	NA	NA	NA	NA	NA	NA	Inactive
ENSMUSG00000096097	H2al1c	X	11305655	11305972	1	NA	NA	NA	NA	NA	NA	Inactive
ENSMUSG00000094904	H2al1d	X	11308824	11309141	1	NA	NA	NA	NA	NA	NA	Inactive
ENSMUSG00000095413	H2al1e	X	11311934	11312427	1	NA	NA	NA	NA	NA	NA	Inactive
ENSMUSG00000095655	H2al1f	X	11315158	11315475	1	NA	NA	NA	NA	NA	NA	Inactive
ENSMUSG00000095662	H2al1g	X	11318256	11318764	1	NA	NA	NA	NA	NA	NA	Inactive
ENSMUSG00000099443	H2al1h	X	11321492	11321809	1	NA	NA	NA	NA	NA	NA	Inactive
ENSMUSG00000095445	H2al1i	X	11324659	11324976	1	NA	NA	NA	NA	NA	NA	Inactive
ENSMUSG00000069038	H2al1j	X	11327822	11328151	1	NA	NA	NA	NA	NA	NA	Inactive
ENSMUSG00000083492	Gm14515	X	11601354	11601569	1	NA	NA	NA	NA	NA	NA	Inactive
ENSMUSG00000065825	Gm26314	X	11850484	11850590	1	NA	NA	NA	NA	NA	NA	Inactive
ENSMUSG00000082146	Rpl23a-ps13	X	11867265	11867705	1	NA	NA	NA	NA	NA	NA	Inactive
ENSMUSG00000083439	Gm14491	X	11913091	11913289	-1	NA	NA	NA	NA	NA	NA	Inactive
ENSMUSG00000081947	Gm14512	X	11984468	11984697	1	NA	NA	NA	NA	NA	NA	Inactive
ENSMUSG00000083486	Gm14521	X	12179718	12180067	-1	NA	NA	NA	NA	NA	NA	Inactive
ENSMUSG00000087591	Gm14635	X	12339782	12354996	-1	NA	NA	NA	NA	NA	NA	Inactive
ENSMUSG00000083199	Gm9432	X	12619474	12620232	-1	NA	NA	NA	NA	NA	NA	Inactive
ENSMUSG00000079871	Gm4984	X	12652303	12652662	1	NA	NA	NA	NA	NA	NA	Inactive
ENSMUSG00000077858	Gm25063	X	12870269	12870362	-1	NA	NA	NA	NA	NA	NA	Inactive
ENSMUSG00000083760	Gm14524	X	12913910	12914592	-1	NA	NA	NA	NA	NA	NA	Inactive
ENSMUSG00000083751	Gm14534	X	12944610	12944966	-1	NA	NA	NA	NA	NA	NA	Inactive
ENSMUSG00000094574	Gm15027	X	13179443	13179580	1	NA	NA	NA	NA	NA	NA	Inactive
ENSMUSG00000094259	Gm14536	X	13189538	13189675	1	NA	NA	NA	NA	NA	NA	Inactive
ENSMUSG00000065813	n-R5s3	X	13215698	13215809	-1	NA	NA	NA	NA	NA	NA	Inactive
ENSMUSG00000081597	Gm14506	X	13490498	13491033	-1	NA	NA	NA	NA	NA	NA	Inactive
ENSMUSG00000093217	Gm25246	X	13653381	13653449	1	NA	NA	NA	NA	NA	NA	Inactive
ENSMUSG00000082736	Gm5381	X	13927287	13929511	-1	NA	NA	NA	NA	NA	NA	Inactive
ENSMUSG00000088706	Gm25552	X	13985385	13985475	-1	NA	NA	NA	NA	NA	NA	Inactive
ENSMUSG00000078346	H2al1n	X	14211148	14211661	1	NA	NA	NA	NA	NA	NA	Inactive
ENSMUSG00000080733	Gm14867	X	14289739	14290604	1	NA	NA	NA	NA	NA	NA	Inactive
ENSMUSG00000064772	Gm25202	X	14315401	14315591	-1	NA	NA	NA	NA	NA	NA	Inactive
ENSMUSG00000084907	Gm14505	X	14796735	14839980	1	NA	NA	NA	NA	NA	NA	Inactive
ENSMUSG00000045217	Ppp1r2-ps9	X	15110585	15111466	-1	NA	NA	NA	NA	NA	NA	Inactive
ENSMUSG00000082838	Gm14519	X	15365179	15365490	1	NA	NA	NA	NA	NA	NA	Inactive
ENSMUSG00000083931	Gm14518	X	15522456	15522997	1	NA	NA	NA	NA	NA	NA	Inactive
ENSMUSG00000081994	Gm14517	X	15524425	15524761	-1	NA	NA	NA	NA	NA	NA	Inactive
ENSMUSG00000070258	Gm25207	X	15685285	15685391	-1	NA	NA	NA	NA	NA	NA	Inactive
ENSMUSG00000093014	Gm22464	X	15707782	15707845	1	NA	NA	NA	NA	NA	NA	Inactive
ENSMUSG00000070240	Gm23516	X	15896663	15896769	-1	NA	NA	NA	NA	NA	NA	Inactive
ENSMUSG00000086048	Drr1	X	15922304	15939249	-1	NA	NA	NA	NA	NA	NA	Inactive
ENSMUSG00000081312	Gm14520	X	16275521	16275907	-1	NA	NA	NA	NA	NA	NA	Inactive
ENSMUSG00000083551	Gm14516	X	16379396	16379647	-1	NA	NA	NA	NA	NA	NA	Inactive
ENSMUSG00000023257	Cypt1	X	16522869	16523689	1	NA	NA	NA	NA	NA	NA	Inactive
ENSMUSG00000083288	Csnk2a1-ps	X	16610252	16611426	1	NA	NA	NA	NA	NA	NA	Inactive
ENSMUSG00000081858	Gm14514	X	17252062	17254394	1	NA	NA	NA	NA	NA	NA	Inactive
ENSMUSG00000065242	Gm22294	X	17325315	17325418	1	NA	NA	NA	NA	NA	NA	Inactive
ENSMUSG00000096716	Gm5755	X	17880670	17881506	-1	NA	NA	NA	NA	NA	NA	Inactive
ENSMUSG00000096235	Gm5123	X	17912982	17913818	-1	NA	NA	NA	NA	NA	NA	Inactive
ENSMUSG00000025043	Dusp21	X	18145857	18146701	1	NA	NA	NA	NA	NA	NA	Inactive
ENSMUSG00000065068	n-R5s5	X	18323444	18323562	-1	NA	NA	NA	NA	NA	NA	Inactive
ENSMUSG00000081271	Gm14883	X	18343798	18343954	1	NA	NA	NA	NA	NA	NA	Inactive
ENSMUSG00000037358	Dipk2b	X	18414881	18461397	-1	NA	NA	NA	NA	NA	NA	Inactive
ENSMUSG00000082757	Gm6923	X	18920804	18921209	1	NA	NA	NA	NA	NA	NA	Inactive
ENSMUSG00000081654	Gm5383	X	18942612	18943228	1	NA	NA	NA	NA	NA	NA	Inactive
ENSMUSG00000065471	Mir222	X	19146893	19146971	-1	NA	NA	NA	NA	NA	NA	Inactive
ENSMUSG00000077277	Gm22783	X	19355001	19355107	1	NA	NA	NA	NA	NA	NA	Inactive
ENSMUSG00000082680	Gm14885	X	19386291	19386786	-1	NA	NA	NA	NA	NA	NA	Inactive
ENSMUSG00000068149	Tex13c3	X	19479420	19481319	-1	NA	NA	NA	NA	NA	NA	Inactive
ENSMUSG00000084327	Gm14531	X	19726491	19726887	1	NA	NA	NA	NA	NA	NA	Inactive
ENSMUSG00000065091	Gm23678	X	19762668	19762774	-1	NA	NA	NA	NA	NA	NA	Inactive
ENSMUSG00000081735	Gm14530	X	19762933	19763265	-1	NA	NA	NA	NA	NA	NA	Inactive
ENSMUSG00000087415	Gm14529	X	20339299	20339704	1	NA	NA	NA	NA	NA	NA	Inactive
ENSMUSG00000081529	Gm14884	X	20459490	20459685	-1	NA	NA	NA	NA	NA	NA	Inactive
ENSMUSG00000092838	Gm24824	X	20823737	20823814	-1	NA	NA	NA	NA	NA	NA	Inactive
ENSMUSG00000082393	Gm15028	X	20842105	20842474	-1	NA	NA	NA	NA	NA	NA	Inactive
ENSMUSG00000093408	Mir5617	X	20863126	20863182	-1	NA	NA	NA	NA	NA	NA	Inactive
ENSMUSG00000080757	Gm15029	X	20911596	20911794	1	NA	NA	NA	NA	NA	NA	Inactive
ENSMUSG00000037167	Spaca5	X	21068406	21077963	1	NA	NA	NA	NA	NA	NA	Inactive
ENSMUSG00000062814	Ssxa1	X	21115820	21121192	1	NA	NA	NA	NA	NA	NA	Inactive
ENSMUSG00000095316	Gm21876	X	21174439	21175653	-1	NA	NA	NA	NA	NA	NA	Inactive
ENSMUSG00000087358	4930453H23Rik	X	21206580	21221665	-1	NA	NA	NA	NA	NA	NA	Inactive
ENSMUSG00000087586	Gm6938	X	21312210	21334727	-1	NA	NA	NA	NA	NA	NA	Inactive
ENSMUSG00000077430	Gm22592	X	21500366	21500496	-1	NA	NA	NA	NA	NA	NA	Inactive
ENSMUSG00000081641	Gm9439	X	21504054	21505466	1	NA	NA	NA	NA	NA	NA	Inactive
ENSMUSG00000031089	Slc6a14	X	21714896	21742355	1	NA	NA	NA	NA	NA	NA	Inactive
ENSMUSG00000088701	Gm25553	X	21716017	21716095	1	NA	NA	NA	NA	NA	NA	Inactive
ENSMUSG00000101818	Gm28269	X	21743440	21745097	-1	NA	NA	NA	NA	NA	NA	Inactive
ENSMUSG00000101776	Gm28268	X	21751379	21761733	1	NA	NA	NA	NA	NA	NA	Inactive
ENSMUSG00000065074	Gm24535	X	21901732	21901838	-1	NA	NA	NA	NA	NA	NA	Inactive
ENSMUSG00000082175	Gm14563	X	22205170	22205523	-1	NA	NA	NA	NA	NA	NA	Inactive
ENSMUSG00000083030	Gm14561	X	22226375	22228343	-1	NA	NA	NA	NA	NA	NA	Inactive
ENSMUSG00000081064	Gm6071	X	22305800	22306274	-1	NA	NA	NA	NA	NA	NA	Inactive
ENSMUSG00000064685	Gm25812	X	22434414	22434516	1	NA	NA	NA	NA	NA	NA	Inactive
ENSMUSG00000085073	Gm14562	X	22438876	22439418	-1	NA	NA	NA	NA	NA	NA	Inactive
ENSMUSG00000083290	Gm15030	X	22446056	22446539	1	NA	NA	NA	NA	NA	NA	Inactive
ENSMUSG00000052025	Ppp1r2-ps7	X	22461632	22462394	1	NA	NA	NA	NA	NA	NA	Inactive
ENSMUSG00000064659	Gm26131	X	22861936	22862045	1	NA	NA	NA	NA	NA	NA	Inactive
ENSMUSG00000080862	Gm14523	X	23364506	23365063	-1	NA	NA	NA	NA	NA	NA	Inactive
ENSMUSG00000082155	Gm7164	X	23399030	23399479	-1	NA	NA	NA	NA	NA	NA	Inactive
ENSMUSG00000036769	Wdr44	X	23693051	23806025	1	NA	NA	NA	NA	NA	NA	Inactive
ENSMUSG00000081812	Gm4789	X	23854819	23856034	-1	NA	NA	NA	NA	NA	NA	Inactive
ENSMUSG00000068113	Gm4907	X	23882553	23907607	1	NA	NA	NA	NA	NA	NA	Inactive
ENSMUSG00000090102	Gm4985	X	23957702	23958934	-1	NA	NA	NA	NA	NA	NA	Inactive
ENSMUSG00000093024	Gm25299	X	23982185	23982286	1	NA	NA	NA	NA	NA	NA	Inactive
ENSMUSG00000083099	Gm4732	X	24242173	24264917	-1	NA	NA	NA	NA	NA	NA	Inactive
ENSMUSG00000083475	Gm9440	X	24319797	24335259	1	NA	NA	NA	NA	NA	NA	Inactive
ENSMUSG00000098485	Gm6956	X	24407179	24418902	-1	NA	NA	NA	NA	NA	NA	Inactive
ENSMUSG00000087133	Gm27192	X	24422751	24424779	-1	NA	NA	NA	NA	NA	NA	Inactive
ENSMUSG00000084063	Gm5934	X	24474308	24500760	-1	NA	NA	NA	NA	NA	NA	Inactive
ENSMUSG00000081218	Gm4297	X	24552250	24574895	-1	NA	NA	NA	NA	NA	NA	Inactive
ENSMUSG00000098585	Gm27910	X	24617011	24617117	-1	NA	NA	NA	NA	NA	NA	Inactive
ENSMUSG00000098899	Gm27839	X	24617213	24617318	-1	NA	NA	NA	NA	NA	NA	Inactive
ENSMUSG00000093923	Gm5935	X	24753162	24775164	-1	NA	NA	NA	NA	NA	NA	Inactive
ENSMUSG00000094775	Gm2759	X	24948574	24969751	-1	NA	NA	NA	NA	NA	NA	Inactive
ENSMUSG00000105318	Gm44480	X	24969994	24970079	1	NA	NA	NA	NA	NA	NA	Inactive
ENSMUSG00000082188	Gm2768	X	25112160	25115171	-1	NA	NA	NA	NA	NA	NA	Inactive
ENSMUSG00000096620	Gm5169	X	25277483	25301455	-1	NA	NA	NA	NA	NA	NA	Inactive
ENSMUSG00000096724	Gm1989	X	25359128	25380281	-1	NA	NA	NA	NA	NA	NA	Inactive
ENSMUSG00000073267	Gm1993	X	25548296	25570452	-1	NA	NA	NA	NA	NA	NA	Inactive
ENSMUSG00000080959	Gm2003	X	25622512	25643661	-1	NA	NA	NA	NA	NA	NA	Inactive
ENSMUSG00000098849	Gm27892	X	25679415	25679520	-1	NA	NA	NA	NA	NA	NA	Inactive
ENSMUSG00000095392	Gm7350	X	25824490	25845667	-1	NA	NA	NA	NA	NA	NA	Inactive
ENSMUSG00000086959	E330010L02Rik	X	25917944	25954696	-1	NA	NA	NA	NA	NA	NA	Inactive
ENSMUSG00000083060	Gm14533	X	26006671	26006763	1	NA	NA	NA	NA	NA	NA	Inactive
ENSMUSG00000079655	Gm5168	X	26028214	26051041	-1	NA	NA	NA	NA	NA	NA	Inactive
ENSMUSG00000082639	Gm2012	X	26200678	26231355	-1	NA	NA	NA	NA	NA	NA	Inactive
ENSMUSG00000080498	Gm26302	X	26229981	26230066	1	NA	NA	NA	NA	NA	NA	Inactive
ENSMUSG00000083628	Gm2030	X	26286977	26310044	-1	NA	NA	NA	NA	NA	NA	Inactive
ENSMUSG00000080819	Gm2005	X	26476105	26492662	-1	NA	NA	NA	NA	NA	NA	Inactive
ENSMUSG00000095063	Slx	X	26522656	26545565	-1	NA	NA	NA	NA	NA	NA	Inactive
ENSMUSG00000099097	Gm27341	X	26579877	26579982	-1	NA	NA	NA	NA	NA	NA	Inactive
ENSMUSG00000071788	Gm14525	X	26672777	26702638	-1	NA	NA	NA	NA	NA	NA	Inactive
ENSMUSG00000096907	Gm6113	X	26735065	26756219	-1	NA	NA	NA	NA	NA	NA	Inactive
ENSMUSG00000080725	Gm6121	X	26912743	26935697	-1	NA	NA	NA	NA	NA	NA	Inactive
ENSMUSG00000093984	Gm7365	X	26990271	27011645	-1	NA	NA	NA	NA	NA	NA	Inactive
ENSMUSG00000095423	Gm7375	X	27334822	27356109	1	NA	NA	NA	NA	NA	NA	Inactive
ENSMUSG00000095546	Gm10230	X	27472031	27494882	-1	NA	NA	NA	NA	NA	NA	Inactive
ENSMUSG00000104666	Gm44452	X	27493556	27493641	1	NA	NA	NA	NA	NA	NA	Inactive
ENSMUSG00000095321	Gm2092	X	27577198	27598375	-1	NA	NA	NA	NA	NA	NA	Inactive
ENSMUSG00000105122	Gm44407	X	27598618	27598703	1	NA	NA	NA	NA	NA	NA	Inactive
ENSMUSG00000093817	Gm2101	X	27658161	27692894	1	NA	NA	NA	NA	NA	NA	Inactive
ENSMUSG00000094424	Gm7386	X	27771601	27792613	1	NA	NA	NA	NA	NA	NA	Inactive
ENSMUSG00000095293	Gm10058	X	27924017	27946885	-1	NA	NA	NA	NA	NA	NA	Inactive
ENSMUSG00000085534	Gm2117	X	28005050	28047399	1	NA	NA	NA	NA	NA	NA	Inactive
ENSMUSG00000095494	Gm7391	X	28127898	28148926	1	NA	NA	NA	NA	NA	NA	Inactive
ENSMUSG00000094624	Gm4836	X	28270710	28293632	-1	NA	NA	NA	NA	NA	NA	Inactive
ENSMUSG00000095356	Gm7398	X	28447594	28468864	1	NA	NA	NA	NA	NA	NA	Inactive
ENSMUSG00000096457	Gm10147	X	28584992	28607842	-1	NA	NA	NA	NA	NA	NA	Inactive
ENSMUSG00000105455	Gm44499	X	28606514	28606599	1	NA	NA	NA	NA	NA	NA	Inactive
ENSMUSG00000096911	Gm2165	X	28666150	28700879	1	NA	NA	NA	NA	NA	NA	Inactive
ENSMUSG00000095089	Gm7408	X	28779565	28800579	1	NA	NA	NA	NA	NA	NA	Inactive
ENSMUSG00000095887	Gm10096	X	28931821	28954702	-1	NA	NA	NA	NA	NA	NA	Inactive
ENSMUSG00000087462	Gm2200	X	29012994	29046381	1	NA	NA	NA	NA	NA	NA	Inactive
ENSMUSG00000095802	Gm7415	X	29128146	29149186	1	NA	NA	NA	NA	NA	NA	Inactive
ENSMUSG00000081224	Gm2066	X	29369807	29379787	-1	NA	NA	NA	NA	NA	NA	Inactive
ENSMUSG00000095906	Gm7421	X	29436004	29457378	-1	NA	NA	NA	NA	NA	NA	Inactive
ENSMUSG00000086691	Gm15432	X	29564014	29564208	-1	NA	NA	NA	NA	NA	NA	Inactive
ENSMUSG00000096137	Gm14527	X	29619027	29646381	-1	NA	NA	NA	NA	NA	NA	Inactive
ENSMUSG00000105626	Gm44496	X	29646631	29646715	1	NA	NA	NA	NA	NA	NA	Inactive
ENSMUSG00000095152	Gm3657	X	29781607	29802638	-1	NA	NA	NA	NA	NA	NA	Inactive
ENSMUSG00000085489	Gm3669	X	29881290	29916031	-1	NA	NA	NA	NA	NA	NA	Inactive
ENSMUSG00000073257	Gm10488	X	29976314	29999162	1	NA	NA	NA	NA	NA	NA	Inactive
ENSMUSG00000104702	Gm44298	X	29977576	29977661	-1	NA	NA	NA	NA	NA	NA	Inactive
ENSMUSG00000085060	E330016L19Rik	X	30037837	30087879	1	NA	NA	NA	NA	NA	NA	Inactive
ENSMUSG00000096311	Gm3681	X	30122135	30143416	-1	NA	NA	NA	NA	NA	NA	Inactive
ENSMUSG00000073255	Gm14632	X	30329772	30352645	1	NA	NA	NA	NA	NA	NA	Inactive
ENSMUSG00000085989	Gm7437	X	30373539	30422500	1	NA	NA	NA	NA	NA	NA	Inactive
ENSMUSG00000085325	Gm14974	X	30587056	30621275	-1	NA	NA	NA	NA	NA	NA	Inactive
ENSMUSG00000096539	Gm7438	X	30681894	30702935	1	NA	NA	NA	NA	NA	NA	Inactive
ENSMUSG00000094759	Gm10487	X	30820542	30843469	-1	NA	NA	NA	NA	NA	NA	Inactive
ENSMUSG00000094391	Btbd35f29	X	31117674	31119170	1	NA	NA	NA	NA	NA	NA	Inactive
ENSMUSG00000095754	Spin2f	X	31253603	31255454	1	NA	NA	NA	NA	NA	NA	Inactive
ENSMUSG00000118441	Btbd35f26	X	31336401	31338101	1	NA	NA	NA	NA	NA	NA	Inactive
ENSMUSG00000086580	Gm15280	X	31347183	31347822	-1	NA	NA	NA	NA	NA	NA	Inactive
ENSMUSG00000086906	Gm15276	X	31351400	31351897	1	NA	NA	NA	NA	NA	NA	Inactive
ENSMUSG00000118465	CT867961.1	X	31382186	31383886	-1	NA	NA	NA	NA	NA	NA	Inactive
ENSMUSG00000118452	CT963124.1	X	31573015	31574469	-1	NA	NA	NA	NA	NA	NA	Inactive
ENSMUSG00000096645	Spin2e	X	31618138	31619994	-1	NA	NA	NA	NA	NA	NA	Inactive
ENSMUSG00000118431	Btbd35f25	X	31715509	31717209	-1	NA	NA	NA	NA	NA	NA	Inactive
ENSMUSG00000095770	Gm21637	X	31962044	31962821	1	NA	NA	NA	NA	NA	NA	Inactive
ENSMUSG00000118402	CT868697.1	X	32047764	32049692	1	NA	NA	NA	NA	NA	NA	Inactive
ENSMUSG00000114897	Gm5923	X	32159583	32160345	1	NA	NA	NA	NA	NA	NA	Inactive
ENSMUSG00000096194	Btbd35f2	X	32278435	32280341	1	NA	NA	NA	NA	NA	NA	Inactive
ENSMUSG00000118459	Btbd35f1	X	32560096	32562003	1	NA	NA	NA	NA	NA	NA	Inactive
ENSMUSG00000094601	Gm5926	X	32649793	32651476	1	NA	NA	NA	NA	NA	NA	Inactive
ENSMUSG00000099711	Btbd35f21	X	32726109	32728051	1	NA	NA	NA	NA	NA	NA	Inactive
ENSMUSG00000118405	FQ976806.1	X	32894581	32896488	1	NA	NA	NA	NA	NA	NA	Inactive
ENSMUSG00000118481	CT867960.1	X	32942595	32942927	1	NA	NA	NA	NA	NA	NA	Inactive
ENSMUSG00000118409	Btbd35f1	X	32973938	32975845	1	NA	NA	NA	NA	NA	NA	Inactive
ENSMUSG00000094115	Spin2-ps6	X	33234626	33235443	1	NA	NA	NA	NA	NA	NA	Inactive
ENSMUSG00000084982	Gm15275	X	33282100	33282446	1	NA	NA	NA	NA	NA	NA	Inactive
ENSMUSG00000086246	Gm15274	X	33283741	33284031	-1	NA	NA	NA	NA	NA	NA	Inactive
ENSMUSG00000101500	Btbd35f12	X	33313379	33315286	1	NA	NA	NA	NA	NA	NA	Inactive
ENSMUSG00000087224	Gm2182	X	33352274	33352936	-1	NA	NA	NA	NA	NA	NA	Inactive
ENSMUSG00000114725	Gm2854	X	33399358	33400123	1	NA	NA	NA	NA	NA	NA	Inactive
ENSMUSG00000087649	Gm21979	X	33426304	33426594	1	NA	NA	NA	NA	NA	NA	Inactive
ENSMUSG00000085552	Gm21990	X	33427894	33428276	-1	NA	NA	NA	NA	NA	NA	Inactive
ENSMUSG00000079649	Gm2892	X	33476982	33477692	-1	NA	NA	NA	NA	NA	NA	Inactive
ENSMUSG00000079297	Gm2223	X	33505661	33507010	1	NA	NA	NA	NA	NA	NA	Inactive
ENSMUSG00000087007	Gm2231	X	33531428	33532039	1	NA	NA	NA	NA	NA	NA	Inactive
ENSMUSG00000101294	Btbd35f15	X	33575398	33577314	-1	NA	NA	NA	NA	NA	NA	Inactive
ENSMUSG00000086668	Gm15273	X	33580207	33581074	-1	NA	NA	NA	NA	NA	NA	Inactive
ENSMUSG00000086525	Gm15281	X	33625925	33626275	1	NA	NA	NA	NA	NA	NA	Inactive
ENSMUSG00000085756	Gm15279	X	33627564	33627851	-1	NA	NA	NA	NA	NA	NA	Inactive
ENSMUSG00000087468	Gm7023	X	33653403	33654270	1	NA	NA	NA	NA	NA	NA	Inactive
ENSMUSG00000095934	Btbd35f13	X	33657172	33658872	1	NA	NA	NA	NA	NA	NA	Inactive
ENSMUSG00000078324	Btbd35f14	X	33700649	33702349	-1	NA	NA	NA	NA	NA	NA	Inactive
ENSMUSG00000096915	Btbd35f6	X	33955044	33956540	-1	NA	NA	NA	NA	NA	NA	Inactive
ENSMUSG00000118488	CT868734.1	X	33985548	33987002	-1	NA	NA	NA	NA	NA	NA	Inactive
ENSMUSG00000118429	CU019598.1	X	34159636	34161564	-1	NA	NA	NA	NA	NA	NA	Inactive
ENSMUSG00000095659	Spin2g	X	34237049	34238733	-1	NA	NA	NA	NA	NA	NA	Inactive
ENSMUSG00000118438	Btbd35f8	X	34450459	34452387	1	NA	NA	NA	NA	NA	NA	Inactive
ENSMUSG00000084363	Gm2288	X	34872455	34893495	-1	NA	NA	NA	NA	NA	NA	Inactive
ENSMUSG00000087491	Gm14552	X	34974042	35009265	-1	NA	NA	NA	NA	NA	NA	Inactive
ENSMUSG00000073247	Gm10486	X	35067384	35090316	1	NA	NA	NA	NA	NA	NA	Inactive
ENSMUSG00000086757	Gm2309	X	35129015	35179028	1	NA	NA	NA	NA	NA	NA	Inactive
ENSMUSG00000095899	Gm2318	X	35206437	35227650	-1	NA	NA	NA	NA	NA	NA	Inactive
ENSMUSG00000085000	Gm14553	X	35294189	35348739	-1	NA	NA	NA	NA	NA	NA	Inactive
ENSMUSG00000073245	Gm14819	X	35404183	35427093	1	NA	NA	NA	NA	NA	NA	Inactive
ENSMUSG00000085107	Gm4764	X	35801197	35802429	1	NA	NA	NA	NA	NA	NA	Inactive
ENSMUSG00000082799	Gm14554	X	35804769	35820640	1	NA	NA	NA	NA	NA	NA	Inactive
ENSMUSG00000087847	Gm25624	X	35838127	35838401	1	NA	NA	NA	NA	NA	NA	Inactive
ENSMUSG00000118439	AL672038.1	X	36024742	36025180	-1	NA	NA	NA	NA	NA	NA	Inactive
ENSMUSG00000036699	Zcchc12	X	36195904	36199158	1	NA	NA	NA	NA	NA	NA	Inactive
ENSMUSG00000083130	Gm14560	X	36212660	36213034	-1	NA	NA	NA	NA	NA	NA	Inactive
ENSMUSG00000081159	Gm6023	X	36213524	36214129	-1	NA	NA	NA	NA	NA	NA	Inactive
ENSMUSG00000083755	Gm14559	X	36302113	36302608	-1	NA	NA	NA	NA	NA	NA	Inactive
ENSMUSG00000016239	Lonrf3	X	36328353	36362341	1	NA	NA	NA	NA	NA	NA	Inactive
ENSMUSG00000084616	Gm25047	X	36363899	36364002	1	NA	NA	NA	NA	NA	NA	Inactive
ENSMUSG00000081407	Gm14568	X	36376807	36377100	1	NA	NA	NA	NA	NA	NA	Inactive
ENSMUSG00000104809	Gm44485	X	36381117	36381253	-1	NA	NA	NA	NA	NA	NA	Inactive
ENSMUSG00000079642	Gm6268	X	36401280	36404655	1	NA	NA	NA	NA	NA	NA	Inactive
ENSMUSG00000065031	Gm22364	X	36409610	36409707	-1	NA	NA	NA	NA	NA	NA	Inactive
ENSMUSG00000091556	Gm14569	X	36423601	36491830	-1	NA	NA	NA	NA	NA	NA	Inactive
ENSMUSG00000081281	Gm6274	X	36668217	36669013	1	NA	NA	NA	NA	NA	NA	Inactive
ENSMUSG00000037636	Slc25a43	X	36743659	36777202	1	NA	NA	NA	NA	NA	NA	Inactive
ENSMUSG00000064530	Gm23613	X	36776619	36776705	1	NA	NA	NA	NA	NA	NA	Inactive
ENSMUSG00000016319	Slc25a5	X	36795651	36798807	1	NA	NA	NA	NA	NA	NA	Inactive
ENSMUSG00000006423	C330007P06Rik	X	36823737	36874111	-1	NA	NA	NA	NA	NA	NA	Inactive
ENSMUSG00000084265	Gm14541	X	36839137	36839293	-1	NA	NA	NA	NA	NA	NA	Inactive
ENSMUSG00000044149	Nkrf	X	36887540	36902899	-1	NA	NA	NA	NA	NA	NA	Inactive
ENSMUSG00000087155	Gm15008	X	36910834	36911985	1	NA	NA	NA	NA	NA	NA	Inactive
ENSMUSG00000050379	2006-09-01	X	36911326	36991794	-1	NA	NA	NA	NA	NA	NA	Inactive
ENSMUSG00000081220	Gm14542	X	37035254	37037325	-1	NA	NA	NA	NA	NA	NA	Inactive
ENSMUSG00000044400	Sowahd	X	37048845	37050418	1	NA	NA	NA	NA	NA	NA	Inactive
ENSMUSG00000087873	Gm26099	X	37060246	37060354	-1	NA	NA	NA	NA	NA	NA	Inactive
ENSMUSG00000093059	Gm24809	X	37071992	37072262	-1	NA	NA	NA	NA	NA	NA	Inactive
ENSMUSG00000079641	Rpl39	X	37082520	37085402	-1	NA	NA	NA	NA	NA	NA	Inactive
ENSMUSG00000065642	Snora69	X	37082912	37083042	-1	NA	NA	NA	NA	NA	NA	Inactive
ENSMUSG00000036551	Akap14	X	37150698	37168842	-1	NA	NA	NA	NA	NA	NA	Inactive
ENSMUSG00000016427	Ndufa1	X	37187588	37191163	-1	NA	NA	NA	NA	NA	NA	Inactive
ENSMUSG00000036537	Rnf113a1	X	37191245	37192467	1	NA	NA	NA	NA	NA	NA	Inactive
ENSMUSG00000073243	Gm9	X	37209348	37211041	-1	NA	NA	NA	NA	NA	NA	Inactive
ENSMUSG00000071773	Rhox1	X	37213804	37222258	-1	NA	NA	NA	NA	NA	NA	Inactive
ENSMUSG00000051827	Rhox2a	X	37244976	37249686	1	NA	NA	NA	NA	NA	NA	Inactive
ENSMUSG00000071772	Rhox3a	X	37249919	37258983	1	NA	NA	NA	NA	NA	NA	Inactive
ENSMUSG00000079639	Rhox4a	X	37265338	37270132	1	NA	NA	NA	NA	NA	NA	Inactive
ENSMUSG00000095601	Rhox3a2	X	37380028	37384493	1	NA	NA	NA	NA	NA	NA	Inactive
ENSMUSG00000094945	Rhox4a2	X	37390848	37395621	1	NA	NA	NA	NA	NA	NA	Inactive
ENSMUSG00000079638	Rhox2b	X	37412067	37416806	1	NA	NA	NA	NA	NA	NA	Inactive
ENSMUSG00000084056	Rhox3b-ps	X	37417012	37425963	1	NA	NA	NA	NA	NA	NA	Inactive
ENSMUSG00000071771	Rhox4b	X	37432494	37437279	1	NA	NA	NA	NA	NA	NA	Inactive
ENSMUSG00000079637	Rhox2c	X	37453680	37469861	1	NA	NA	NA	NA	NA	NA	Inactive
ENSMUSG00000079636	Rhox3c	X	37458585	37473964	1	NA	NA	NA	NA	NA	NA	Inactive
ENSMUSG00000079635	Rhox4c	X	37480337	37485124	1	NA	NA	NA	NA	NA	NA	Inactive
ENSMUSG00000065088	Gm26494	X	37499317	37499459	1	NA	NA	NA	NA	NA	NA	Inactive
ENSMUSG00000082297	Rhox3d-ps	X	37503483	37507807	1	NA	NA	NA	NA	NA	NA	Inactive
ENSMUSG00000079633	Rhox4d	X	37514359	37519176	1	NA	NA	NA	NA	NA	NA	Inactive
ENSMUSG00000096788	Rhox2e	X	37530452	37541813	1	NA	NA	NA	NA	NA	NA	Inactive
ENSMUSG00000059626	Rhox3e	X	37542019	37551082	1	NA	NA	NA	NA	NA	NA	Inactive
ENSMUSG00000071770	Rhox4e	X	37557412	37562283	1	NA	NA	NA	NA	NA	NA	Inactive
ENSMUSG00000095510	Rhox3f	X	37580992	37585496	1	NA	NA	NA	NA	NA	NA	Inactive
ENSMUSG00000079630	Rhox4f	X	37602894	37607704	-1	NA	NA	NA	NA	NA	NA	Inactive
ENSMUSG00000080933	Rhox3g	X	37623318	37628612	-1	NA	NA	NA	NA	NA	NA	Inactive
ENSMUSG00000080241	Dppa3-ps	X	37625647	37626097	-1	NA	NA	NA	NA	NA	NA	Inactive
ENSMUSG00000065739	Gm24493	X	37632205	37632347	-1	NA	NA	NA	NA	NA	NA	Inactive
ENSMUSG00000079629	Rhox2g	X	37639115	37643470	-1	NA	NA	NA	NA	NA	NA	Inactive
ENSMUSG00000079628	Rhox4g	X	37646500	37651327	-1	NA	NA	NA	NA	NA	NA	Inactive
ENSMUSG00000071769	Rhox3h	X	37657688	37668764	-1	NA	NA	NA	NA	NA	NA	Inactive
ENSMUSG00000064697	Gm24147	X	37667233	37667376	-1	NA	NA	NA	NA	NA	NA	Inactive
ENSMUSG00000106388	Rhox7-ps2	X	37676370	37679555	-1	NA	NA	NA	NA	NA	NA	Inactive
ENSMUSG00000081195	Rhox2-ps	X	37682921	37683431	-1	NA	NA	NA	NA	NA	NA	Inactive
ENSMUSG00000095180	Rhox5	X	37804842	37808876	1	NA	NA	NA	NA	NA	NA	Inactive
ENSMUSG00000006200	Rhox6	X	37826910	37829857	1	NA	NA	NA	NA	NA	NA	Inactive
ENSMUSG00000064137	Rhox8	X	37874778	37878944	-1	NA	NA	NA	NA	NA	NA	Inactive
ENSMUSG00000079626	Rhox7b	X	37886439	37897232	-1	NA	NA	NA	NA	NA	NA	Inactive
ENSMUSG00000068048	Rhox9	X	37899097	37901770	-1	NA	NA	NA	NA	NA	NA	Inactive
ENSMUSG00000082734	Rhox11-ps1	X	37932474	37933483	-1	NA	NA	NA	NA	NA	NA	Inactive
ENSMUSG00000081133	Rhox11-ps2	X	37940816	37945602	-1	NA	NA	NA	NA	NA	NA	Inactive
ENSMUSG00000068173	Btg1-ps1	X	38013173	38018815	-1	NA	NA	NA	NA	NA	NA	Inactive
ENSMUSG00000098348	Btg1-ps2	X	38038199	38043114	-1	NA	NA	NA	NA	NA	NA	Inactive
ENSMUSG00000053909	Rhox10	X	38066475	38071691	1	NA	NA	NA	NA	NA	NA	Inactive
ENSMUSG00000051038	Rhox11	X	38076594	38085141	-1	NA	NA	NA	NA	NA	NA	Inactive
ENSMUSG00000089963	Rhox11-ps3	X	38089842	38090074	1	NA	NA	NA	NA	NA	NA	Inactive
ENSMUSG00000071766	Rhox12	X	38104077	38110907	-1	NA	NA	NA	NA	NA	NA	Inactive
ENSMUSG00000080942	Zfp36l1-ps	X	38180728	38181626	1	NA	NA	NA	NA	NA	NA	Inactive
ENSMUSG00000092794	Mir3110	X	38210441	38210520	1	NA	NA	NA	NA	NA	NA	Inactive
ENSMUSG00000084009	Rhox7-ps1	X	38296868	38306028	1	NA	NA	NA	NA	NA	NA	Inactive
ENSMUSG00000016327	Atp1b4	X	38316184	38336769	1	NA	NA	NA	NA	NA	NA	Inactive
ENSMUSG00000082497	Gm40	X	38375287	38376974	1	NA	NA	NA	NA	NA	NA	Inactive
ENSMUSG00000000355	Mcts1	X	38600578	38613426	1	NA	NA	NA	NA	NA	NA	Inactive
ENSMUSG00000048970	C1galt1c1	X	38630785	38635087	-1	NA	NA	NA	NA	NA	NA	Inactive
ENSMUSG00000085611	Ap3s1-ps1	X	38685592	38686170	-1	NA	NA	NA	NA	NA	NA	Inactive
ENSMUSG00000085635	Gm14565	X	38705481	38737762	-1	NA	NA	NA	NA	NA	NA	Inactive
ENSMUSG00000092878	Gm25642	X	38752062	38752127	-1	NA	NA	NA	NA	NA	NA	Inactive
ENSMUSG00000082723	Gm14564	X	38762743	38763036	1	NA	NA	NA	NA	NA	NA	Inactive
ENSMUSG00000051361	6030498E09Rik	X	38772671	38962686	1	NA	NA	NA	NA	NA	NA	Inactive
ENSMUSG00000081147	Gm6024	X	38905071	38906628	-1	NA	NA	NA	NA	NA	NA	Inactive
ENSMUSG00000080896	Gm14567	X	38969817	38969990	1	NA	NA	NA	NA	NA	NA	Inactive
ENSMUSG00000084030	Gm16423	X	39112661	39113607	-1	NA	NA	NA	NA	NA	NA	Inactive
ENSMUSG00000084039	Gm14551	X	39119656	39119911	1	NA	NA	NA	NA	NA	NA	Inactive
ENSMUSG00000084247	Gm14566	X	39226328	39226648	-1	NA	NA	NA	NA	NA	NA	Inactive
ENSMUSG00000064529	Gm26437	X	39305377	39305481	-1	NA	NA	NA	NA	NA	NA	Inactive
ENSMUSG00000079619	Cypt15	X	39346267	39346963	1	NA	NA	NA	NA	NA	NA	Inactive
ENSMUSG00000081324	Gm14550	X	39464779	39465185	-1	NA	NA	NA	NA	NA	NA	Inactive
ENSMUSG00000082147	Gm14570	X	39750826	39751216	-1	NA	NA	NA	NA	NA	NA	Inactive
ENSMUSG00000083845	Gm14571	X	39796584	39797153	1	NA	NA	NA	NA	NA	NA	Inactive
ENSMUSG00000095240	Cypt14	X	39862919	39863604	-1	NA	NA	NA	NA	NA	NA	Inactive
ENSMUSG00000086157	Gm14643	X	39870500	40475561	1	NA	NA	NA	NA	NA	NA	Inactive
ENSMUSG00000092777	Gm26194	X	39976301	39976371	-1	NA	NA	NA	NA	NA	NA	Inactive
ENSMUSG00000082005	Gm7189	X	40000782	40001210	-1	NA	NA	NA	NA	NA	NA	Inactive
ENSMUSG00000080903	Gm16383	X	40001217	40001887	1	NA	NA	NA	NA	NA	NA	Inactive
ENSMUSG00000083174	Gm7190	X	40007137	40008588	-1	NA	NA	NA	NA	NA	NA	Inactive
ENSMUSG00000080996	Gm4986	X	40137008	40137556	-1	NA	NA	NA	NA	NA	NA	Inactive
ENSMUSG00000083665	Gm14575	X	40661423	40661982	1	NA	NA	NA	NA	NA	NA	Inactive
ENSMUSG00000083484	Gm14574	X	40691785	40692063	1	NA	NA	NA	NA	NA	NA	Inactive
ENSMUSG00000084287	Gm14576	X	40927001	40928111	-1	NA	NA	NA	NA	NA	NA	Inactive
ENSMUSG00000081880	Gm5385	X	41248575	41250133	1	NA	NA	NA	NA	NA	NA	Inactive
ENSMUSG00000083515	Gm14577	X	41372259	41372514	1	NA	NA	NA	NA	NA	NA	Inactive
ENSMUSG00000093206	Gm22413	X	41654234	41654318	1	NA	NA	NA	NA	NA	NA	Inactive
ENSMUSG00000082966	Gm14614	X	41685994	41686377	-1	NA	NA	NA	NA	NA	NA	Inactive
ENSMUSG00000081918	Gm14613	X	41741657	41742963	-1	NA	NA	NA	NA	NA	NA	Inactive
ENSMUSG00000037475	Thoc2	X	41794991	41920674	-1	NA	NA	NA	NA	NA	NA	Inactive
ENSMUSG00000081398	Gm7657	X	41916416	41917081	1	NA	NA	NA	NA	NA	NA	Inactive
ENSMUSG00000080798	Gm5135	X	41923255	41923827	-1	NA	NA	NA	NA	NA	NA	Inactive
ENSMUSG00000104879	Gm44490	X	41948832	41948958	1	NA	NA	NA	NA	NA	NA	Inactive
ENSMUSG00000082324	Gm14615	X	42128195	42130723	-1	NA	NA	NA	NA	NA	NA	Inactive
ENSMUSG00000104042	Gm37564	X	42147988	42150181	-1	NA	NA	NA	NA	NA	NA	Inactive
ENSMUSG00000083450	Gm14619	X	42347512	42347679	1	NA	NA	NA	NA	NA	NA	Inactive
ENSMUSG00000005696	Sh2d1a	X	42502453	42529330	1	NA	NA	NA	NA	NA	NA	Inactive
ENSMUSG00000016150	Tenm1	X	42527866	43429126	-1	NA	NA	NA	NA	NA	NA	Inactive
ENSMUSG00000077558	Gm23705	X	42681757	42681886	-1	NA	NA	NA	NA	NA	NA	Inactive
ENSMUSG00000083098	Gm14578	X	42888730	42889120	-1	NA	NA	NA	NA	NA	NA	Inactive
ENSMUSG00000065622	Gm24763	X	43254046	43254235	1	NA	NA	NA	NA	NA	NA	Inactive
ENSMUSG00000081300	Gm14587	X	43412086	43412743	-1	NA	NA	NA	NA	NA	NA	Inactive
ENSMUSG00000082839	Gm14588	X	43473783	43473954	-1	NA	NA	NA	NA	NA	NA	Inactive
ENSMUSG00000083598	Gm14579	X	43589743	43590025	-1	NA	NA	NA	NA	NA	NA	Inactive
ENSMUSG00000078320	Tex13c1	X	43591160	43593532	1	NA	NA	NA	NA	NA	NA	Inactive
ENSMUSG00000081856	Gm14580	X	43710391	43711108	1	NA	NA	NA	NA	NA	NA	Inactive
ENSMUSG00000081036	Gm14628	X	43823924	43824558	1	NA	NA	NA	NA	NA	NA	Inactive
ENSMUSG00000081704	Gm14603	X	44313270	44313717	-1	NA	NA	NA	NA	NA	NA	Inactive
ENSMUSG00000050926	Dcaf12l2	X	44365458	44368342	-1	NA	NA	NA	NA	NA	NA	Inactive
ENSMUSG00000082775	Itpa-ps3	X	44466839	44467233	-1	NA	NA	NA	NA	NA	NA	Inactive
ENSMUSG00000080714	Gm14602	X	44529451	44529790	-1	NA	NA	NA	NA	NA	NA	Inactive
ENSMUSG00000083721	Gm7700	X	44862880	44863849	1	NA	NA	NA	NA	NA	NA	Inactive
ENSMUSG00000037086	Prr32	X	45090904	45092791	1	NA	NA	NA	NA	NA	NA	Inactive
ENSMUSG00000080764	Gm14606	X	45403691	45404845	-1	NA	NA	NA	NA	NA	NA	Inactive
ENSMUSG00000081129	Gm14605	X	45497853	45498874	-1	NA	NA	NA	NA	NA	NA	Inactive
ENSMUSG00000082886	Gm5386	X	45546931	45549380	-1	NA	NA	NA	NA	NA	NA	Inactive
ENSMUSG00000084158	Gm14652	X	45786326	45786560	-1	NA	NA	NA	NA	NA	NA	Inactive
ENSMUSG00000064464	Gm25078	X	45795361	45795467	-1	NA	NA	NA	NA	NA	NA	Inactive
ENSMUSG00000084000	Gm14653	X	46126999	46128531	1	NA	NA	NA	NA	NA	NA	Inactive
ENSMUSG00000085157	4930515L19Rik	X	46267559	46328911	-1	NA	NA	NA	NA	NA	NA	Inactive
ENSMUSG00000046615	Actrt1	X	46329007	46330345	1	NA	NA	NA	NA	NA	NA	Inactive
ENSMUSG00000081551	Gm14654	X	46361460	46361906	1	NA	NA	NA	NA	NA	NA	Inactive
ENSMUSG00000063816	Gm4987	X	46455887	46456294	-1	NA	NA	NA	NA	NA	NA	Inactive
ENSMUSG00000101233	Gm29242	X	46473585	46774099	-1	NA	NA	NA	NA	NA	NA	Inactive
ENSMUSG00000082204	Gm7722	X	46535855	46536625	-1	NA	NA	NA	NA	NA	NA	Inactive
ENSMUSG00000083499	Gm14609	X	47380433	47381334	-1	NA	NA	NA	NA	NA	NA	Inactive
ENSMUSG00000082426	Gm14610	X	47387020	47387985	-1	NA	NA	NA	NA	NA	NA	Inactive
ENSMUSG00000083094	Gm4908	X	47471808	47472812	1	NA	NA	NA	NA	NA	NA	Inactive
ENSMUSG00000084348	Gm14608	X	47586018	47587570	1	NA	NA	NA	NA	NA	NA	Inactive
ENSMUSG00000082894	Gm6480	X	47724528	47726413	1	NA	NA	NA	NA	NA	NA	Inactive
ENSMUSG00000068014	Gm14648	X	47900345	47900827	1	NA	NA	NA	NA	NA	NA	Inactive
ENSMUSG00000031101	Sash3	X	48146436	48161565	1	NA	NA	NA	NA	NA	NA	Inactive
ENSMUSG00000064806	Gm24038	X	48230286	48230444	1	NA	NA	NA	NA	NA	NA	Inactive
ENSMUSG00000089443	Gm22528	X	48299579	48299682	1	NA	NA	NA	NA	NA	NA	Inactive
ENSMUSG00000081180	Gm7212	X	48302876	48303223	-1	NA	NA	NA	NA	NA	NA	Inactive
ENSMUSG00000088918	Gm22612	X	48307043	48307143	1	NA	NA	NA	NA	NA	NA	Inactive
ENSMUSG00000098271	Gm27828	X	48644340	48644458	1	NA	NA	NA	NA	NA	NA	Inactive
ENSMUSG00000051209	Gpr119	X	48667979	48674478	-1	NA	NA	NA	NA	NA	NA	Inactive
ENSMUSG00000081526	Gm7219	X	48889879	48890175	-1	NA	NA	NA	NA	NA	NA	Inactive
ENSMUSG00000082347	Gm15036	X	49164908	49165307	1	NA	NA	NA	NA	NA	NA	Inactive
ENSMUSG00000087369	Gm14696	X	49313319	49345237	-1	NA	NA	NA	NA	NA	NA	Inactive
ENSMUSG00000086948	Gm14697	X	49332409	49447972	-1	NA	NA	NA	NA	NA	NA	Inactive
ENSMUSG00000036198	Arhgap36	X	49463945	49500244	1	NA	NA	NA	NA	NA	NA	Inactive
ENSMUSG00000083455	Gm15037	X	49560626	49560884	1	NA	NA	NA	NA	NA	NA	Inactive
ENSMUSG00000071764	Olfr1320	X	49672333	49684825	1	NA	NA	NA	NA	NA	NA	Inactive
ENSMUSG00000084612	n-R5s6	X	49879307	49879394	1	NA	NA	NA	NA	NA	NA	Inactive
ENSMUSG00000056281	Olfr1322	X	49882991	49891483	-1	NA	NA	NA	NA	NA	NA	Inactive
ENSMUSG00000083399	Gm15033	X	49944635	49945307	1	NA	NA	NA	NA	NA	NA	Inactive
ENSMUSG00000050504	Olfr1323	X	50005448	50019359	-1	NA	NA	NA	NA	NA	NA	Inactive
ENSMUSG00000089217	Gm23385	X	50022621	50022915	1	NA	NA	NA	NA	NA	NA	Inactive
ENSMUSG00000094897	Gm22288	X	50405813	50405919	1	NA	NA	NA	NA	NA	NA	Inactive
ENSMUSG00000048173	Olfr1324	X	50420998	50428498	-1	NA	NA	NA	NA	NA	NA	Inactive
ENSMUSG00000036131	Frmd7	X	50895180	50942710	-1	NA	NA	NA	NA	NA	NA	Inactive
ENSMUSG00000050029	Rap2c	X	51003912	51018018	-1	NA	NA	NA	NA	NA	NA	Inactive
ENSMUSG00000082556	Gm5387	X	51043963	51044819	1	NA	NA	NA	NA	NA	NA	Inactive
ENSMUSG00000036109	Mbnl3	X	51117269	51206532	-1	NA	NA	NA	NA	NA	NA	Inactive
ENSMUSG00000082950	Gm7834	X	51212511	51212947	-1	NA	NA	NA	NA	NA	NA	Inactive
ENSMUSG00000081350	Gm5388	X	51218877	51219993	-1	NA	NA	NA	NA	NA	NA	Inactive
ENSMUSG00000093266	Gm23417	X	51219110	51219192	-1	NA	NA	NA	NA	NA	NA	Inactive
ENSMUSG00000081188	Gm14621	X	51238844	51239532	-1	NA	NA	NA	NA	NA	NA	Inactive
ENSMUSG00000082968	Gm14581	X	51629490	51629687	-1	NA	NA	NA	NA	NA	NA	Inactive
ENSMUSG00000081439	Gm7840	X	51840083	51840615	-1	NA	NA	NA	NA	NA	NA	Inactive
ENSMUSG00000088792	Gm22539	X	51844685	51844801	1	NA	NA	NA	NA	NA	NA	Inactive
ENSMUSG00000086704	Gm14582	X	52296181	52333679	1	NA	NA	NA	NA	NA	NA	Inactive
ENSMUSG00000105738	Mir6384	X	52378121	52378181	-1	NA	NA	NA	NA	NA	NA	Inactive
ENSMUSG00000076214	Mir717	X	52422407	52422515	-1	NA	NA	NA	NA	NA	NA	Inactive
ENSMUSG00000070106	Mir363	X	52741693	52741767	-1	NA	NA	NA	NA	NA	NA	Inactive
ENSMUSG00000065613	Mir92-2	X	52741838	52741928	-1	NA	NA	NA	NA	NA	NA	Inactive
ENSMUSG00000065473	Mir19b-2	X	52741983	52742066	-1	NA	NA	NA	NA	NA	NA	Inactive
ENSMUSG00000076041	Mir20b	X	52742113	52742192	-1	NA	NA	NA	NA	NA	NA	Inactive
ENSMUSG00000077111	Mir18b	X	52742331	52742413	-1	NA	NA	NA	NA	NA	NA	Inactive
ENSMUSG00000065456	Mir106a	X	52742503	52742567	-1	NA	NA	NA	NA	NA	NA	Inactive
ENSMUSG00000082887	Gm14607	X	52878243	52878733	1	NA	NA	NA	NA	NA	NA	Inactive
ENSMUSG00000083683	Gm6539	X	52878792	52880189	1	NA	NA	NA	NA	NA	NA	Inactive
ENSMUSG00000081684	Rps2-ps13	X	52898588	52899469	1	NA	NA	NA	NA	NA	NA	Inactive
ENSMUSG00000076050	Mir450b	X	53047997	53048078	-1	NA	NA	NA	NA	NA	NA	Inactive
ENSMUSG00000065486	Mir450-1	X	53048154	53048244	-1	NA	NA	NA	NA	NA	NA	Inactive
ENSMUSG00000076399	Mir450-2	X	53048299	53048367	-1	NA	NA	NA	NA	NA	NA	Inactive
ENSMUSG00000076140	Mir542	X	53049403	53049487	-1	NA	NA	NA	NA	NA	NA	Inactive
ENSMUSG00000065418	Mir322	X	53054255	53054349	-1	NA	NA	NA	NA	NA	NA	Inactive
ENSMUSG00000087975	Gm23718	X	53306177	53306483	1	NA	NA	NA	NA	NA	NA	Inactive
ENSMUSG00000083798	Gm14584	X	53418331	53418967	1	NA	NA	NA	NA	NA	NA	Inactive
ENSMUSG00000060967	Etd	X	53434918	53443576	1	NA	NA	NA	NA	NA	NA	Inactive
ENSMUSG00000083738	Gm14592	X	53623279	53623838	1	NA	NA	NA	NA	NA	NA	Inactive
ENSMUSG00000084076	Gm14600	X	53633336	53633965	1	NA	NA	NA	NA	NA	NA	Inactive
ENSMUSG00000082616	Gm6025	X	53762815	53763015	1	NA	NA	NA	NA	NA	NA	Inactive
ENSMUSG00000059334	Zfp36l3	X	53774048	53776394	-1	NA	NA	NA	NA	NA	NA	Inactive
ENSMUSG00000081937	Gm14599	X	53816129	53820026	-1	NA	NA	NA	NA	NA	NA	Inactive
ENSMUSG00000083278	Gm14589	X	53844121	53844847	1	NA	NA	NA	NA	NA	NA	Inactive
ENSMUSG00000083428	Gm14591	X	53965772	53966674	-1	NA	NA	NA	NA	NA	NA	Inactive
ENSMUSG00000086711	Gm15482	X	53969437	53975000	-1	NA	NA	NA	NA	NA	NA	Inactive
ENSMUSG00000081119	Gm14601	X	53974554	53974789	-1	NA	NA	NA	NA	NA	NA	Inactive
ENSMUSG00000080321	Gm14644	X	54094373	54096289	1	NA	NA	NA	NA	NA	NA	Inactive
ENSMUSG00000095284	Gm22550	X	54118995	54119101	1	NA	NA	NA	NA	NA	NA	Inactive
ENSMUSG00000082817	Gm16428	X	54130710	54144172	1	NA	NA	NA	NA	NA	NA	Inactive
ENSMUSG00000081477	Gm7916	X	54174779	54202199	1	NA	NA	NA	NA	NA	NA	Inactive
ENSMUSG00000096308	Gm14598	X	54237715	54253212	1	NA	NA	NA	NA	NA	NA	Inactive
ENSMUSG00000084070	Gm6591	X	54312878	54333284	1	NA	NA	NA	NA	NA	NA	Inactive
ENSMUSG00000094698	Gm14596	X	54350695	54365856	1	NA	NA	NA	NA	NA	NA	Inactive
ENSMUSG00000081638	Gm14594	X	54441739	54456930	1	NA	NA	NA	NA	NA	NA	Inactive
ENSMUSG00000096468	Gm16405	X	54531208	54548016	1	NA	NA	NA	NA	NA	NA	Inactive
ENSMUSG00000094714	Gm16430	X	54622211	54639019	1	NA	NA	NA	NA	NA	NA	Inactive
ENSMUSG00000094975	Gm14595	X	54714790	54729932	1	NA	NA	NA	NA	NA	NA	Inactive
ENSMUSG00000096376	Gm14590	X	54812464	54827711	1	NA	NA	NA	NA	NA	NA	Inactive
ENSMUSG00000083069	Gm16431	X	54968283	54988695	1	NA	NA	NA	NA	NA	NA	Inactive
ENSMUSG00000094423	Gm7950	X	55020844	55035959	1	NA	NA	NA	NA	NA	NA	Inactive
ENSMUSG00000095890	Gm7958	X	55097191	55112304	1	NA	NA	NA	NA	NA	NA	Inactive
ENSMUSG00000080889	Gm7974	X	55175816	55196233	1	NA	NA	NA	NA	NA	NA	Inactive
ENSMUSG00000067909	Slxl1	X	55226876	55243723	1	NA	NA	NA	NA	NA	NA	Inactive
ENSMUSG00000094317	Gm6660	X	55311386	55326515	1	NA	NA	NA	NA	NA	NA	Inactive
ENSMUSG00000096127	Gm14625	X	55431819	55446793	1	NA	NA	NA	NA	NA	NA	Inactive
ENSMUSG00000095398	Gm16404	X	55553147	55568358	1	NA	NA	NA	NA	NA	NA	Inactive
ENSMUSG00000081298	Gm14622	X	55699744	55722121	1	NA	NA	NA	NA	NA	NA	Inactive
ENSMUSG00000096374	Gm6664	X	55798272	55816903	1	NA	NA	NA	NA	NA	NA	Inactive
ENSMUSG00000084369	Gm14626	X	55839252	55842041	1	NA	NA	NA	NA	NA	NA	Inactive
ENSMUSG00000081706	Gm7927	X	55845759	55846638	-1	NA	NA	NA	NA	NA	NA	Inactive
ENSMUSG00000083249	Gm14623	X	55862223	55876613	1	NA	NA	NA	NA	NA	NA	Inactive
ENSMUSG00000081089	Gm14624	X	55904723	55912887	1	NA	NA	NA	NA	NA	NA	Inactive
ENSMUSG00000080383	Gm22103	X	56070664	56070784	1	NA	NA	NA	NA	NA	NA	Inactive
ENSMUSG00000082606	Gm14638	X	56129658	56134920	1	NA	NA	NA	NA	NA	NA	Inactive
ENSMUSG00000081024	Gm14627	X	56190932	56191498	1	NA	NA	NA	NA	NA	NA	Inactive
ENSMUSG00000085114	1600025M17Rik	X	56317608	56320664	1	NA	NA	NA	NA	NA	NA	Inactive
ENSMUSG00000081620	Gm14633	X	56447888	56448357	-1	NA	NA	NA	NA	NA	NA	Inactive
ENSMUSG00000058932	Gm2174	X	56447965	56448366	1	NA	NA	NA	NA	NA	NA	Inactive
ENSMUSG00000073173	Gm10477	X	56523582	56525432	1	NA	NA	NA	NA	NA	NA	Inactive
ENSMUSG00000092787	Mir5116	X	56587852	56587914	-1	NA	NA	NA	NA	NA	NA	Inactive
ENSMUSG00000088394	Gm26312	X	56725073	56725237	1	NA	NA	NA	NA	NA	NA	Inactive
ENSMUSG00000088944	Gm23258	X	56750010	56750115	1	NA	NA	NA	NA	NA	NA	Inactive
ENSMUSG00000031130	Brs3	X	57043074	57048758	1	NA	NA	NA	NA	NA	NA	Inactive
ENSMUSG00000031131	Vgll1	X	57088106	57106540	1	NA	NA	NA	NA	NA	NA	Inactive
ENSMUSG00000085808	Gm14718	X	57200643	57204378	1	NA	NA	NA	NA	NA	NA	Inactive
ENSMUSG00000031132	Cd40lg	X	57212143	57224042	1	NA	NA	NA	NA	NA	NA	Inactive
ENSMUSG00000065110	Snord61	X	57391449	57391519	-1	NA	NA	NA	NA	NA	NA	Inactive
ENSMUSG00000081100	Gm14630	X	57631709	57631954	-1	NA	NA	NA	NA	NA	NA	Inactive
ENSMUSG00000084103	Gm14629	X	57670344	57670487	-1	NA	NA	NA	NA	NA	NA	Inactive
ENSMUSG00000080710	Gm8107	X	57736547	57738555	-1	NA	NA	NA	NA	NA	NA	Inactive
ENSMUSG00000084394	Gm8111	X	57745317	57746303	-1	NA	NA	NA	NA	NA	NA	Inactive
ENSMUSG00000083821	Gm14631	X	57753275	57753868	-1	NA	NA	NA	NA	NA	NA	Inactive
ENSMUSG00000093905	Gm25023	X	57989473	57989579	1	NA	NA	NA	NA	NA	NA	Inactive
ENSMUSG00000081837	Gm14649	X	58184163	58184486	-1	NA	NA	NA	NA	NA	NA	Inactive
ENSMUSG00000084044	Gm14647	X	58225079	58225758	1	NA	NA	NA	NA	NA	NA	Inactive
ENSMUSG00000064728	Gm25851	X	58357952	58358058	-1	NA	NA	NA	NA	NA	NA	Inactive
ENSMUSG00000084305	Gm14645	X	58427659	58428075	-1	NA	NA	NA	NA	NA	NA	Inactive
ENSMUSG00000083982	Gm14650	X	58630400	58631288	-1	NA	NA	NA	NA	NA	NA	Inactive
ENSMUSG00000083843	Gm7071	X	58709195	58709656	-1	NA	NA	NA	NA	NA	NA	Inactive
ENSMUSG00000105997	Gm44333	X	58794731	58794837	1	NA	NA	NA	NA	NA	NA	Inactive
ENSMUSG00000088157	Gm26351	X	59080891	59081122	-1	NA	NA	NA	NA	NA	NA	Inactive
ENSMUSG00000070110	Mir504	X	59097658	59097736	-1	NA	NA	NA	NA	NA	NA	Inactive
ENSMUSG00000088647	Gm26487	X	59190773	59190866	1	NA	NA	NA	NA	NA	NA	Inactive
ENSMUSG00000081209	Gm14890	X	59196963	59197638	1	NA	NA	NA	NA	NA	NA	Inactive
ENSMUSG00000105367	Gm44500	X	59693450	59693549	-1	NA	NA	NA	NA	NA	NA	Inactive
ENSMUSG00000105409	Gm44318	X	59854661	59854729	1	NA	NA	NA	NA	NA	NA	Inactive
ENSMUSG00000083366	Gm14887	X	59866697	59867753	-1	NA	NA	NA	NA	NA	NA	Inactive
ENSMUSG00000031138	F9	X	59999464	60030759	1	NA	NA	NA	NA	NA	NA	Inactive
ENSMUSG00000081341	Gm14891	X	60051001	60051596	1	NA	NA	NA	NA	NA	NA	Inactive
ENSMUSG00000094896	Gm22287	X	60257552	60257658	1	NA	NA	NA	NA	NA	NA	Inactive
ENSMUSG00000070081	Mir505	X	60394403	60394492	-1	NA	NA	NA	NA	NA	NA	Inactive
ENSMUSG00000079583	Gm7073	X	60436052	60539249	-1	NA	NA	NA	NA	NA	NA	Inactive
ENSMUSG00000086562	Gm14651	X	60614810	60615251	-1	NA	NA	NA	NA	NA	NA	Inactive
ENSMUSG00000083463	Gm4909	X	60706270	60707063	-1	NA	NA	NA	NA	NA	NA	Inactive
ENSMUSG00000081891	Gm14660	X	60818208	60818782	1	NA	NA	NA	NA	NA	NA	Inactive
ENSMUSG00000086577	Gm7076	X	60906712	60907167	-1	NA	NA	NA	NA	NA	NA	Inactive
ENSMUSG00000083543	Gm14663	X	61090582	61091734	1	NA	NA	NA	NA	NA	NA	Inactive
ENSMUSG00000080555	Gm24396	X	61145362	61145454	1	NA	NA	NA	NA	NA	NA	Inactive
ENSMUSG00000090546	Cdr1	X	61184005	61185558	-1	NA	NA	NA	NA	NA	NA	Inactive
ENSMUSG00000082092	Gm14665	X	61389027	61389583	1	NA	NA	NA	NA	NA	NA	Inactive
ENSMUSG00000083343	Gm14666	X	61480453	61481295	1	NA	NA	NA	NA	NA	NA	Inactive
ENSMUSG00000080910	Gm14821	X	61618766	61619200	-1	NA	NA	NA	NA	NA	NA	Inactive
ENSMUSG00000083158	Gm14655	X	61620150	61620727	1	NA	NA	NA	NA	NA	NA	Inactive
ENSMUSG00000057615	Ldoc1	X	61709497	61710955	1	NA	NA	NA	NA	NA	NA	Inactive
ENSMUSG00000082467	Gm6743	X	61830510	61831575	1	NA	NA	NA	NA	NA	NA	Inactive
ENSMUSG00000096222	Gm25412	X	61938891	61938997	1	NA	NA	NA	NA	NA	NA	Inactive
ENSMUSG00000081409	Gm8215	X	62006873	62007862	1	NA	NA	NA	NA	NA	NA	Inactive
ENSMUSG00000083617	Gm5390	X	62135099	62136328	-1	NA	NA	NA	NA	NA	NA	Inactive
ENSMUSG00000082168	Gm14656	X	62208118	62208619	1	NA	NA	NA	NA	NA	NA	Inactive
ENSMUSG00000083576	Gm16411	X	62255048	62256147	1	NA	NA	NA	NA	NA	NA	Inactive
ENSMUSG00000045330	4933402E13Rik	X	62283499	62292078	1	NA	NA	NA	NA	NA	NA	Inactive
ENSMUSG00000082125	Gm14679	X	62372093	62372814	1	NA	NA	NA	NA	NA	NA	Inactive
ENSMUSG00000031194	4931400O07Rik	X	62467991	62468812	1	NA	NA	NA	NA	NA	NA	Inactive
ENSMUSG00000085757	Tslrn1	X	62510539	62527011	-1	NA	NA	NA	NA	NA	NA	Inactive
ENSMUSG00000081001	Gm14678	X	62646725	62647206	1	NA	NA	NA	NA	NA	NA	Inactive
ENSMUSG00000081765	Gm14677	X	62686050	62686535	1	NA	NA	NA	NA	NA	NA	Inactive
ENSMUSG00000082620	Gm8244	X	62835512	62835775	-1	NA	NA	NA	NA	NA	NA	Inactive
ENSMUSG00000082965	Gm6754	X	63034194	63035106	-1	NA	NA	NA	NA	NA	NA	Inactive
ENSMUSG00000081269	Gm14659	X	63184686	63186526	-1	NA	NA	NA	NA	NA	NA	Inactive
ENSMUSG00000084396	Gm14657	X	63355347	63355648	-1	NA	NA	NA	NA	NA	NA	Inactive
ENSMUSG00000079579	Gm6760	X	64151405	64152198	-1	NA	NA	NA	NA	NA	NA	Inactive
ENSMUSG00000084459	Gm24598	X	64496584	64496657	1	NA	NA	NA	NA	NA	NA	Inactive
ENSMUSG00000082269	Gm14676	X	64750401	64751258	-1	NA	NA	NA	NA	NA	NA	Inactive
ENSMUSG00000065903	Gm26111	X	64800511	64800616	1	NA	NA	NA	NA	NA	NA	Inactive
ENSMUSG00000083084	Gm14667	X	64842692	64844041	-1	NA	NA	NA	NA	NA	NA	Inactive
ENSMUSG00000081514	Gm14673	X	64944129	64945031	1	NA	NA	NA	NA	NA	NA	Inactive
ENSMUSG00000031181	Ctag2	X	65047644	65049014	1	NA	NA	NA	NA	NA	NA	Inactive
ENSMUSG00000080828	Gm14669	X	65070361	65070610	-1	NA	NA	NA	NA	NA	NA	Inactive
ENSMUSG00000083074	Gm14670	X	65086838	65087174	1	NA	NA	NA	NA	NA	NA	Inactive
ENSMUSG00000083243	Gm14668	X	65936349	65938476	1	NA	NA	NA	NA	NA	NA	Inactive
ENSMUSG00000083570	Gm14671	X	66024044	66024305	1	NA	NA	NA	NA	NA	NA	Inactive
ENSMUSG00000082863	Gm14674	X	66025549	66025890	1	NA	NA	NA	NA	NA	NA	Inactive
ENSMUSG00000031182	4930447F04Rik	X	66303361	66304224	-1	NA	NA	NA	NA	NA	NA	Inactive
ENSMUSG00000089398	Gm23028	X	66448166	66448430	1	NA	NA	NA	NA	NA	NA	Inactive
ENSMUSG00000087708	Gm23000	X	66728415	66728553	1	NA	NA	NA	NA	NA	NA	Inactive
ENSMUSG00000084074	Gm8310	X	66763382	66764574	1	NA	NA	NA	NA	NA	NA	Inactive
ENSMUSG00000077127	Mir743	X	66776757	66776818	-1	NA	NA	NA	NA	NA	NA	Inactive
ENSMUSG00000094184	Mir743b	X	66777256	66777332	-1	NA	NA	NA	NA	NA	NA	Inactive
ENSMUSG00000081603	Gm14681	X	66778442	66778852	-1	NA	NA	NA	NA	NA	NA	Inactive
ENSMUSG00000077092	Mir742	X	66780373	66780437	-1	NA	NA	NA	NA	NA	NA	Inactive
ENSMUSG00000078017	Mir883a	X	66780758	66780833	-1	NA	NA	NA	NA	NA	NA	Inactive
ENSMUSG00000078024	Mir883b	X	66789890	66789967	-1	NA	NA	NA	NA	NA	NA	Inactive
ENSMUSG00000070104	Mir471	X	66792595	66792661	-1	NA	NA	NA	NA	NA	NA	Inactive
ENSMUSG00000077119	Mir741	X	66796805	66796875	-1	NA	NA	NA	NA	NA	NA	Inactive
ENSMUSG00000070078	Mir463	X	66799223	66799297	-1	NA	NA	NA	NA	NA	NA	Inactive
ENSMUSG00000078002	Mir880	X	66800530	66800607	-1	NA	NA	NA	NA	NA	NA	Inactive
ENSMUSG00000077872	Mir878	X	66801508	66801585	-1	NA	NA	NA	NA	NA	NA	Inactive
ENSMUSG00000078038	Mir881	X	66801944	66802021	-1	NA	NA	NA	NA	NA	NA	Inactive
ENSMUSG00000096628	Mir871	X	66810428	66810504	-1	NA	NA	NA	NA	NA	NA	Inactive
ENSMUSG00000070073	Mir470	X	66813951	66814025	-1	NA	NA	NA	NA	NA	NA	Inactive
ENSMUSG00000106642	Mir465d	X	66822656	66822713	-1	NA	NA	NA	NA	NA	NA	Inactive
ENSMUSG00000095782	Mir465c-1	X	66825955	66826035	-1	NA	NA	NA	NA	NA	NA	Inactive
ENSMUSG00000094894	Mir465b-1	X	66829202	66829280	-1	NA	NA	NA	NA	NA	NA	Inactive
ENSMUSG00000095006	Mir465c-2	X	66832517	66832597	-1	NA	NA	NA	NA	NA	NA	Inactive
ENSMUSG00000096504	Mir465b-2	X	66835764	66835842	-1	NA	NA	NA	NA	NA	NA	Inactive
ENSMUSG00000070071	Mir465	X	66839052	66839125	-1	NA	NA	NA	NA	NA	NA	Inactive
ENSMUSG00000081442	Gm14682	X	66972654	66973177	1	NA	NA	NA	NA	NA	NA	Inactive
ENSMUSG00000081598	Gm8312	X	67169613	67170230	-1	NA	NA	NA	NA	NA	NA	Inactive
ENSMUSG00000086185	1700036O09Rik	X	67458196	67459203	1	NA	NA	NA	NA	NA	NA	Inactive
ENSMUSG00000087724	Gm26276	X	67595330	67595438	-1	NA	NA	NA	NA	NA	NA	Inactive
ENSMUSG00000083010	Gm14687	X	67660090	67663856	1	NA	NA	NA	NA	NA	NA	Inactive
ENSMUSG00000079577	Gm14692	X	67695698	67706350	1	NA	NA	NA	NA	NA	NA	Inactive
ENSMUSG00000082621	Rpl7a-ps13	X	67726244	67726806	1	NA	NA	NA	NA	NA	NA	Inactive
ENSMUSG00000025288	4933436I01Rik	X	67919864	67921450	-1	NA	NA	NA	NA	NA	NA	Inactive
ENSMUSG00000065404	Mir201	X	67988096	67988161	-1	NA	NA	NA	NA	NA	NA	Inactive
ENSMUSG00000076005	Mir547	X	67988374	67988451	-1	NA	NA	NA	NA	NA	NA	Inactive
ENSMUSG00000083709	Gm14688	X	68006985	68007287	-1	NA	NA	NA	NA	NA	NA	Inactive
ENSMUSG00000106233	Mir509	X	68010105	68010179	-1	NA	NA	NA	NA	NA	NA	Inactive
ENSMUSG00000082202	Gm4910	X	68315952	68316317	-1	NA	NA	NA	NA	NA	NA	Inactive
ENSMUSG00000083912	Gm5391	X	68319638	68320250	-1	NA	NA	NA	NA	NA	NA	Inactive
ENSMUSG00000082794	Gm6806	X	68503126	68504131	1	NA	NA	NA	NA	NA	NA	Inactive
ENSMUSG00000088697	Gm22332	X	68563127	68563252	1	NA	NA	NA	NA	NA	NA	Inactive
ENSMUSG00000082162	Gm14701	X	68613793	68614140	1	NA	NA	NA	NA	NA	NA	Inactive
ENSMUSG00000099108	Gm27979	X	68676848	68676903	1	NA	NA	NA	NA	NA	NA	Inactive
ENSMUSG00000098736	Gm27838	X	68678485	68678612	1	NA	NA	NA	NA	NA	NA	Inactive
ENSMUSG00000089177	Gm22435	X	68684148	68684275	-1	NA	NA	NA	NA	NA	NA	Inactive
ENSMUSG00000083046	Gm14699	X	68782640	68782867	-1	NA	NA	NA	NA	NA	NA	Inactive
ENSMUSG00000071748	Gm14698	X	68821093	68825318	1	NA	NA	NA	NA	NA	NA	Inactive
ENSMUSG00000056815	Gm6812	X	68892375	68893053	-1	NA	NA	NA	NA	NA	NA	Inactive
ENSMUSG00000100511	1700111N16Rik	X	69929259	70143588	-1	NA	NA	NA	NA	NA	NA	Inactive
ENSMUSG00000059690	1700020N15Rik	X	69945300	69945978	1	NA	NA	NA	NA	NA	NA	Inactive
ENSMUSG00000073141	4930567H17Rik	X	70393901	70394740	-1	NA	NA	NA	NA	NA	NA	Inactive
ENSMUSG00000081199	Gm16407	X	70400497	70401063	1	NA	NA	NA	NA	NA	NA	Inactive
ENSMUSG00000082538	Gm14704	X	70403181	70404054	-1	NA	NA	NA	NA	NA	NA	Inactive
ENSMUSG00000084193	Gm6823	X	70420716	70422554	-1	NA	NA	NA	NA	NA	NA	Inactive
ENSMUSG00000086989	Gm16441	X	70426311	70427234	-1	NA	NA	NA	NA	NA	NA	Inactive
ENSMUSG00000082770	Gm14722	X	70432434	70433122	-1	NA	NA	NA	NA	NA	NA	Inactive
ENSMUSG00000082713	Gm14721	X	70436409	70436933	-1	NA	NA	NA	NA	NA	NA	Inactive
ENSMUSG00000083747	Gm14727	X	70503140	70503664	1	NA	NA	NA	NA	NA	NA	Inactive
ENSMUSG00000083784	Gm14729	X	70506952	70507640	1	NA	NA	NA	NA	NA	NA	Inactive
ENSMUSG00000087325	Gm6038	X	70513048	70513995	1	NA	NA	NA	NA	NA	NA	Inactive
ENSMUSG00000082336	Gm8401	X	70517777	70519515	1	NA	NA	NA	NA	NA	NA	Inactive
ENSMUSG00000080843	Gm14726	X	70536280	70537175	1	NA	NA	NA	NA	NA	NA	Inactive
ENSMUSG00000083119	Gm14724	X	70539310	70539846	-1	NA	NA	NA	NA	NA	NA	Inactive
ENSMUSG00000082652	Gm14725	X	70545558	70546385	1	NA	NA	NA	NA	NA	NA	Inactive
ENSMUSG00000082083	Gm14728	X	70564118	70564609	-1	NA	NA	NA	NA	NA	NA	Inactive
ENSMUSG00000081464	Gm14732	X	70600263	70600807	-1	NA	NA	NA	NA	NA	NA	Inactive
ENSMUSG00000082822	Gm14731	X	70626355	70626730	-1	NA	NA	NA	NA	NA	NA	Inactive
ENSMUSG00000084185	Rplp1-ps1	X	70653206	70653550	-1	NA	NA	NA	NA	NA	NA	Inactive
ENSMUSG00000077275	Gm22785	X	70693476	70693607	1	NA	NA	NA	NA	NA	NA	Inactive
ENSMUSG00000083406	Gm8410	X	70770867	70771471	1	NA	NA	NA	NA	NA	NA	Inactive
ENSMUSG00000077309	n-R5s8	X	71131237	71131354	1	NA	NA	NA	NA	NA	NA	Inactive
ENSMUSG00000084114	Gm8421	X	71498372	71498676	-1	NA	NA	NA	NA	NA	NA	Inactive
ENSMUSG00000094123	Gm23945	X	71531285	71531376	-1	NA	NA	NA	NA	NA	NA	Inactive
ENSMUSG00000056380	Gpr50	X	71663667	71669257	1	NA	NA	NA	NA	NA	NA	Inactive
ENSMUSG00000082337	Gm14723	X	71727657	71727871	1	NA	NA	NA	NA	NA	NA	Inactive
ENSMUSG00000114356	Gm47265	X	72229990	72231507	1	NA	NA	NA	NA	NA	NA	Inactive
ENSMUSG00000065542	Mir224	X	72261031	72261112	-1	NA	NA	NA	NA	NA	NA	Inactive
ENSMUSG00000070138	Mir452	X	72262224	72262308	-1	NA	NA	NA	NA	NA	NA	Inactive
ENSMUSG00000081471	Gm14735	X	72467302	72470389	1	NA	NA	NA	NA	NA	NA	Inactive
ENSMUSG00000076455	Mir767	X	72589988	72590094	-1	NA	NA	NA	NA	NA	NA	Inactive
ENSMUSG00000077847	Mir105	X	72591500	72591579	-1	NA	NA	NA	NA	NA	NA	Inactive
ENSMUSG00000065199	Gm23461	X	72611803	72611909	1	NA	NA	NA	NA	NA	NA	Inactive
ENSMUSG00000082657	Gm14736	X	72692510	72692845	-1	NA	NA	NA	NA	NA	NA	Inactive
ENSMUSG00000090089	Magea9-ps	X	72869367	72870265	1	NA	NA	NA	NA	NA	NA	Inactive
ENSMUSG00000084944	Gm14684	X	72981823	72982344	1	NA	NA	NA	NA	NA	NA	Inactive
ENSMUSG00000089357	Mir2137	X	72992079	72992144	1	NA	NA	NA	NA	NA	NA	Inactive
ENSMUSG00000109025	Gm6858	X	73050006	73051473	1	NA	NA	NA	NA	NA	NA	Inactive
ENSMUSG00000046287	Pnma3	X	73064787	73068191	1	NA	NA	NA	NA	NA	NA	Inactive
ENSMUSG00000092255	Gm20455	X	73097187	73104886	1	NA	NA	NA	NA	NA	NA	Inactive
ENSMUSG00000058328	Xlr5a	X	73107635	73292976	-1	NA	NA	NA	NA	NA	NA	Inactive
ENSMUSG00000072479	Xlr5b	X	73148796	73158872	1	NA	NA	NA	NA	NA	NA	Inactive
ENSMUSG00000079566	Spin2d	X	73175302	73176989	-1	NA	NA	NA	NA	NA	NA	Inactive
ENSMUSG00000067768	Xlr4b	X	73214333	73222453	1	NA	NA	NA	NA	NA	NA	Inactive
ENSMUSG00000031362	Xlr4c	X	73233688	73243130	-1	NA	NA	NA	NA	NA	NA	Inactive
ENSMUSG00000082629	Gm5639	X	73297593	73299995	1	NA	NA	NA	NA	NA	NA	Inactive
ENSMUSG00000081253	Gm8501	X	73313203	73313634	1	NA	NA	NA	NA	NA	NA	Inactive
ENSMUSG00000109368	Gm45015	X	73334996	73336840	-1	NA	NA	NA	NA	NA	NA	Inactive
ENSMUSG00000096966	Gm18336	X	73396439	73398736	-1	NA	NA	NA	NA	NA	NA	Inactive
ENSMUSG00000097110	Gm26726	X	73402211	73411436	-1	NA	NA	NA	NA	NA	NA	Inactive
ENSMUSG00000103141	Gm37741	X	73407676	73408931	1	NA	NA	NA	NA	NA	NA	Inactive
ENSMUSG00000118463	AL805924.1	X	73578239	73584123	-1	NA	NA	NA	NA	NA	NA	Inactive
ENSMUSG00000088823	Gm25226	X	73752674	73752796	1	NA	NA	NA	NA	NA	NA	Inactive
ENSMUSG00000031390	Avpr2	X	73892102	73895502	1	NA	NA	NA	NA	NA	NA	Inactive
ENSMUSG00000080829	Gm8545	X	74006702	74007502	1	NA	NA	NA	NA	NA	NA	Inactive
ENSMUSG00000092907	Mir5132	X	74023528	74023598	-1	NA	NA	NA	NA	NA	NA	Inactive
ENSMUSG00000076127	Mir718	X	74023849	74023936	-1	NA	NA	NA	NA	NA	NA	Inactive
ENSMUSG00000062564	Tex28	X	74150944	74167838	-1	NA	NA	NA	NA	NA	NA	Inactive
ENSMUSG00000081375	Gm14686	X	74261032	74261374	1	NA	NA	NA	NA	NA	NA	Inactive
ENSMUSG00000064981	Snora70	X	74272484	74272620	1	NA	NA	NA	NA	NA	NA	Inactive
ENSMUSG00000099226	Mir7091	X	74274027	74274105	-1	NA	NA	NA	NA	NA	NA	Inactive
ENSMUSG00000084271	Gm14846	X	74278654	74278869	1	NA	NA	NA	NA	NA	NA	Inactive
ENSMUSG00000082707	Gm6881	X	74486589	74487421	1	NA	NA	NA	NA	NA	NA	Inactive
ENSMUSG00000082447	Gm15364	X	74510946	74511530	1	NA	NA	NA	NA	NA	NA	Inactive
ENSMUSG00000065291	Gm26125	X	74534285	74534391	1	NA	NA	NA	NA	NA	NA	Inactive
ENSMUSG00000085066	Gm4989	X	74566958	74567706	1	NA	NA	NA	NA	NA	NA	Inactive
ENSMUSG00000043715	Olfr1326-ps1	X	74569153	74574888	-1	NA	NA	NA	NA	NA	NA	Inactive
ENSMUSG00000051706	Olfr1325	X	74592679	74597578	1	NA	NA	NA	NA	NA	NA	Inactive
ENSMUSG00000077462	Gm26417	X	74624426	74624560	1	NA	NA	NA	NA	NA	NA	Inactive
ENSMUSG00000081804	Xlr5d-ps	X	74652679	74659486	1	NA	NA	NA	NA	NA	NA	Inactive
ENSMUSG00000080072	Spin2-ps2	X	74677268	74678045	-1	NA	NA	NA	NA	NA	NA	Inactive
ENSMUSG00000065859	Gm22351	X	74713767	74713873	-1	NA	NA	NA	NA	NA	NA	Inactive
ENSMUSG00000084066	Xlr4d-ps	X	74727229	74734141	1	NA	NA	NA	NA	NA	NA	Inactive
ENSMUSG00000079532	Gm6890	X	74740927	74742188	1	NA	NA	NA	NA	NA	NA	Inactive
ENSMUSG00000082288	Gm14755	X	74758539	74758922	-1	NA	NA	NA	NA	NA	NA	Inactive
ENSMUSG00000082427	Olfr1327-ps1	X	74762045	74762879	-1	NA	NA	NA	NA	NA	NA	Inactive
ENSMUSG00000082910	Gm14758	X	74775685	74775822	-1	NA	NA	NA	NA	NA	NA	Inactive
ENSMUSG00000081814	Gm14695	X	74783672	74786540	1	NA	NA	NA	NA	NA	NA	Inactive
ENSMUSG00000082170	Gm8617	X	74789937	74792158	-1	NA	NA	NA	NA	NA	NA	Inactive
ENSMUSG00000086081	Spin2-ps3	X	74804799	74805560	1	NA	NA	NA	NA	NA	NA	Inactive
ENSMUSG00000081612	Xlr5e-ps	X	74823336	74830149	-1	NA	NA	NA	NA	NA	NA	Inactive
ENSMUSG00000080822	Gm14694	X	74846561	74849438	-1	NA	NA	NA	NA	NA	NA	Inactive
ENSMUSG00000081832	Gm6897	X	74860878	74861015	1	NA	NA	NA	NA	NA	NA	Inactive
ENSMUSG00000080193	Gm14756	X	74872196	74872435	-1	NA	NA	NA	NA	NA	NA	Inactive
ENSMUSG00000085877	Spin2-ps4	X	74889663	74890424	-1	NA	NA	NA	NA	NA	NA	Inactive
ENSMUSG00000081940	Xlr3e-ps	X	74912417	74920320	1	NA	NA	NA	NA	NA	NA	Inactive
ENSMUSG00000083981	Gm15363	X	74958531	74959647	1	NA	NA	NA	NA	NA	NA	Inactive
ENSMUSG00000065935	Gm25629	X	74997577	74997683	-1	NA	NA	NA	NA	NA	NA	Inactive
ENSMUSG00000082873	Gm15367	X	75010590	75011605	1	NA	NA	NA	NA	NA	NA	Inactive
ENSMUSG00000089014	Gm25520	X	75101409	75101526	1	NA	NA	NA	NA	NA	NA	Inactive
ENSMUSG00000080254	Fam220-ps	X	75143688	75144470	1	NA	NA	NA	NA	NA	NA	Inactive
ENSMUSG00000082244	Gm8503	X	75155819	75156273	1	NA	NA	NA	NA	NA	NA	Inactive
ENSMUSG00000048709	Gm8666	X	75475232	75475523	-1	NA	NA	NA	NA	NA	NA	Inactive
ENSMUSG00000086573	Gm15384	X	75551117	75551824	1	NA	NA	NA	NA	NA	NA	Inactive
ENSMUSG00000086937	Gm15063	X	75573452	75575268	1	NA	NA	NA	NA	NA	NA	Inactive
ENSMUSG00000077406	Gm25421	X	75578808	75578971	-1	NA	NA	NA	NA	NA	NA	Inactive
ENSMUSG00000082551	Gm15065	X	75705409	75705681	1	NA	NA	NA	NA	NA	NA	Inactive
ENSMUSG00000077650	Gm23320	X	75886083	75886209	1	NA	NA	NA	NA	NA	NA	Inactive
ENSMUSG00000085598	Gm14715	X	75916131	75930227	-1	NA	NA	NA	NA	NA	NA	Inactive
ENSMUSG00000084831	Gm14710	X	76153331	76162605	-1	NA	NA	NA	NA	NA	NA	Inactive
ENSMUSG00000082827	Gm5397	X	76196108	76198742	1	NA	NA	NA	NA	NA	NA	Inactive
ENSMUSG00000083566	Gm14711	X	76227109	76228230	1	NA	NA	NA	NA	NA	NA	Inactive
ENSMUSG00000086104	Gm14707	X	76243690	76244272	-1	NA	NA	NA	NA	NA	NA	Inactive
ENSMUSG00000086207	Gm14717	X	76246984	76261392	-1	NA	NA	NA	NA	NA	NA	Inactive
ENSMUSG00000071738	Cldn34b3	X	76264304	76267738	1	NA	NA	NA	NA	NA	NA	Inactive
ENSMUSG00000081061	Gm14712	X	76301183	76301954	-1	NA	NA	NA	NA	NA	NA	Inactive
ENSMUSG00000082444	Gm14709	X	76356827	76357130	1	NA	NA	NA	NA	NA	NA	Inactive
ENSMUSG00000073085	Cldn34b4	X	76393350	76397979	1	NA	NA	NA	NA	NA	NA	Inactive
ENSMUSG00000081175	Gm5793	X	76538909	76539538	-1	NA	NA	NA	NA	NA	NA	Inactive
ENSMUSG00000079525	Cldn34d	X	76582610	76602924	-1	NA	NA	NA	NA	NA	NA	Inactive
ENSMUSG00000082824	Gm14716	X	76631434	76632151	1	NA	NA	NA	NA	NA	NA	Inactive
ENSMUSG00000083810	Gm14713	X	76737639	76738818	1	NA	NA	NA	NA	NA	NA	Inactive
ENSMUSG00000088773	Gm26041	X	76788422	76788529	-1	NA	NA	NA	NA	NA	NA	Inactive
ENSMUSG00000088530	Gm23280	X	76830034	76830172	1	NA	NA	NA	NA	NA	NA	Inactive
ENSMUSG00000083482	Gm14706	X	76919856	76920110	-1	NA	NA	NA	NA	NA	NA	Inactive
ENSMUSG00000081697	Gm14714	X	76980706	76981144	1	NA	NA	NA	NA	NA	NA	Inactive
ENSMUSG00000084202	Gm5398	X	77289832	77290815	-1	NA	NA	NA	NA	NA	NA	Inactive
ENSMUSG00000082517	Gm5757	X	77292661	77293188	1	NA	NA	NA	NA	NA	NA	Inactive
ENSMUSG00000088278	Gm23121	X	77579487	77579659	1	NA	NA	NA	NA	NA	NA	Inactive
ENSMUSG00000087152	Cldn34-ps	X	77674836	77675435	-1	NA	NA	NA	NA	NA	NA	Inactive
ENSMUSG00000081358	Gm14746	X	77717052	77717983	-1	NA	NA	NA	NA	NA	NA	Inactive
ENSMUSG00000082842	Gm14748	X	77733668	77737745	1	NA	NA	NA	NA	NA	NA	Inactive
ENSMUSG00000085973	Gm14742	X	77802351	77803280	-1	NA	NA	NA	NA	NA	NA	Inactive
ENSMUSG00000000003	Pbsn	X	77837901	77853623	-1	NA	NA	NA	NA	NA	NA	Inactive
ENSMUSG00000079522	Gm14744	X	77864758	77870033	1	NA	NA	NA	NA	NA	NA	Inactive
ENSMUSG00000044121	5430402E10Rik	X	77919786	77925062	-1	NA	NA	NA	NA	NA	NA	Inactive
ENSMUSG00000082635	Gm14750	X	77988363	77992734	1	NA	NA	NA	NA	NA	NA	Inactive
ENSMUSG00000081781	Gm14753	X	78021042	78021287	-1	NA	NA	NA	NA	NA	NA	Inactive
ENSMUSG00000080890	Gm16458	X	78059390	78066587	1	NA	NA	NA	NA	NA	NA	Inactive
ENSMUSG00000067684	Obp1a	X	78085505	78091374	-1	NA	NA	NA	NA	NA	NA	Inactive
ENSMUSG00000079521	Gm5938	X	78125467	78130403	1	NA	NA	NA	NA	NA	NA	Inactive
ENSMUSG00000067679	Obp1b	X	78186777	78192292	1	NA	NA	NA	NA	NA	NA	Inactive
ENSMUSG00000079519	Gm14743	X	78240462	78245921	-1	NA	NA	NA	NA	NA	NA	Inactive
ENSMUSG00000083448	Gm8749	X	78357794	78358124	-1	NA	NA	NA	NA	NA	NA	Inactive
ENSMUSG00000035651	4930480E11Rik	X	78369643	78371128	1	NA	NA	NA	NA	NA	NA	Inactive
ENSMUSG00000083927	Gm14749	X	78375313	78375758	1	NA	NA	NA	NA	NA	NA	Inactive
ENSMUSG00000084019	Gm8754	X	78390705	78391224	1	NA	NA	NA	NA	NA	NA	Inactive
ENSMUSG00000082865	Gm14745	X	78416198	78417293	1	NA	NA	NA	NA	NA	NA	Inactive
ENSMUSG00000084125	Gm8757	X	78624706	78625077	1	NA	NA	NA	NA	NA	NA	Inactive
ENSMUSG00000082664	Gm8761	X	78655785	78656739	-1	NA	NA	NA	NA	NA	NA	Inactive
ENSMUSG00000085610	Gm14747	X	78682205	78683188	-1	NA	NA	NA	NA	NA	NA	Inactive
ENSMUSG00000078315	Fam47c	X	78737763	78739401	1	NA	NA	NA	NA	NA	NA	Inactive
ENSMUSG00000082912	Gm8770	X	78785747	78786855	1	NA	NA	NA	NA	NA	NA	Inactive
ENSMUSG00000088446	Gm23556	X	78908549	78908640	-1	NA	NA	NA	NA	NA	NA	Inactive
ENSMUSG00000083067	Gm14751	X	79008747	79008968	-1	NA	NA	NA	NA	NA	NA	Inactive
ENSMUSG00000046942	Mageb16	X	79623231	79671435	-1	NA	NA	NA	NA	NA	NA	Inactive
ENSMUSG00000082372	Gm4772	X	79902724	79903566	-1	NA	NA	NA	NA	NA	NA	Inactive
ENSMUSG00000081221	Gm14760	X	80193854	80194852	-1	NA	NA	NA	NA	NA	NA	Inactive
ENSMUSG00000082346	Gm6952	X	80197081	80197239	-1	NA	NA	NA	NA	NA	NA	Inactive
ENSMUSG00000083444	Gm14768	X	80362549	80363233	1	NA	NA	NA	NA	NA	NA	Inactive
ENSMUSG00000081205	Gm5940	X	80456742	80457809	1	NA	NA	NA	NA	NA	NA	Inactive
ENSMUSG00000083944	Gm14733	X	80932816	80932948	-1	NA	NA	NA	NA	NA	NA	Inactive
ENSMUSG00000083637	Gm14754	X	81271770	81272495	-1	NA	NA	NA	NA	NA	NA	Inactive
ENSMUSG00000060673	4930595M18Rik	X	81419575	81458121	-1	NA	NA	NA	NA	NA	NA	Inactive
ENSMUSG00000089040	Gm26174	X	82178454	82178672	1	NA	NA	NA	NA	NA	NA	Inactive
ENSMUSG00000064781	Gm22686	X	82187682	82187781	1	NA	NA	NA	NA	NA	NA	Inactive
ENSMUSG00000083113	Rpl10-ps4	X	82400724	82401009	-1	NA	NA	NA	NA	NA	NA	Inactive
ENSMUSG00000064740	Gm24706	X	82401091	82401227	-1	NA	NA	NA	NA	NA	NA	Inactive
ENSMUSG00000083877	Gm14740	X	82441600	82442749	1	NA	NA	NA	NA	NA	NA	Inactive
ENSMUSG00000082913	Gm14739	X	82687021	82687822	-1	NA	NA	NA	NA	NA	NA	Inactive
ENSMUSG00000077674	Gm24470	X	82692239	82692370	-1	NA	NA	NA	NA	NA	NA	Inactive
ENSMUSG00000083587	Gm14741	X	82757430	82758438	-1	NA	NA	NA	NA	NA	NA	Inactive
ENSMUSG00000088097	Gm23671	X	82897397	82897499	-1	NA	NA	NA	NA	NA	NA	Inactive
ENSMUSG00000077620	n-R5s9	X	83345743	83345859	1	NA	NA	NA	NA	NA	NA	Inactive
ENSMUSG00000035522	Tsga8	X	83486678	83487924	-1	NA	NA	NA	NA	NA	NA	Inactive
ENSMUSG00000065661	Gm22580	X	83536031	83536137	1	NA	NA	NA	NA	NA	NA	Inactive
ENSMUSG00000084281	Gm14770	X	84879887	84880198	1	NA	NA	NA	NA	NA	NA	Inactive
ENSMUSG00000081379	Gm14771	X	85236364	85236566	-1	NA	NA	NA	NA	NA	NA	Inactive
ENSMUSG00000082139	Gm16463	X	85241617	85242731	1	NA	NA	NA	NA	NA	NA	Inactive
ENSMUSG00000035491	Fthl17a	X	85249679	85270288	1	NA	NA	NA	NA	NA	NA	Inactive
ENSMUSG00000083839	Gm14765	X	85431827	85432152	1	NA	NA	NA	NA	NA	NA	Inactive
ENSMUSG00000106312	Gm44378	X	85588977	85589059	1	NA	NA	NA	NA	NA	NA	Inactive
ENSMUSG00000081933	Gm14767	X	85716438	85717023	1	NA	NA	NA	NA	NA	NA	Inactive
ENSMUSG00000087232	Gm14764	X	85744348	85749764	1	NA	NA	NA	NA	NA	NA	Inactive
ENSMUSG00000084340	Gm14766	X	85790873	85791239	1	NA	NA	NA	NA	NA	NA	Inactive
ENSMUSG00000081452	Gm14761	X	85823168	85823429	1	NA	NA	NA	NA	NA	NA	Inactive
ENSMUSG00000078314	Gm14762	X	85825892	85834831	1	NA	NA	NA	NA	NA	NA	Inactive
ENSMUSG00000025058	5430427O19Rik	X	85870354	85891499	1	NA	NA	NA	NA	NA	NA	Inactive
ENSMUSG00000080266	Gm14772	X	86032656	86033169	-1	NA	NA	NA	NA	NA	NA	Inactive
ENSMUSG00000035454	Samt3	X	86044199	86047313	1	NA	NA	NA	NA	NA	NA	Inactive
ENSMUSG00000083830	Gm8839	X	86270712	86272356	1	NA	NA	NA	NA	NA	NA	Inactive
ENSMUSG00000083977	Mageb8-ps	X	86327903	86328935	-1	NA	NA	NA	NA	NA	NA	Inactive
ENSMUSG00000080069	Gm41	X	86344823	86345845	-1	NA	NA	NA	NA	NA	NA	Inactive
ENSMUSG00000085577	Mageb6-ps	X	86370799	86371830	-1	NA	NA	NA	NA	NA	NA	Inactive
ENSMUSG00000065758	n-R5s10	X	86406128	86406246	-1	NA	NA	NA	NA	NA	NA	Inactive
ENSMUSG00000052372	Il1rapl1	X	86740870	88115645	-1	NA	NA	NA	NA	NA	NA	Inactive
ENSMUSG00000083779	Gm14775	X	86792474	86792783	1	NA	NA	NA	NA	NA	NA	Inactive
ENSMUSG00000084029	Gm8855	X	87672992	87673869	-1	NA	NA	NA	NA	NA	NA	Inactive
ENSMUSG00000083421	Gm14776	X	87771339	87772352	-1	NA	NA	NA	NA	NA	NA	Inactive
ENSMUSG00000093056	Gm24812	X	87899205	87899488	-1	NA	NA	NA	NA	NA	NA	Inactive
ENSMUSG00000065747	Gm25006	X	88192617	88192723	1	NA	NA	NA	NA	NA	NA	Inactive
ENSMUSG00000081877	Gm8858	X	88388559	88388900	1	NA	NA	NA	NA	NA	NA	Inactive
ENSMUSG00000082595	Gm14793	X	88393954	88394264	1	NA	NA	NA	NA	NA	NA	Inactive
ENSMUSG00000083058	Gm14795	X	88613357	88613827	1	NA	NA	NA	NA	NA	NA	Inactive
ENSMUSG00000084355	Gm14792	X	88684764	88685021	-1	NA	NA	NA	NA	NA	NA	Inactive
ENSMUSG00000086142	Ppp4r3c-ps	X	88729828	88732272	1	NA	NA	NA	NA	NA	NA	Inactive
ENSMUSG00000081673	Gm14794	X	88749452	88749643	1	NA	NA	NA	NA	NA	NA	Inactive
ENSMUSG00000097961	Gm27000	X	88759471	88760312	-1	NA	NA	NA	NA	NA	NA	Inactive
ENSMUSG00000084559	Mir1906-2	X	88759474	88759553	-1	NA	NA	NA	NA	NA	NA	Inactive
ENSMUSG00000098725	Gm27335	X	88759659	88759755	-1	NA	NA	NA	NA	NA	NA	Inactive
ENSMUSG00000082311	Gm14791	X	89059376	89060541	-1	NA	NA	NA	NA	NA	NA	Inactive
ENSMUSG00000081458	Gm14796	X	89087096	89088054	-1	NA	NA	NA	NA	NA	NA	Inactive
ENSMUSG00000081033	Gm14797	X	89111017	89112496	-1	NA	NA	NA	NA	NA	NA	Inactive
ENSMUSG00000083923	Gm649	X	89281118	89282171	-1	NA	NA	NA	NA	NA	NA	Inactive
ENSMUSG00000083597	Gm14805	X	89397111	89397450	1	NA	NA	NA	NA	NA	NA	Inactive
ENSMUSG00000081628	Gm14804	X	89418768	89419275	-1	NA	NA	NA	NA	NA	NA	Inactive
ENSMUSG00000082422	Gm6973	X	89440175	89440895	-1	NA	NA	NA	NA	NA	NA	Inactive
ENSMUSG00000079513	4932429P05Rik	X	89752268	89755491	1	NA	NA	NA	NA	NA	NA	Inactive
ENSMUSG00000095818	Gm24954	X	89849394	89849503	-1	NA	NA	NA	NA	NA	NA	Inactive
ENSMUSG00000100506	Nanog-ps1	X	89883389	89883638	-1	NA	NA	NA	NA	NA	NA	Inactive
ENSMUSG00000035387	4930415L06Rik	X	89930098	89932852	-1	NA	NA	NA	NA	NA	NA	Inactive
ENSMUSG00000083508	Gm6027	X	90063063	90063818	1	NA	NA	NA	NA	NA	NA	Inactive
ENSMUSG00000082479	Gm4746	X	90416967	90419372	-1	NA	NA	NA	NA	NA	NA	Inactive
ENSMUSG00000091497	Gm44	X	90892142	90893134	1	NA	NA	NA	NA	NA	NA	Inactive
ENSMUSG00000059972	Gm14773	X	91155168	91155791	1	NA	NA	NA	NA	NA	NA	Inactive
ENSMUSG00000080427	Gm24835	X	91252637	91252747	-1	NA	NA	NA	NA	NA	NA	Inactive
ENSMUSG00000082832	Gm14786	X	91268443	91271319	-1	NA	NA	NA	NA	NA	NA	Inactive
ENSMUSG00000080765	Gm8908	X	91285768	91286791	-1	NA	NA	NA	NA	NA	NA	Inactive
ENSMUSG00000081235	Gm14788	X	91289277	91289651	1	NA	NA	NA	NA	NA	NA	Inactive
ENSMUSG00000073069	Mageb2	X	91331690	91333360	1	NA	NA	NA	NA	NA	NA	Inactive
ENSMUSG00000083926	Gm14783	X	91345675	91346337	1	NA	NA	NA	NA	NA	NA	Inactive
ENSMUSG00000094861	Gm5072	X	91392500	91393534	1	NA	NA	NA	NA	NA	NA	Inactive
ENSMUSG00000096072	Gm8914	X	91480126	91481160	1	NA	NA	NA	NA	NA	NA	Inactive
ENSMUSG00000080863	Gm14787	X	91544838	91545225	-1	NA	NA	NA	NA	NA	NA	Inactive
ENSMUSG00000084057	Gm8916	X	91546593	91547541	-1	NA	NA	NA	NA	NA	NA	Inactive
ENSMUSG00000083955	Gm14785	X	91550084	91551230	1	NA	NA	NA	NA	NA	NA	Inactive
ENSMUSG00000057805	1700084M14Rik	X	91575210	91575911	-1	NA	NA	NA	NA	NA	NA	Inactive
ENSMUSG00000081960	Mageb17-ps	X	91625395	91626313	1	NA	NA	NA	NA	NA	NA	Inactive
ENSMUSG00000064129	Gm14781	X	91632194	91635671	1	NA	NA	NA	NA	NA	NA	Inactive
ENSMUSG00000061392	Mageb5	X	91779544	91783018	-1	NA	NA	NA	NA	NA	NA	Inactive
ENSMUSG00000082807	Gm14782	X	91859498	91859692	-1	NA	NA	NA	NA	NA	NA	Inactive
ENSMUSG00000084155	Gm7113	X	91862599	91863556	-1	NA	NA	NA	NA	NA	NA	Inactive
ENSMUSG00000083994	Gm16465	X	91887301	91889565	-1	NA	NA	NA	NA	NA	NA	Inactive
ENSMUSG00000078123	Gm5071	X	91931946	91932980	-1	NA	NA	NA	NA	NA	NA	Inactive
ENSMUSG00000084269	Gm14784	X	92002887	92003549	-1	NA	NA	NA	NA	NA	NA	Inactive
ENSMUSG00000062162	Mageb1	X	92015191	92016333	-1	NA	NA	NA	NA	NA	NA	Inactive
ENSMUSG00000081743	Gm4911	X	92079850	92080794	-1	NA	NA	NA	NA	NA	NA	Inactive
ENSMUSG00000083701	Gm4912	X	92093699	92094742	-1	NA	NA	NA	NA	NA	NA	Inactive
ENSMUSG00000080155	Gm14777	X	92429239	92429414	1	NA	NA	NA	NA	NA	NA	Inactive
ENSMUSG00000071726	Gm5941	X	92489949	92490681	1	NA	NA	NA	NA	NA	NA	Inactive
ENSMUSG00000088663	Gm25332	X	92882451	92882555	1	NA	NA	NA	NA	NA	NA	Inactive
ENSMUSG00000093329	Gm24973	X	92989095	92989195	-1	NA	NA	NA	NA	NA	NA	Inactive
ENSMUSG00000095110	1700003E24Rik	X	93156154	93156873	1	NA	NA	NA	NA	NA	NA	Inactive
ENSMUSG00000077294	Gm24123	X	93164902	93164984	1	NA	NA	NA	NA	NA	NA	Inactive
ENSMUSG00000096153	BC061195	X	93183227	93183946	1	NA	NA	NA	NA	NA	NA	Inactive
ENSMUSG00000065266	Gm23454	X	93251474	93251606	1	NA	NA	NA	NA	NA	NA	Inactive
ENSMUSG00000088445	Gm23557	X	93573731	93573868	-1	NA	NA	NA	NA	NA	NA	Inactive
ENSMUSG00000087255	Gm6985	X	93638614	93638884	1	NA	NA	NA	NA	NA	NA	Inactive
ENSMUSG00000082728	Supt20-ps	X	93920295	93921962	-1	NA	NA	NA	NA	NA	NA	Inactive
ENSMUSG00000081573	Gm15164	X	93931561	93931831	1	NA	NA	NA	NA	NA	NA	Inactive
ENSMUSG00000081044	AU015836	X	93968659	93975470	1	NA	NA	NA	NA	NA	NA	Inactive
ENSMUSG00000080995	Gm15165	X	93988318	93988819	-1	NA	NA	NA	NA	NA	NA	Inactive
ENSMUSG00000081055	Gm6987	X	94023860	94024626	1	NA	NA	NA	NA	NA	NA	Inactive
ENSMUSG00000087640	Gm14798	X	94028854	94099304	1	NA	NA	NA	NA	NA	NA	Inactive
ENSMUSG00000099072	Mir7673	X	94274574	94274637	1	NA	NA	NA	NA	NA	NA	Inactive
ENSMUSG00000082759	Gm14826	X	94317560	94318460	-1	NA	NA	NA	NA	NA	NA	Inactive
ENSMUSG00000084214	Gm14825	X	94330971	94331671	1	NA	NA	NA	NA	NA	NA	Inactive
ENSMUSG00000043549	Fam90a1b	X	94355053	94366777	-1	NA	NA	NA	NA	NA	NA	Inactive
ENSMUSG00000105544	Gm44477	X	94394818	94394927	-1	NA	NA	NA	NA	NA	NA	Inactive
ENSMUSG00000084450	Gm24595	X	94455010	94455119	-1	NA	NA	NA	NA	NA	NA	Inactive
ENSMUSG00000081796	Gm9005	X	94546963	94547569	-1	NA	NA	NA	NA	NA	NA	Inactive
ENSMUSG00000080887	Gm14831	X	94557341	94557749	1	NA	NA	NA	NA	NA	NA	Inactive
ENSMUSG00000082406	Gm5401	X	94608219	94608696	-1	NA	NA	NA	NA	NA	NA	Inactive
ENSMUSG00000073060	Zxda	X	94795563	94798183	-1	NA	NA	NA	NA	NA	NA	Inactive
ENSMUSG00000083789	Gm6092	X	95209773	95211801	-1	NA	NA	NA	NA	NA	NA	Inactive
ENSMUSG00000080298	Gm14807	X	95252916	95253898	-1	NA	NA	NA	NA	NA	NA	Inactive
ENSMUSG00000082371	Gm3712	X	95319819	95321889	-1	NA	NA	NA	NA	NA	NA	Inactive
ENSMUSG00000080283	Gm14806	X	95380371	95382480	-1	NA	NA	NA	NA	NA	NA	Inactive
ENSMUSG00000109858	Pfn5	X	95558104	95558803	1	NA	NA	NA	NA	NA	NA	Inactive
ENSMUSG00000083556	Gm9043	X	95629832	95630366	1	NA	NA	NA	NA	NA	NA	Inactive
ENSMUSG00000088146	Gm24718	X	96150837	96150972	-1	NA	NA	NA	NA	NA	NA	Inactive
ENSMUSG00000081848	Gm14925	X	96194051	96194488	1	NA	NA	NA	NA	NA	NA	Inactive
ENSMUSG00000081742	Gm9051	X	96224308	96225727	-1	NA	NA	NA	NA	NA	NA	Inactive
ENSMUSG00000078122	F630028O10Rik	X	96239926	96243636	1	NA	NA	NA	NA	NA	NA	Inactive
ENSMUSG00000076066	Mir223	X	96242817	96242926	1	NA	NA	NA	NA	NA	NA	Inactive
ENSMUSG00000044206	Vsig4	X	96247203	96293438	-1	NA	NA	NA	NA	NA	NA	Inactive
ENSMUSG00000045802	Hsf3	X	96306178	96456294	-1	NA	NA	NA	NA	NA	NA	Inactive
ENSMUSG00000082317	Gm14933	X	96358704	96359681	-1	NA	NA	NA	NA	NA	NA	Inactive
ENSMUSG00000082035	Rpl17-ps8	X	96484859	96485479	1	NA	NA	NA	NA	NA	NA	Inactive
ENSMUSG00000081182	Gm14935	X	96548629	96550336	1	NA	NA	NA	NA	NA	NA	Inactive
ENSMUSG00000082735	Gm16394	X	96885509	96887873	-1	NA	NA	NA	NA	NA	NA	Inactive
ENSMUSG00000082397	Gm14803	X	96934690	96935224	-1	NA	NA	NA	NA	NA	NA	Inactive
ENSMUSG00000081606	Gm9059	X	96966257	96966648	-1	NA	NA	NA	NA	NA	NA	Inactive
ENSMUSG00000083350	Gm9060	X	97047707	97048511	-1	NA	NA	NA	NA	NA	NA	Inactive
ENSMUSG00000081135	Gm14800	X	97161655	97162926	-1	NA	NA	NA	NA	NA	NA	Inactive
ENSMUSG00000081923	Gm9062	X	97826379	97827105	1	NA	NA	NA	NA	NA	NA	Inactive
ENSMUSG00000083972	Gm14802	X	98040375	98042259	1	NA	NA	NA	NA	NA	NA	Inactive
ENSMUSG00000082933	Gm14811	X	98483790	98483906	1	NA	NA	NA	NA	NA	NA	Inactive
ENSMUSG00000081397	Gm14815	X	98513900	98514387	-1	NA	NA	NA	NA	NA	NA	Inactive
ENSMUSG00000083603	Gm14810	X	98544397	98544882	-1	NA	NA	NA	NA	NA	NA	Inactive
ENSMUSG00000099037	Gm27554	X	98727315	98727412	-1	NA	NA	NA	NA	NA	NA	Inactive
ENSMUSG00000088616	Gm26000	X	98814775	98814881	1	NA	NA	NA	NA	NA	NA	Inactive
ENSMUSG00000073051	Gm14812	X	99405331	99443797	-1	NA	NA	NA	NA	NA	NA	Inactive
ENSMUSG00000085053	Gm14809	X	99409571	99418895	-1	NA	NA	NA	NA	NA	NA	Inactive
ENSMUSG00000085553	Gm14808	X	99459025	99460753	1	NA	NA	NA	NA	NA	NA	Inactive
ENSMUSG00000082505	Gm14816	X	99687481	99687774	-1	NA	NA	NA	NA	NA	NA	Inactive
ENSMUSG00000083682	Pcna-ps1	X	99796471	99797663	1	NA	NA	NA	NA	NA	NA	Inactive
ENSMUSG00000082907	Gm14832	X	100156635	100156956	1	NA	NA	NA	NA	NA	NA	Inactive
ENSMUSG00000076398	Mir676	X	100381097	100381185	1	NA	NA	NA	NA	NA	NA	Inactive
ENSMUSG00000067597	Dgat2l6	X	100524838	100546144	1	NA	NA	NA	NA	NA	NA	Inactive
ENSMUSG00000015665	Awat1	X	100572251	100578205	1	NA	NA	NA	NA	NA	NA	Inactive
ENSMUSG00000060890	Arr3	X	100605497	100618493	1	NA	NA	NA	NA	NA	NA	Inactive
ENSMUSG00000089030	Gm22160	X	100749421	100749748	1	NA	NA	NA	NA	NA	NA	Inactive
ENSMUSG00000089205	Gm24577	X	101005821	101005883	1	NA	NA	NA	NA	NA	NA	Inactive
ENSMUSG00000088839	Gm27510	X	101005896	101005959	1	NA	NA	NA	NA	NA	NA	Inactive
ENSMUSG00000081806	Gm14901	X	101059010	101059292	1	NA	NA	NA	NA	NA	NA	Inactive
ENSMUSG00000081943	Gm9078	X	101062260	101063058	1	NA	NA	NA	NA	NA	NA	Inactive
ENSMUSG00000088114	Gm24061	X	101141433	101141552	-1	NA	NA	NA	NA	NA	NA	Inactive
ENSMUSG00000083781	Gm14842	X	101237993	101238261	1	NA	NA	NA	NA	NA	NA	Inactive
ENSMUSG00000077303	Gm22472	X	101242738	101242871	1	NA	NA	NA	NA	NA	NA	Inactive
ENSMUSG00000090141	Gm614	X	101261376	101263992	-1	NA	NA	NA	NA	NA	NA	Inactive
ENSMUSG00000092463	Gm20489	X	101261405	101269023	-1	NA	NA	NA	NA	NA	NA	Inactive
ENSMUSG00000047797	Gjb1	X	101376378	101385629	1	NA	NA	NA	NA	NA	NA	Inactive
ENSMUSG00000081674	Gm6184	X	101518985	101520245	1	NA	NA	NA	NA	NA	NA	Inactive
ENSMUSG00000082729	Gm14845	X	101691545	101691850	-1	NA	NA	NA	NA	NA	NA	Inactive
ENSMUSG00000118478	AL805980.1	X	101707020	101727258	1	NA	NA	NA	NA	NA	NA	Inactive
ENSMUSG00000084197	Gm9089	X	101709036	101709561	-1	NA	NA	NA	NA	NA	NA	Inactive
ENSMUSG00000082541	Gm9095	X	101787766	101788646	1	NA	NA	NA	NA	NA	NA	Inactive
ENSMUSG00000081230	Gm9097	X	101800411	101801290	-1	NA	NA	NA	NA	NA	NA	Inactive
ENSMUSG00000087712	Gm25828	X	101912630	101912724	-1	NA	NA	NA	NA	NA	NA	Inactive
ENSMUSG00000098968	Gm27843	X	102013049	102013152	-1	NA	NA	NA	NA	NA	NA	Inactive
ENSMUSG00000087208	Gm5125	X	102106603	102107226	-1	NA	NA	NA	NA	NA	NA	Inactive
ENSMUSG00000093428	Gm26318	X	102255430	102255525	-1	NA	NA	NA	NA	NA	NA	Inactive
ENSMUSG00000080899	Gm9109	X	102655659	102657063	1	NA	NA	NA	NA	NA	NA	Inactive
ENSMUSG00000083414	Gm14840	X	102657741	102658334	-1	NA	NA	NA	NA	NA	NA	Inactive
ENSMUSG00000079479	Gm9112	X	102706890	102707635	-1	NA	NA	NA	NA	NA	NA	Inactive
ENSMUSG00000073027	Dmrtc1b	X	102707865	102715209	1	NA	NA	NA	NA	NA	NA	Inactive
ENSMUSG00000080845	Gm9115	X	102724402	102725749	-1	NA	NA	NA	NA	NA	NA	Inactive
ENSMUSG00000081108	Gm4234	X	102754781	102757471	1	NA	NA	NA	NA	NA	NA	Inactive
ENSMUSG00000083680	Gm9119	X	102777738	102779484	1	NA	NA	NA	NA	NA	NA	Inactive
ENSMUSG00000082191	Gm5166	X	102794298	102796833	1	NA	NA	NA	NA	NA	NA	Inactive
ENSMUSG00000094656	Gm25358	X	102801184	102801284	1	NA	NA	NA	NA	NA	NA	Inactive
ENSMUSG00000067562	Dmrtc1c1	X	102802963	102809942	1	NA	NA	NA	NA	NA	NA	Inactive
ENSMUSG00000082783	Gm9126	X	102818362	102820074	1	NA	NA	NA	NA	NA	NA	Inactive
ENSMUSG00000081240	Gm16511	X	102830950	102833804	1	NA	NA	NA	NA	NA	NA	Inactive
ENSMUSG00000095072	Gm24509	X	102838155	102838255	1	NA	NA	NA	NA	NA	NA	Inactive
ENSMUSG00000067561	Dmrtc1c2	X	102847639	102854616	-1	NA	NA	NA	NA	NA	NA	Inactive
ENSMUSG00000088052	Gm26152	X	102856291	102856391	-1	NA	NA	NA	NA	NA	NA	Inactive
ENSMUSG00000032894	1700031F05Rik	X	102859186	102867971	-1	NA	NA	NA	NA	NA	NA	Inactive
ENSMUSG00000084397	Gm9133	X	102880529	102882254	-1	NA	NA	NA	NA	NA	NA	Inactive
ENSMUSG00000079476	1700011M02Rik	X	102908905	102909651	1	NA	NA	NA	NA	NA	NA	Inactive
ENSMUSG00000109745	1700018G05Rik	X	102928372	102929094	1	NA	NA	NA	NA	NA	NA	Inactive
ENSMUSG00000081986	Gm14841	X	102979888	102980645	1	NA	NA	NA	NA	NA	NA	Inactive
ENSMUSG00000083775	Gm14837	X	102998040	102998245	-1	NA	NA	NA	NA	NA	NA	Inactive
ENSMUSG00000081779	Gm21998	X	103003724	103005031	-1	NA	NA	NA	NA	NA	NA	Inactive
ENSMUSG00000084842	Pabpc1l2b-ps	X	103013698	103014387	1	NA	NA	NA	NA	NA	NA	Inactive
ENSMUSG00000086524	Pabpc1l2a-ps	X	103066668	103067180	-1	NA	NA	NA	NA	NA	NA	Inactive
ENSMUSG00000081567	Gm14838	X	103083003	103083250	1	NA	NA	NA	NA	NA	NA	Inactive
ENSMUSG00000083763	Gm9050	X	103227705	103228152	1	NA	NA	NA	NA	NA	NA	Inactive
ENSMUSG00000080886	Gm14847	X	103236125	103236643	1	NA	NA	NA	NA	NA	NA	Inactive
ENSMUSG00000098023	Gm19200	X	103287167	103288970	-1	NA	NA	NA	NA	NA	NA	Inactive
ENSMUSG00000083805	Gm14848	X	103299110	103299974	1	NA	NA	NA	NA	NA	NA	Inactive
ENSMUSG00000083711	Gm3931	X	103319111	103319565	1	NA	NA	NA	NA	NA	NA	Inactive
ENSMUSG00000031326	Cdx4	X	103321398	103330592	1	NA	NA	NA	NA	NA	NA	Inactive
ENSMUSG00000081280	Gm9516	X	103336830	103337253	1	NA	NA	NA	NA	NA	NA	Inactive
ENSMUSG00000097953	Gm26952	X	103381957	103383169	-1	NA	NA	NA	NA	NA	NA	Inactive
ENSMUSG00000098078	Gm26992	X	103422010	103481705	1	NA	NA	NA	NA	NA	NA	Inactive
ENSMUSG00000099312	Gm27733	X	103461218	103461285	-1	NA	NA	NA	NA	NA	NA	Inactive
ENSMUSG00000098743	Gm27927	X	103469671	103469796	-1	NA	NA	NA	NA	NA	NA	Inactive
ENSMUSG00000098262	Gm27520	X	103480946	103481026	1	NA	NA	NA	NA	NA	NA	Inactive
ENSMUSG00000083502	Gm14861	X	103486934	103487388	1	NA	NA	NA	NA	NA	NA	Inactive
ENSMUSG00000099189	Gm27875	X	103493574	103493696	1	NA	NA	NA	NA	NA	NA	Inactive
ENSMUSG00000082812	Gm14860	X	103514922	103515350	1	NA	NA	NA	NA	NA	NA	Inactive
ENSMUSG00000081004	Gm9157	X	103529483	103529707	1	NA	NA	NA	NA	NA	NA	Inactive
ENSMUSG00000065509	Mir421	X	103572921	103572996	-1	NA	NA	NA	NA	NA	NA	Inactive
ENSMUSG00000076269	Mir374b	X	103573060	103573154	-1	NA	NA	NA	NA	NA	NA	Inactive
ENSMUSG00000106465	Mir374c	X	103573085	103573133	1	NA	NA	NA	NA	NA	NA	Inactive
ENSMUSG00000098603	Gm27798	X	103595938	103596008	1	NA	NA	NA	NA	NA	NA	Inactive
ENSMUSG00000080796	Gm9159	X	103597771	103598336	1	NA	NA	NA	NA	NA	NA	Inactive
ENSMUSG00000099287	Gm27987	X	103605225	103605317	1	NA	NA	NA	NA	NA	NA	Inactive
ENSMUSG00000098825	Gm27285	X	103606323	103606449	1	NA	NA	NA	NA	NA	NA	Inactive
ENSMUSG00000099126	Gm27321	X	103623551	103623755	1	NA	NA	NA	NA	NA	NA	Inactive
ENSMUSG00000031330	Zcchc13	X	103630586	103631670	1	NA	NA	NA	NA	NA	NA	Inactive
ENSMUSG00000083263	Gm14874	X	103643555	103644727	-1	NA	NA	NA	NA	NA	NA	Inactive
ENSMUSG00000083213	Gm14875	X	103680577	103680895	1	NA	NA	NA	NA	NA	NA	Inactive
ENSMUSG00000081414	Gm3943	X	103684615	103685332	1	NA	NA	NA	NA	NA	NA	Inactive
ENSMUSG00000083605	Gm14893	X	103778693	103779000	1	NA	NA	NA	NA	NA	NA	Inactive
ENSMUSG00000082322	Gm9164	X	103887599	103888612	-1	NA	NA	NA	NA	NA	NA	Inactive
ENSMUSG00000081689	Gm9166	X	103925536	103926984	-1	NA	NA	NA	NA	NA	NA	Inactive
ENSMUSG00000080825	Gm14892	X	104001066	104001337	-1	NA	NA	NA	NA	NA	NA	Inactive
ENSMUSG00000064876	Gm23378	X	104001373	104001479	-1	NA	NA	NA	NA	NA	NA	Inactive
ENSMUSG00000077199	Gm22266	X	104070189	104070326	-1	NA	NA	NA	NA	NA	NA	Inactive
ENSMUSG00000088036	Gm24993	X	104076971	104077061	1	NA	NA	NA	NA	NA	NA	Inactive
ENSMUSG00000076286	Mir672	X	104116175	104116274	-1	NA	NA	NA	NA	NA	NA	Inactive
ENSMUSG00000083327	Vcp-rs	X	104345829	104348234	-1	NA	NA	NA	NA	NA	NA	Inactive
ENSMUSG00000089171	Gm22430	X	104616865	104616971	1	NA	NA	NA	NA	NA	NA	Inactive
ENSMUSG00000083049	Gm14822	X	104746482	104746772	1	NA	NA	NA	NA	NA	NA	Inactive
ENSMUSG00000100364	1700121L16Rik	X	104816776	104842455	1	NA	NA	NA	NA	NA	NA	Inactive
ENSMUSG00000088960	Gm22090	X	105020268	105020378	-1	NA	NA	NA	NA	NA	NA	Inactive
ENSMUSG00000082600	Gm9673	X	105032586	105033366	1	NA	NA	NA	NA	NA	NA	Inactive
ENSMUSG00000085791	Rpl30-ps9	X	105278637	105278981	-1	NA	NA	NA	NA	NA	NA	Inactive
ENSMUSG00000065499	Mir384	X	105344282	105344369	-1	NA	NA	NA	NA	NA	NA	Inactive
ENSMUSG00000065425	Mir325	X	105379082	105379179	-1	NA	NA	NA	NA	NA	NA	Inactive
ENSMUSG00000090132	Cypt2	X	105499772	105500639	1	NA	NA	NA	NA	NA	NA	Inactive
ENSMUSG00000081976	Gm14823	X	105567901	105568138	-1	NA	NA	NA	NA	NA	NA	Inactive
ENSMUSG00000084376	Gm14855	X	105688024	105688215	1	NA	NA	NA	NA	NA	NA	Inactive
ENSMUSG00000082275	Gm14854	X	105706966	105707806	1	NA	NA	NA	NA	NA	NA	Inactive
ENSMUSG00000031230	Fgf16	X	105764279	105774939	1	NA	NA	NA	NA	NA	NA	Inactive
ENSMUSG00000084678	Gm26020	X	105819883	105820065	1	NA	NA	NA	NA	NA	NA	Inactive
ENSMUSG00000079965	Gm14853	X	105844465	105845013	-1	NA	NA	NA	NA	NA	NA	Inactive
ENSMUSG00000081081	Gm14856	X	106176314	106176926	1	NA	NA	NA	NA	NA	NA	Inactive
ENSMUSG00000082618	Gm14852	X	106270511	106273738	-1	NA	NA	NA	NA	NA	NA	Inactive
ENSMUSG00000081289	Gm14857	X	106281912	106285096	-1	NA	NA	NA	NA	NA	NA	Inactive
ENSMUSG00000083814	Gm5133	X	106306381	106309725	-1	NA	NA	NA	NA	NA	NA	Inactive
ENSMUSG00000099128	Mir6382	X	106309826	106309935	1	NA	NA	NA	NA	NA	NA	Inactive
ENSMUSG00000084219	Gm14876	X	106337590	106341715	-1	NA	NA	NA	NA	NA	NA	Inactive
ENSMUSG00000098455	Gm27428	X	106426057	106426166	1	NA	NA	NA	NA	NA	NA	Inactive
ENSMUSG00000064553	Gm24622	X	106587481	106587642	-1	NA	NA	NA	NA	NA	NA	Inactive
ENSMUSG00000082174	Gm14877	X	106611903	106612775	1	NA	NA	NA	NA	NA	NA	Inactive
ENSMUSG00000083432	Gm14878	X	106612101	106612393	1	NA	NA	NA	NA	NA	NA	Inactive
ENSMUSG00000081395	Gm14879	X	106632797	106633303	-1	NA	NA	NA	NA	NA	NA	Inactive
ENSMUSG00000065733	Gm24491	X	106649913	106650019	-1	NA	NA	NA	NA	NA	NA	Inactive
ENSMUSG00000080380	Gm22102	X	106697078	106697198	1	NA	NA	NA	NA	NA	NA	Inactive
ENSMUSG00000083063	Gm14882	X	106755333	106755550	1	NA	NA	NA	NA	NA	NA	Inactive
ENSMUSG00000082939	Gm14881	X	106755736	106756141	1	NA	NA	NA	NA	NA	NA	Inactive
ENSMUSG00000080841	Gm14880	X	106821940	106822231	1	NA	NA	NA	NA	NA	NA	Inactive
[truncated: 613 more rows]
