# Supplementary material for: Genetic and epigenetic determinants of reactivation of Mecp2 and the inactive X chromosome in neural stem cells
Source: Stem Cell Reports. 2022 Feb 10;17(3):693–706. doi: 10.1016/j.stemcr.2022.01.008 (PMC9039756; doi:10.1016/j.stemcr.2022.01.008)
Supplement: Table S3. DNA methylation analysis of X-linked promoters using MeD-seq — This table shows the normalized MeD-seq reads of male, Tomato-High, and control populations at the X-linked gene promoters (±1kb of the TSS). Fold change between Tomato-High and control are reported, as well as the p value based on a Mann-Whitney test. Genes are annotated according to their gene class based on the RNA-seq data. [file mmc3.xlsx]

## Sheet: Promoter DMRs
Gene ID	Male 1	Male 2	Male 3	Female Neg 1	Female Neg 2	Female Neg 3	Female High 1	Female High 2	Female High 3	Total nr reads	Fold change High:Neg	P-value	Chr	Start	End	Strand	Gene name	Gene group
ENSMUSG00000031148	0.296287	0.0736704	0.249948	7.2873	5.98765	2.17045	0.89203	2.02582	3.3719	296	0.407224	0.0952151	X	7697131	7710262	+	Gpkow	Reactivated
ENSMUSG00000039382	0.296287	0.0736704	0	1.16597	0.680415	1.0478	0.396458	1.74957	0.758677	77	1.00363	0.5	X	7714333	7728206	+	Wdr45	Reactivated
ENSMUSG00000000134	0.222215	0.0736704	0	8.0889	9.59385	7.18494	5.05484	4.51205	6.91239	534	0.662678	0.0404278	X	7762560	7775202	+	Tfe3	Reactivated
ENSMUSG00000031153	0.370359	0.221011	0	2.18619	1.42887	3.89184	1.48672	1.5654	2.10744	168	0.687309	0.33126	X	7789765	7820567	+	Gripap1	Reactivated
ENSMUSG00000031156	0.740717	0.589364	0.166632	4.80962	6.53199	5.76292	4.36104	2.94664	3.70909	379	0.644085	0.0404278	X	7884028	7894492	+	Slc35a2	Reactivated
ENSMUSG00000031157	0.296287	0.0736704	0	6.4857	6.19178	6.66103	4.06369	4.88038	3.96198	415	0.667376	0.0404278	X	7894519	7899269	-	Pqbp1	Reactivated
ENSMUSG00000031158	0.296287	0.0736704	0	6.4857	6.19178	6.66103	4.06369	4.88038	3.96198	415	0.667376	0.0404278	X	7899357	7908351	+	Timm17b	Reactivated
ENSMUSG00000031171	0	0	0	1.38459	0.408249	2.17045	1.3876	2.02582	2.52892	120	1.49935	0.191367	X	8238668	8252406	-	Ftsj1	Reactivated
ENSMUSG00000031174	0	0	0	5.61122	6.0557	2.54466	2.67609	4.41997	2.36033	303	0.6654	0.191367	X	10073621	10216920	-	Rpgr	Reactivated
ENSMUSG00000031007	0	0	0	10.931	13.132	9.57991	4.75749	5.61704	4.88925	638	0.4537	0.0404278	X	12587801	12617049	+	Atp6ap2	Reactivated
ENSMUSG00000044148	0	0	0.0833159	1.23884	0.408249	0.523902	0.495572	0	0.590082	43	0.500073	0.33126	X	12654879	12673668	-	1810030O07Rik	Reactivated
ENSMUSG00000031010	0.0740717	0.442023	0.333263	23.7566	32.0476	14.5944	9.31676	34.3468	19.8099	1705	0.90163	0.5	X	13071498	13173328	+	Usp9x	Reactivated
ENSMUSG00000025040	0	0.0736704	0	0.072873	0	0.0748431	0	0	0.252892	6	1.71202	0.5	X	17556564	17572325	-	Fundc1	Reactivated
ENSMUSG00000031059	1.99994	1.10506	2.41616	13.1171	14.5609	10.7774	10.407	19.5215	10.5372	1051	1.05228	0.33126	X	20615326	20617619	-	Ndufb11	Reactivated
ENSMUSG00000001924	0	0	0	4.66387	5.64745	3.66731	3.07255	5.98537	4.13058	341	0.943475	0.5	X	20658326	20683179	+	Uba1	Reactivated
ENSMUSG00000001127	0	0	0	0.582984	0.340208	0.823274	0.991144	0.736661	0.0842975	43	1.03758	0.5	X	20797814	20860519	+	Araf	Reactivated
ENSMUSG00000016409	0	0	0	4.44525	4.83095	2.39498	2.67609	1.5654	4.88925	266	0.782333	0.5	X	37126795	37150746	+	Nkap	Reactivated
ENSMUSG00000016534	0	0	0	3.20641	3.40208	3.66731	2.27963	0.736661	3.03471	210	0.58886	0.0404278	X	38401357	38456454	-	Lamp2	Reactivated
ENSMUSG00000036985	0	0	0	1.60321	1.22475	1.94592	1.78406	2.76248	2.86611	148	1.55275	0.0952151	X	48171969	48208878	-	Zdhhc9	Reactivated
ENSMUSG00000031105	0	0	0	1.0931	1.29279	2.09561	1.88317	0.36833	2.44463	114	1.0479	0.5	X	48623413	48662294	+	Slc25a14	Reactivated
ENSMUSG00000031107	0	0	0.333263	3.71652	1.9732	3.51762	2.18052	3.13081	1.43306	204	0.7325	0.191367	X	48695004	48710723	+	Rbmx2	Reactivated
ENSMUSG00000025630	0.0740717	0.221011	0	12.3155	13.7444	7.25978	4.26192	11.8787	9.10413	752	0.757651	0.191367	X	52988137	53021659	+	Hprt	Reactivated
ENSMUSG00000036022	0.518502	0.147341	0	4.591	1.90516	2.24529	1.68495	3.86747	3.03471	225	0.982345	0.5	X	53243415	53269805	-	Fam122b	Reactivated
ENSMUSG00000067873	0	0.147341	0	12.4613	12.0433	6.96041	3.46901	13.7203	6.32231	702	0.74723	0.33126	X	57053583	57067183	+	Htatsf1	Reactivated
ENSMUSG00000073139	0.888861	0.663034	0.666527	2.47768	2.31341	4.19121	1.88317	2.85456	2.44463	232	0.799612	0.33126	X	70459753	70477180	-	Tmem185a	Reactivated
ENSMUSG00000073131	0	0.0736704	0.0833159	20.5502	24.1547	9.35539	6.64067	12.8916	10.2843	1093	0.551542	0.191367	X	71815924	71839757	+	Vma21	Reactivated
ENSMUSG00000031349	0	0	0	4.88249	2.10929	5.3887	1.3876	2.20998	1.60165	227	0.419954	0.0952151	X	72918557	72958514	+	Nsdhl	Reactivated
ENSMUSG00000002015	0.222215	0.368352	0.0833159	15.5948	15.8537	10.4032	6.73978	13.4441	9.01983	916	0.69779	0.0952151	X	73686178	73716175	-	Bcap31	Reactivated
ENSMUSG00000031385	0.222215	0.294682	0	0.291492	0.0680415	0.598745	0.0991144	0	0	21	0.10343	0.0920193	X	73757090	73772514	+	Plxnb3	Reactivated
ENSMUSG00000002010	0	0.147341	0	8.59901	8.77736	6.36166	7.43358	8.19535	6.5752	576	0.935382	0.33126	X	73778963	73786897	-	Idh3g	Reactivated
ENSMUSG00000031388	0.296287	0.294682	0	7.06868	7.28044	6.88556	5.15395	8.28744	7.08099	530	0.966455	0.5	X	73916873	73921944	-	Naa10	Reactivated
ENSMUSG00000031386	0	0	0	13.19	12.5877	6.28682	5.25307	12.0628	6.23801	708	0.734578	0.0952151	X	73942792	73966357	-	Hcfc1	Reactivated
ENSMUSG00000031393	0.0740717	0.0736704	0	0.072873	0	0	0.198229	0	0	5	2.7202	0.5	X	74026592	74135363	-	Mecp2	Reactivated
ENSMUSG00000031328	0	0	0	5.90271	6.53199	2.69435	2.37875	3.86747	4.63636	334	0.719317	0.191367	X	74223461	74249820	-	Flna	Reactivated
ENSMUSG00000015291	1.18515	1.39974	1.24974	7.21443	8.23302	8.1579	5.94687	7.09036	6.49091	593	0.827276	0.0404278	X	74304998	74311862	+	Gdi1	Reactivated
ENSMUSG00000001962	0	0.294682	0	3.35216	1.83712	3.36794	1.78406	5.43287	6.40661	275	1.59205	0.33126	X	74313033	74320149	+	Fam50a	Reactivated
ENSMUSG00000004221	0	0.0736704	0.166632	1.67608	3.53816	2.61951	1.78406	1.28916	3.2033	183	0.801216	0.33126	X	74393290	74453854	+	Ikbkg	Reactivated
ENSMUSG00000031400	0	0	0	4.591	5.78353	5.61323	3.66723	8.65577	5.22644	416	1.09768	0.5	X	74409483	74429194	-	G6pdx	Reactivated
ENSMUSG00000031403	0.148143	0.368352	0.249948	1.8947	2.51754	1.94592	1.58583	2.02582	1.51735	155	0.806681	0.191367	X	75095854	75109777	+	Dkc1	Reactivated
ENSMUSG00000031197	0	0	0	0.072873	0.680415	0.374215	0.89203	0	0.505785	31	1.23974	0.5	X	75514299	75534942	+	Vbp1	Reactivated
ENSMUSG00000087396	0	0	0	0.437238	0.952581	0.224529	0.198229	0	0.590082	32	0.488315	0.191367	X	75706932	75764699	-	4933407K13Rik	Reactivated
ENSMUSG00000016382	0	0	0	1.0931	1.49691	1.42202	1.3876	1.19707	1.18016	97	0.938389	0.33126	X	75785654	75875182	-	Pls3	Reactivated
ENSMUSG00000025666	0.148143	0	0	4.80962	5.30724	6.73588	3.56812	5.43287	5.05785	391	0.834217	0.33126	X	81070698	81097872	+	Tmem47	Reactivated
ENSMUSG00000025151	0	0	0	18.8741	23.4743	10.4032	8.42473	13.2599	8.76694	1076	0.577263	0.0952151	X	94535474	94542143	-	Maged1	Reactivated
ENSMUSG00000057421	0	0	0	2.25906	2.99383	2.99372	2.27963	3.77539	2.78182	212	1.07157	0.5	X	95935335	95956962	-	Las1l	Reactivated
ENSMUSG00000031207	0	0.0736704	0	5.97559	7.34848	6.96041	3.66723	3.31497	5.05785	417	0.59356	0.0404278	X	96096042	96168552	+	Msn	Reactivated
ENSMUSG00000047694	0	0	0.166632	2.98779	4.4227	3.2931	3.27078	5.43287	3.03471	280	1.09668	0.5	X	98936316	98949017	+	Yipf6	Reactivated
ENSMUSG00000031221	0	0	0	1.02022	0.544332	1.27233	2.57698	1.74957	1.18016	98	1.94111	0.0952151	X	100494291	100516125	+	Igbp1	Reactivated
ENSMUSG00000015668	0	0	0	10.2751	10.2743	5.9126	2.97343	9.76076	5.14215	568	0.675548	0.0952151	X	100622883	100626568	-	Pdzd11	Reactivated
ENSMUSG00000031311	0	0	0	1.31171	1.83712	1.49686	2.18052	2.39415	2.10744	138	1.43834	0.0404278	X	101429318	101448591	+	Nono	Reactivated
ENSMUSG00000056537	0.148143	0.0736704	0	14.1374	14.0166	8.83148	5.45129	16.1145	8.93553	857	0.824684	0.5	X	103957163	103981284	-	Rlim	Reactivated
ENSMUSG00000031333	0	0	0	4.44525	5.91961	4.71511	2.27963	4.05164	2.95041	313	0.615497	0.0404278	X	104280657	104413856	-	Abcb7	Reactivated
ENSMUSG00000031227	0	0	0	3.35216	2.85774	2.02076	2.27963	5.34079	1.85454	218	1.15118	0.5	X	105120378	105123927	+	Magee1	Reactivated
ENSMUSG00000062070	0.222215	0	0.0833159	2.55056	1.08866	2.54466	2.47786	0.644578	1.01157	133	0.668513	0.0952151	X	106187100	106203699	+	Pgk1	Reactivated
ENSMUSG00000047242	5.18502	3.16783	2.66611	7.72454	4.4227	4.3409	4.85661	8.28744	7.33388	600	1.24198	0.191367	X	106206883	106221158	-	Taf9b	Reactivated
ENSMUSG00000031246	0	0	0	0.218619	0	0.673588	0.198229	0.828744	0	23	1.15105	0.412389	X	109095365	109197873	+	Sh3bgrl	Reactivated
ENSMUSG00000025531	0	0	0	0.072873	0	0	0	0.920826	0.421487	16	18.4199	0.176839	X	113040593	113185517	-	Chm	Reactivated
ENSMUSG00000072969	0	0.0736704	0	3.06067	2.72166	2.69435	1.88317	2.02582	1.68595	180	0.660039	0.0404278	X	135742733	135747322	+	Armcx5	Reactivated
ENSMUSG00000043384	0	0.0736704	0	3.06067	2.72166	2.69435	1.88317	2.02582	1.68595	180	0.660039	0.0404278	X	135742733	135803474	+	Gprasp1	Reactivated
ENSMUSG00000087368	0.0740717	0	0.0833159	2.47768	2.65362	4.19121	2.0814	1.38124	3.2876	206	0.72408	0.191367	X	136741824	136803364	+	BC065397	Reactivated
ENSMUSG00000042595	0.0740717	0	0	9.32774	9.86602	3.817	2.7752	9.11618	4.80496	509	0.725588	0.191367	X	137049594	137082503	+	Fam199x	Reactivated
ENSMUSG00000031429	0	0	0	5.82984	6.53199	5.01449	2.37875	1.38124	1.93884	305	0.327965	0.0404278	X	140948429	140956728	-	Psmd10	Reactivated
ENSMUSG00000079418	0	0	0	5.82984	6.53199	5.01449	2.37875	1.38124	1.93884	305	0.327965	0.0404278	X	140956907	141164270	+	Atg4a	Reactivated
ENSMUSG00000042271	1.48143	0.810375	1.583	3.86227	2.72166	4.19121	1.98229	1.84165	2.36033	267	0.573939	0.0404278	X	142226770	142239692	+	Nxt2	Reactivated
ENSMUSG00000047045	0	0	0	17.781	18.031	8.6818	7.83004	17.9561	13.9091	1064	0.892152	0.33126	X	142681406	142843494	+	Tmem164	Reactivated
ENSMUSG00000041718	0	0	0	11.2953	16.0578	8.30758	7.5327	11.8787	7.92396	801	0.766539	0.191367	X	144317804	144374450	+	Alg13	Reactivated
ENSMUSG00000025269	0.370359	0.221011	0.583211	1.96757	1.70104	0.97296	1.88317	0.276248	2.27603	129	0.955594	0.5	X	150519519	150589868	-	Apex2	Reactivated
ENSMUSG00000025268	0	0.663034	0.166632	1.96757	1.49691	1.5717	2.47786	1.47332	3.62479	165	1.50431	0.33126	X	150806370	150814345	-	Maged2	Reactivated
ENSMUSG00000025266	0	0	0	4.29951	5.37528	3.2931	1.48672	2.94664	1.51735	247	0.458881	0.0404278	X	150983141	151017322	-	Gnl3l	Reactivated
ENSMUSG00000025264	0	0	0	0.364365	0.0680415	0.523902	0.991144	1.28916	0.33719	41	2.73708	0.191367	X	151087094	151096543	-	Tsr2	Reactivated
ENSMUSG00000025261	0	0	0	1.53033	0.476291	1.42202	2.27963	0.920826	1.93884	103	1.49893	0.191367	X	151800807	151935417	+	Huwe1	Reactivated
ENSMUSG00000041133	0	0	0	11.6597	8.30107	8.75664	4.26192	9.66867	4.38347	599	0.637734	0.191367	X	152016428	152062694	+	Smc1a	Reactivated
ENSMUSG00000047238	0	0	0	4.15376	2.72166	3.74215	4.85661	3.49914	2.19173	260	0.993398	0.5	X	153036166	153037575	-	Mageh1	Reactivated
ENSMUSG00000025289	0	0.221011	0.166632	1.02022	0.136083	0.598745	0.198229	0	1.34876	47	0.88145	0.5	X	155323918	155340754	-	Prdx4	Reactivated
ENSMUSG00000067194	0	0	0.166632	6.33995	6.80415	4.41574	2.7752	6.81411	4.04628	398	0.776521	0.33126	X	159372178	159389928	+	Eif1ax	Reactivated
ENSMUSG00000044150	0.148143	0.147341	0.0833159	0.291492	0.0680415	0.299372	0.693801	0	0.252892	24	1.43677	0.5	X	159526688	159593081	+	Bclaf3	Reactivated
ENSMUSG00000043518	0.222215	0.810375	0.583211	18.5097	13.4042	6.28682	6.54155	14.5491	9.10413	888	0.790423	0.5	X	161717069	161779496	+	Rai2	Reactivated
ENSMUSG00000038344	0.0740717	0	0.0833159	9.91073	8.70931	7.40947	6.44244	10.8657	9.52562	661	1.0309	0.5	X	162778919	162829454	-	Txlng	Reactivated
ENSMUSG00000031357	0.370359	0.0736704	0.166632	8.59901	17.0104	4.78996	3.76635	7.36661	7.24958	644	0.604702	0.191367	X	162857057	162888447	-	Syap1	Reactivated
ENSMUSG00000031370	0	0.147341	0.0833159	14.4289	13.6763	7.03525	7.83004	14.9174	11.5488	874	0.975974	0.5	X	163935443	163958661	-	Zrsr2	Reactivated
ENSMUSG00000040749	0	0	0	20.9146	18.3712	7.63399	7.33447	14.1807	11.4645	1023	0.702895	0.191367	X	164070705	164076493	-	Siah1b	Reactivated
ENSMUSG00000031381	0	0.0736704	0	11.8783	10.2062	4.78996	3.17166	4.97246	4.29917	515	0.463015	0.0952151	X	164419787	164433916	+	Piga	Reactivated
ENSMUSG00000051224	0	0	0.0833159	0.364365	0.476291	0.0748431	0	0.184165	0	16	0.201164	0.0920193	X	166499812	166518567	-	Tceanc	Reactivated
ENSMUSG00000025742	0.0740717	0.147341	0.249948	16.6879	16.2619	10.478	6.34332	12.7074	9.69421	931	0.661901	0.0952151	X	167346322	167382749	-	Prps2	Reactivated
ENSMUSG00000031358	0	0	0	24.4853	33.6806	12.7233	10.9026	26.6119	11.8016	1540	0.695679	0.191367	X	168654117	168673898	-	Msl3	Reactivated
ENSMUSG00000031352	0.296287	0.663034	0.333263	16.3964	21.0248	7.48431	6.44244	18.6007	8.85124	1023	0.754792	0.33126	X	169250193	169320372	-	Hccs	Reactivated
ENSMUSG00000097342	0	0	0	0.072873	0.136083	0.299372	0.297343	0.276248	0.842975	23	2.78671	0.191367	X	6027056	6092269	-	Gm26618	Not reactivated
ENSMUSG00000073295	0	0.147341	0.166632	30.0966	29.2579	9.95413	8.32561	21.5473	12.8975	1451	0.617102	0.191367	X	6047453	6055110	+	Nudt11	Not reactivated
ENSMUSG00000073293	0	0.147341	0	27.9104	29.8022	8.98117	9.01941	23.5731	14.4992	1462	0.706089	0.33126	X	6168696	6173015	-	Nudt10	Not reactivated
ENSMUSG00000068270	0	0.147341	0	21.4247	33.8166	12.7233	7.63181	23.7573	13.0661	1453	0.654094	0.33126	X	6399854	6637448	+	Shroom4	Not reactivated
ENSMUSG00000062393	0.44443	0.294682	0.249948	30.971	40.961	10.9271	13.0831	22.6523	14.4992	1736	0.606265	0.33126	X	6779306	6948363	+	Dgkk	Not reactivated
ENSMUSG00000004317	0	0	0	10.6395	9.11756	6.21198	3.46901	7.91911	6.06942	556	0.672245	0.0952151	X	7153810	7319358	-	Clcn5	Not reactivated
ENSMUSG00000046269	0.592574	0.736704	0.0833159	42.9222	50.827	12.5736	9.6141	41.6213	16.438	2267	0.63649	0.191367	X	7371276	7375830	-	Usp27x	Not reactivated
ENSMUSG00000063018	0.44443	0.442023	0.583211	0.72873	2.10929	2.54466	0.495572	0.552496	2.10744	130	0.586233	0.0952151	X	7411817	7445143	-	2010204K13Rik	Not reactivated
ENSMUSG00000031144	0.592574	0.294682	0.99979	5.46548	7.62065	5.83776	4.36104	4.69621	6.8281	465	0.839434	0.191367	X	7638471	7653256	+	Syp	Not reactivated
ENSMUSG00000031146	1.037	1.69442	0.99979	9.91073	7.34848	7.63399	4.06369	11.6024	6.23801	636	0.879923	0.33126	X	7667941	7671390	-	Plp2	Not reactivated
ENSMUSG00000031149	0.740717	0.957716	0.749843	3.57078	4.4227	3.89184	3.27078	1.84165	3.4562	292	0.720942	0.0404278	X	7728439	7731064	+	Praf2	Not reactivated
ENSMUSG00000031150	0	0	0.333263	2.18619	1.56496	2.46982	1.18937	1.10499	2.86611	148	0.82953	0.33126	X	7731714	7750905	-	Ccdc120	Not reactivated
ENSMUSG00000009731	0.370359	0.736704	0.916475	3.4979	4.21857	4.11637	2.7752	1.84165	5.47934	304	0.853234	0.33126	X	7822289	7838280	+	Kcnd1	Not reactivated
ENSMUSG00000031154	0	0.147341	0	27.546	30.0063	11.8252	9.31676	18.5086	10.3686	1397	0.550524	0.0952151	X	7841364	7876626	+	Otud5	Not reactivated
ENSMUSG00000031155	0.0740717	0	0.0833159	4.51813	7.75673	5.76292	1.98229	9.57659	4.46777	432	0.888505	0.33126	X	7878262	7883432	+	Pim2	Not reactivated
ENSMUSG00000039278	0.222215	0	0	2.62343	2.31341	0.823274	1.58583	0.184165	0.842975	112	0.453632	0.191367	X	7919822	7924410	+	Pcsk1n	Not reactivated
ENSMUSG00000031161	0.0740717	0.147341	0.249948	7.72454	6.87219	6.88556	3.86546	10.4974	4.97355	517	0.90011	0.33126	X	7930120	7947889	-	Hdac6	Not reactivated
ENSMUSG00000039231	0	0	0	23.4651	27.7609	8.00821	8.52384	22.4682	8.51405	1268	0.666946	0.33126	X	8061171	8074760	-	Suv39h1	Not reactivated
ENSMUSG00000031166	0.0740717	0.884045	0.0833159	3.71652	3.6062	4.56543	3.07255	2.39415	4.13058	285	0.807297	0.191367	X	8123301	8132892	-	Wdr13	Not reactivated
ENSMUSG00000031167	0.0740717	0.147341	0	9.10913	10.0021	7.03525	5.35218	9.48451	5.31074	589	0.77056	0.191367	X	8138975	8145880	-	Rbm3	Not reactivated
ENSMUSG00000055188	0.148143	0.368352	0.0833159	9.40062	11.1588	7.63399	5.55041	9.57659	5.81653	632	0.742852	0.191367	X	8145429	8147964	+	Rbm3os	Not reactivated
ENSMUSG00000039201	0	0	0	4.22663	1.633	3.74215	2.0814	4.7883	2.86611	239	1.01396	0.5	X	8154472	8176181	-	Tbc1d25	Not reactivated
ENSMUSG00000031168	0	0.368352	0.416579	4.88249	7.68869	4.8648	3.86546	2.1179	3.79339	362	0.560723	0.0404278	X	8185329	8193512	-	Ebp	Not reactivated
ENSMUSG00000031169	0	0	0.166632	6.19421	8.09694	3.44278	3.56812	4.05164	4.13058	381	0.66259	0.33126	X	8193848	8206525	-	Porcn	Not reactivated
ENSMUSG00000052364	0.370359	0.515693	0.166632	24.0481	29.0537	10.7774	7.43358	21.7315	12.2231	1371	0.647914	0.191367	X	8892382	8894964	+	B630019K06Rik	Not reactivated
ENSMUSG00000047344	0	0.0736704	0	16.8337	13.4042	8.98117	8.32561	14.2728	9.9471	906	0.82984	0.33126	X	9199902	9268085	+	Lancl3	Not reactivated
ENSMUSG00000015342	0	0	0	3.71652	4.83095	4.71511	2.97343	0	2.61322	246	0.421234	0.0404278	X	9272756	9313250	+	Xk	Not reactivated
ENSMUSG00000083670	2.74065	2.87315	3.24932	5.75697	2.58558	3.14341	3.66723	4.05164	1.93884	378	0.840828	0.5	X	9327749	9328108	-	Gm6829	Not reactivated
ENSMUSG00000031176	0	0	0	0.510111	0	0.0748431	0.0991144	0.552496	0.0842975	16	1.25806	0.191367	X	9654267	9663003	-	Dynlt3	Not reactivated
ENSMUSG00000058254	0.0740717	0.0736704	0.0833159	3.27929	4.49074	2.02076	1.58583	3.59122	4.80496	253	1.01953	0.5	X	10485158	10596605	+	Tspan7	Not reactivated
ENSMUSG00000080811	0	0	0.0833159	0	0.408249	0.224529	0	0.552496	0.168595	18	1.13956	0.412389	X	11684002	11684124	-	Gm14513	Not reactivated
ENSMUSG00000040363	0.222215	0.294682	0.416579	1.74895	3.40208	1.79623	1.98229	0.828744	1.51735	157	0.623035	0.191367	X	12036740	12160355	-	Bcor	Not reactivated
ENSMUSG00000085891	0	0	0.0833159	8.23465	7.14436	4.78996	4.36104	4.7883	5.90082	449	0.746204	0.0952151	X	12762278	12821492	+	Gm14634	Not reactivated
ENSMUSG00000083307	0.222215	0.442023	0.416579	2.98779	1.9732	2.39498	3.36989	2.02582	1.93884	195	0.997087	0.5	X	12936872	12938128	+	AA414768	Not reactivated
ENSMUSG00000031012	0	0	0	0.072873	0	0.0748431	0.0991144	0	0.0842975	4	1.24165	0.253278	X	13517080	13851367	-	Cask	Not reactivated
ENSMUSG00000025037	0	0	0	2.91492	3.6062	1.49686	1.78406	1.84165	3.11901	188	0.841199	0.5	X	16619698	16687818	+	Maoa	Not reactivated
ENSMUSG00000040138	0	0	0	0.291492	0.0680415	0	0	0	0.0842975	6	0.234463	0.321417	X	16885521	16911774	-	Ndp	Not reactivated
ENSMUSG00000025038	0.0740717	0	0.0833159	0.291492	0.204125	0.898117	0.198229	0.0920826	0.252892	27	0.389747	0.0952151	X	17132049	17319368	-	Efhc2	Not reactivated
ENSMUSG00000037347	0	0.0736704	0	24.8497	21.0929	7.18494	7.5327	15.2857	12.476	1138	0.664335	0.33126	X	20059560	20097521	+	Chst7	Not reactivated
ENSMUSG00000037341	0	0	0	9.40062	7.14436	5.23902	3.56812	8.37952	6.5752	509	0.850296	0.33126	X	20105754	20291807	-	Slc9a7	Not reactivated
ENSMUSG00000060090	0	0	0	0	0.204125	0.748431	0.198229	0	0.505785	21	0.739079	0.412389	X	20364481	20405653	+	Rp2	Not reactivated
ENSMUSG00000037315	0.222215	0	0	28.4933	21.9094	10.2535	9.01941	15.9303	14.8364	1293	0.655927	0.191367	X	20425688	20519939	+	Jade3	Not reactivated
ENSMUSG00000031060	1.99994	1.10506	2.41616	13.1171	14.5609	10.7774	10.2088	17.2194	10.5372	1024	0.987258	0.33126	X	20617503	20650901	+	Rbm10	Not reactivated
ENSMUSG00000031065	0	0	0	12.8985	8.50519	4.64027	2.67609	8.10327	4.63636	534	0.591911	0.0952151	X	20687954	20699880	+	Cdk16	Not reactivated
ENSMUSG00000031066	0	0.0736704	0	1.60321	4.28662	3.89184	1.58583	2.02582	1.93884	199	0.567438	0.191367	X	20703906	20720539	+	Usp11	Not reactivated
ENSMUSG00000037217	0	0	0.0833159	16.615	14.9691	9.05601	4.16281	13.9966	9.44132	876	0.679147	0.191367	X	20860511	20921004	-	Syn1	Not reactivated
ENSMUSG00000001131	0	0.221011	0	0.510111	1.08866	0.299372	0.89203	0.276248	0.252892	45	0.748714	0.191367	X	20870166	20874735	+	Timp1	Not reactivated
ENSMUSG00000001128	0.44443	0	0	0	0	0	0.0991144	0	0	7	Inf	0.252493	X	20925454	20931555	-	Cfp	Not reactivated
ENSMUSG00000009406	0	0.0736704	0	1.0931	0.748457	1.12265	1.18937	0.184165	0.927272	67	0.7762	0.5	X	20933395	20950608	-	Elk1	Not reactivated
ENSMUSG00000001134	0.44443	0.294682	0.749843	2.33194	1.22475	1.42202	1.68495	1.19707	1.77025	139	0.934434	0.5	X	20941722	20962017	-	Uxt	Not reactivated
ENSMUSG00000086877	0.44443	0.294682	0.749843	2.33194	1.22475	1.42202	1.68495	1.19707	1.77025	139	0.934434	0.5	X	20961684	20986737	+	A230072C01Rik	Not reactivated
ENSMUSG00000054737	0.814789	0.0736704	0.249948	0.145746	0.340208	0.823274	0.89203	0.184165	1.01157	56	1.59465	0.191367	X	21028939	21062316	-	Zfp182	Not reactivated
ENSMUSG00000031079	0	0	0	0.291492	0.340208	0.299372	0.198229	0	0	15	0.212904	0.0382613	X	21079174	21089527	-	Zfp300	Not reactivated
ENSMUSG00000051537	0.148143	0	0	1.02022	1.49691	1.12265	2.18052	1.10499	0.927272	98	1.15743	0.5	X	21360865	21364622	+	Gm5124	Not reactivated
ENSMUSG00000036782	0	0	0	1.74895	6.46394	3.66731	2.47786	4.2358	2.27603	266	0.756695	0.5	X	23219271	23365082	-	Klhl13	Not reactivated
ENSMUSG00000031093	0	0	0	16.3964	19.8001	8.23274	7.43358	10.3133	9.27272	923	0.608148	0.191367	X	35888832	36076562	+	Dock11	Not reactivated
ENSMUSG00000006373	0	0	0.0833159	16.2507	17.8269	8.53211	4.85661	11.5103	10.6215	900	0.633387	0.191367	X	36598206	36606079	+	Pgrmc1	Not reactivated
ENSMUSG00000059708	0.148143	0.0736704	0	5.75697	5.10311	4.8648	3.76635	3.59122	8.17686	396	0.987888	0.33126	X	36608314	36645395	-	Akap17b	Not reactivated
ENSMUSG00000084990	0.0740717	0	0.166632	0.145746	0.0680415	0.374215	0.495572	0.644578	0.421487	28	2.65583	0.0404278	X	36814771	36817200	+	Gm14549	Not reactivated
ENSMUSG00000036572	0.148143	0.147341	0.0833159	3.13354	1.15671	2.17045	1.98229	0.920826	2.36033	152	0.814687	0.33126	X	37091678	37110322	-	Upf3b	Not reactivated
ENSMUSG00000048047	0	0	0	10.7123	11.2949	6.88556	4.65838	7.09036	4.29917	580	0.55543	0.0952151	X	38189793	38197046	+	Zbtb33	Not reactivated
ENSMUSG00000036502	0.0740717	0	0.166632	6.41282	4.69487	3.66731	3.46901	2.76248	4.13058	323	0.701324	0.0952151	X	38196573	38252439	-	Tmem255a	Not reactivated
ENSMUSG00000031095	0.518502	0.0736704	0.0833159	0.437238	0.136083	0.598745	0.594687	0.460413	0.590082	43	1.40366	0.33126	X	38533274	38576196	-	Cul4b	Not reactivated
ENSMUSG00000001986	0.296287	0	0.249948	0.874476	2.44949	3.817	2.18052	2.85456	3.70909	203	1.22451	0.5	X	41400854	41678601	+	Gria3	Not reactivated
ENSMUSG00000025860	0.148143	0	0.166632	0.218619	0	0	0	0.184165	0	9	0.842403	0.5	X	42059679	42109656	+	Xiap	Not reactivated
ENSMUSG00000001173	0.148143	0.147341	0.249948	6.41282	9.32169	2.99372	4.16281	3.86747	2.78182	389	0.577315	0.191367	X	47912387	47965868	+	Ocrl	Not reactivated
ENSMUSG00000037010	0	0.0736704	0	14.2102	7.82478	5.01449	4.75749	9.66867	6.6595	610	0.779522	0.33126	X	48025146	48034853	-	Apln	Not reactivated
ENSMUSG00000036959	0	0.147341	0	22.2263	22.998	8.45727	6.93801	29.6506	10.9587	1280	0.885728	0.5	X	48341358	48408049	+	Bcorl1	Not reactivated
ENSMUSG00000036932	0	0	0	4.95536	4.28662	3.21825	2.37875	4.97246	4.04628	300	0.914709	0.5	X	48474944	48513563	-	Aifm1	Not reactivated
ENSMUSG00000031104	0	0	0.166632	3.20641	5.44332	5.01449	2.18052	2.94664	3.54049	289	0.634332	0.0952151	X	48519285	48530232	+	Rab33a	Not reactivated
ENSMUSG00000036916	0.148143	0	0.99979	5.3926	6.32786	7.48431	4.16281	7.64286	5.73223	474	0.913205	0.5	X	48541625	48594504	-	Zfp280c	Not reactivated
ENSMUSG00000031109	0	0	0	1.82183	4.89899	3.96668	2.47786	2.85456	3.62479	249	0.838102	0.33126	X	49009707	49288259	-	Enox2	Not reactivated
ENSMUSG00000085396	0	0.147341	0	0.291492	0.816498	1.42202	0.991144	0.920826	0.590082	64	0.98895	0.5	X	50555744	50635321	-	Firre	Not reactivated
ENSMUSG00000062184	0.222215	0	0	23.538	24.8352	8.98117	7.5327	17.7719	12.3074	1226	0.655785	0.191367	X	51387212	51681856	-	Hs6st2	Not reactivated
ENSMUSG00000031119	0.0740717	0	0	31.1896	30.3465	12.5736	9.91144	32.4131	15.595	1680	0.781537	0.5	X	52053021	52165252	-	Gpc4	Not reactivated
ENSMUSG00000083621	2.44437	1.84176	2.16621	1.67608	1.70104	2.32014	2.57698	1.65749	1.77025	228	1.05397	0.5	X	52772342	52772749	-	Gm14586	Not reactivated
ENSMUSG00000073207	0.592574	0.294682	0.749843	2.04044	2.99383	2.76919	2.27963	1.28916	1.51735	185	0.65178	0.0952151	X	52791200	52799468	+	Ccdc160	Not reactivated
ENSMUSG00000025626	0.0740717	0.0736704	0.0833159	11.0767	9.25365	5.98745	5.15395	7.55077	5.73223	573	0.700551	0.0952151	X	52912266	52956943	+	Phf6	Not reactivated
ENSMUSG00000087365	0	0.0736704	0.0833159	35.2705	40.893	13.6214	11.3982	22.3761	14.8364	1803	0.541411	0.191367	X	53055046	53057190	-	C430049B03Rik	Not reactivated
ENSMUSG00000023074	0	0	0	4.51813	3.19795	3.14341	3.27078	3.77539	2.78182	258	0.905013	0.5	X	53344598	53370502	-	Mospd1	Not reactivated
ENSMUSG00000079593	0.148143	0.147341	0.249948	1.02022	0.952581	1.5717	0.792916	2.76248	1.34876	110	1.38359	0.5	X	53577087	53608979	-	Gm14597	Not reactivated
ENSMUSG00000051851	0.370359	0.147341	0.333263	2.33194	1.42887	2.61951	1.3876	3.40706	1.43306	167	0.976083	0.5	X	53608032	53608432	+	Rtl8c	Not reactivated
ENSMUSG00000067925	0.148143	0.221011	0.0833159	3.64365	4.08249	3.2931	1.98229	4.14372	3.3719	265	0.861939	0.5	X	53642488	53643682	-	Rtl8a	Not reactivated
ENSMUSG00000067924	0	0.0736704	0.166632	3.64365	3.94641	3.06857	2.57698	5.15663	3.79339	279	1.08147	0.5	X	53669177	53670408	-	Rtl8b	Not reactivated
ENSMUSG00000073176	0.518502	0.442023	0.583211	5.97559	5.44332	3.74215	4.55926	2.6704	3.4562	348	0.704822	0.0952151	X	56346400	56365674	+	Zfp449	Not reactivated
ENSMUSG00000035967	0	0	0	9.61924	9.72994	6.13713	6.34332	5.34079	5.05785	539	0.6569	0.0952151	X	56454857	56507843	+	Ints6l	Not reactivated
ENSMUSG00000061273	0	0	0	5.17398	3.33403	6.51135	4.55926	2.1179	3.3719	316	0.669074	0.191367	X	56585512	56598069	-	Mmgt1	Not reactivated
ENSMUSG00000060681	0	0.221011	0.0833159	2.98779	2.99383	2.91888	1.78406	2.30207	4.80496	228	0.998942	0.33126	X	56609757	56664230	+	Slc9a6	Not reactivated
ENSMUSG00000023092	0.518502	0	0.333263	10.8581	12.5196	4.56543	3.76635	8.56368	9.10413	644	0.767063	0.191367	X	56731787	56793346	+	Fhl1	Not reactivated
ENSMUSG00000067878	0	0	0	0.72873	0.272166	1.79623	1.68495	0.920826	1.51735	83	1.47406	0.33126	X	56797858	56822326	-	Map7d3	Not reactivated
ENSMUSG00000031134	0	0	0	4.51813	4.69487	3.2931	1.78406	1.19707	1.26446	221	0.339482	0.0404278	X	57383530	57393036	-	Rbmx	Not reactivated
ENSMUSG00000067860	0.148143	0.884045	0.0833159	0.218619	0.88454	1.49686	2.37875	0.276248	1.09587	91	1.44263	0.33126	X	58022700	58041736	+	Zic3	Not reactivated
ENSMUSG00000046993	5.25909	4.42023	4.66569	8.67189	9.59385	7.18494	6.93801	7.55077	7.33388	782	0.857449	0.191367	X	60045111	60046229	-	Gm5637	Not reactivated
ENSMUSG00000062949	0.962932	1.32607	0.833159	2.47768	3.26599	1.19749	1.48672	0.920826	1.09587	177	0.504729	0.0952151	X	60223290	60592698	-	Atp11c	Not reactivated
ENSMUSG00000082226	0.222215	0.515693	0.583211	24.8497	31.163	10.478	8.62296	22.0077	24.4463	1572	0.82834	0.191367	X	60548019	60548849	+	Gm715	Not reactivated
ENSMUSG00000084331	3.62951	3.09416	3.74921	4.00802	4.08249	5.76292	3.56812	1.65749	3.4562	423	0.62669	0.0404278	X	60726389	60727448	-	Gm8163	Not reactivated
ENSMUSG00000045179	0.222215	0.368352	0	59.3186	61.9178	17.663	20.1202	48.1592	24.6992	2987	0.669395	0.33126	X	60891366	60893430	-	Sox3	Not reactivated
ENSMUSG00000087565	0.222215	0.368352	0	43.9424	40.1445	13.3221	15.561	36.9251	21.3273	2190	0.757767	0.33126	X	60893653	60898067	+	Gm14662	Not reactivated
ENSMUSG00000071753	0	0	0	0	0	0	0	0	0	0	NA	NA	X	61116378	61292484	+	Cdr1os	Not reactivated
ENSMUSG00000081752	0.962932	0.810375	0.833159	1.38459	0.340208	0.299372	0.991144	1.28916	1.26446	101	1.75122	0.33126	X	62775585	62776685	-	Sms-ps	Not reactivated
ENSMUSG00000036790	0.148143	0	0	1.38459	0.476291	1.87108	0.396458	0.36833	0.505785	67	0.340458	0.0952151	X	66649318	66661393	+	Slitrk2	Not reactivated
ENSMUSG00000081084	0.962932	0.810375	1.33305	0.655857	1.56496	2.39498	1.18937	1.28916	0.590082	137	0.664807	0.191367	X	68629428	68630685	+	Gm5638	Not reactivated
ENSMUSG00000000838	0.0740717	0	0	19.4571	20.7527	8.45727	8.82119	16.3907	13.4033	1112	0.793457	0.33126	X	68678541	68717963	+	Fmr1	Not reactivated
ENSMUSG00000031189	0.148143	0.147341	0	15.5219	15.1733	6.81072	3.96458	13.4441	7.75537	809	0.670934	0.191367	X	69360294	69868037	+	Aff2	Not reactivated
ENSMUSG00000035847	0	0	0	0.72873	0.816498	1.64655	0.594687	0.644578	0.67438	65	0.599555	0.0404278	X	70343069	70365084	-	Ids	Not reactivated
ENSMUSG00000045237	0	0	0	0	0.272166	0.299372	0.594687	0	0.168595	16	1.33549	0.412389	X	70385877	70389417	+	1110012L19Rik	Not reactivated
ENSMUSG00000059401	0.0740717	0	0	15.8134	14.9691	8.38243	6.34332	14.7332	8.51405	875	0.755536	0.191367	X	71050240	71156056	+	Mamld1	Not reactivated
ENSMUSG00000031337	0	0	0	0	0	0	0	0	0	0	NA	NA	X	71210767	71315691	+	Mtm1	Not reactivated
ENSMUSG00000015214	0.0740717	0.221011	0.166632	12.8256	13.064	7.55915	8.12738	13.9045	8.34545	807	0.908174	0.5	X	71364760	71419196	+	Mtmr1	Not reactivated
ENSMUSG00000035776	0.296287	0.147341	0.166632	2.62343	2.85774	2.24529	1.68495	4.05164	1.18016	191	0.895202	0.33126	X	71420060	71492849	-	Cd99l2	Not reactivated
ENSMUSG00000015217	0.222215	0.147341	0.0833159	24.7768	25.2434	8.08305	8.02827	22.3761	20.9058	1397	0.883085	0.191367	X	71555918	71560676	+	Hmgb3	Not reactivated
ENSMUSG00000073130	0.0740717	0.0736704	0	0.364365	0	0.224529	0.198229	0.0920826	0.0842975	14	0.636123	0.33126	X	71920947	71940870	+	Gm1141	Not reactivated
ENSMUSG00000033361	0.148143	0.221011	0	19.7486	18.8475	7.70884	6.8389	11.0499	10.7901	973	0.619349	0.191367	X	71962624	71972722	+	Prrg3	Not reactivated
ENSMUSG00000031347	0	0	0	4.88249	2.10929	5.3887	1.3876	2.20998	1.60165	227	0.419954	0.0952151	X	72913532	72918411	-	Cetn2	Not reactivated
ENSMUSG00000067771	5.33316	5.30427	6.49864	13.773	14.9691	12.1994	11.3982	15.9303	15.5107	1266	1.04635	0.33126	X	73117047	73129262	+	Gm14685	Not reactivated
ENSMUSG00000073125	2.59251	2.87315	2.16621	3.13354	6.32786	4.11637	4.75749	3.40706	2.78182	409	0.806198	0.33126	X	73192207	73202930	+	Xlr3b	Not reactivated
ENSMUSG00000078317	0.148143	0.221011	0.166632	11.5139	10.4104	7.40947	6.44244	9.57659	9.01983	693	0.853585	0.191367	X	73228291	73230795	+	F8a	Not reactivated
ENSMUSG00000031365	0	0	0	3.93514	4.28662	2.91888	2.67609	2.48623	3.70909	254	0.796311	0.0952151	X	73342621	73359080	+	Zfp275	Not reactivated
ENSMUSG00000031371	0.370359	0.294682	0.166632	0.655857	0.816498	1.19749	1.3876	2.57831	2.10744	115	2.2748	0.0404278	X	73437315	73459044	-	Haus7	Not reactivated
ENSMUSG00000019558	0.0740717	0	0	22.8092	20.6846	8.1579	8.02827	15.7461	17.5339	1187	0.799746	0.191367	X	73673150	73682502	+	Slc6a8	Not reactivated
ENSMUSG00000031378	0.222215	0.515693	0.666527	18.6555	19.0516	12.873	8.9203	15.2857	9.86281	1099	0.673561	0.0952151	X	73716597	73738534	+	Abcd1	Not reactivated
ENSMUSG00000002007	0.148143	0.442023	1.16642	1.45746	1.633	2.32014	1.28849	1.47332	1.77025	147	0.837627	0.33126	X	73774405	73778925	+	Srpk3	Not reactivated
ENSMUSG00000002014	0	0.147341	0	8.59901	8.77736	6.36166	7.43358	8.19535	6.5752	576	0.935382	0.33126	X	73787028	73790830	+	Ssr4	Not reactivated
ENSMUSG00000031389	0.296287	0.515693	0.0833159	7.21443	7.28044	6.88556	5.25307	8.28744	7.08099	537	0.964503	0.5	X	73891442	73921870	-	Arhgap4	Not reactivated
ENSMUSG00000031387	0.222215	0.0736704	0.416579	0.364365	0	0.299372	0.693801	0.184165	1.34876	43	3.35483	0.191367	X	73922121	73930850	-	Renbp	Not reactivated
ENSMUSG00000031392	0.0740717	0.147341	0	11.7326	8.23302	6.66103	6.04598	10.1291	4.38347	597	0.772105	0.191367	X	74013914	74023918	-	Irak1	Not reactivated
ENSMUSG00000008682	0	0.0736704	0.0833159	1.8947	1.22475	2.02076	2.0814	1.28916	1.68595	128	0.983717	0.5	X	74270812	74273135	+	Rpl10	Not reactivated
ENSMUSG00000019088	0.0740717	0	0	5.46548	6.32786	3.66731	2.18052	6.07745	6.49091	383	0.953962	0.5	X	74273217	74282337	-	Dnase1l1	Not reactivated
ENSMUSG00000009995	0.0740717	0	0	4.29951	6.0557	2.91888	1.58583	5.34079	2.69752	294	0.725033	0.191367	X	74281912	74290151	+	Taz	Not reactivated
ENSMUSG00000031398	0	0.0736704	0	3.57078	4.4227	3.59247	3.07255	3.77539	1.77025	256	0.743848	0.191367	X	74329066	74344689	+	Plxna3	Not reactivated
ENSMUSG00000015289	0.148143	0.368352	0.166632	1.38459	2.44949	2.39498	1.68495	1.47332	1.26446	144	0.710016	0.191367	X	74351276	74353618	-	Lage3	Not reactivated
ENSMUSG00000015290	0	0	0	2.55056	3.74228	3.817	1.68495	1.10499	2.27603	197	0.501093	0.0404278	X	74365718	74373218	-	Ubl4a	Not reactivated
ENSMUSG00000032806	0.222215	0.0736704	0	2.6963	3.74228	3.89184	2.27963	1.10499	2.27603	210	0.54796	0.0404278	X	74369217	74373349	-	Slc10a3	Not reactivated
ENSMUSG00000031399	0	0.0736704	0.166632	1.67608	3.53816	2.61951	1.78406	1.28916	3.2033	183	0.801216	0.33126	X	74384719	74393272	-	Fam3a	Not reactivated
ENSMUSG00000079534	1.48143	0.368352	1.16642	0.874476	0.748457	0.823274	1.58583	1.19707	1.68595	122	1.82685	0.0404278	X	74639119	74645635	-	Gm5640	Not reactivated
ENSMUSG00000031402	0	0	0	0.364365	0.612374	0.823274	0.991144	2.1179	0.758677	67	2.14872	0.0952151	X	75109733	75131016	-	Mpp1	Not reactivated
ENSMUSG00000031196	0.148143	0	0	0.437238	0.408249	0.449059	0	0	0	20	0	0.0318013	X	75172715	75382615	-	F8	Not reactivated
ENSMUSG00000083736	0.370359	0.221011	0.0833159	0.582984	0.272166	0.523902	0.396458	1.01291	0.0842975	44	1.08311	0.5	X	75233063	75234312	+	Gm6039	Not reactivated
ENSMUSG00000081633	0	0.221011	0.166632	0	0.0680415	0.149686	0.495572	0	0.0842975	14	2.66328	0.412389	X	75271010	75272938	-	Gm8522	Not reactivated
ENSMUSG00000031198	0.148143	0	0	0.364365	0.408249	0.449059	0	0	0	19	0	0.0318013	X	75382399	75396459	+	Fundc2	Not reactivated
ENSMUSG00000090110	1.037	1.10506	1.24974	2.91492	5.2392	3.51762	2.67609	4.88038	4.29917	339	1.01576	0.5	X	75404846	75416584	-	Cmc4	Not reactivated
ENSMUSG00000031200	1.037	1.10506	1.24974	2.91492	5.2392	3.51762	2.67609	4.88038	4.29917	339	1.01576	0.5	X	75410444	75416588	-	Mtcp1	Not reactivated
ENSMUSG00000031201	1.037	1.10506	1.24974	2.91492	5.2392	3.51762	2.67609	4.88038	4.29917	339	1.01576	0.5	X	75416628	75454001	+	Brcc3	Not reactivated
ENSMUSG00000031202	0	0	0.0833159	0.874476	0.476291	1.12265	0.89203	0	0.421487	49	0.531055	0.191367	X	75572046	75578231	-	Rab39b	Not reactivated
ENSMUSG00000025246	0	0	0	14.6475	17.4867	8.23274	9.21764	22.5602	11.8016	1046	1.07959	0.5	X	77511013	77662983	+	Tbl1x	Not reactivated
ENSMUSG00000035725	0	0.0736704	0.0833159	20.4773	15.0372	9.80444	7.03713	17.1274	10.7058	1019	0.769442	0.33126	X	77761411	77796278	-	Prkx	Not reactivated
ENSMUSG00000047996	0	0	0	2.55056	1.36083	3.21825	1.68495	1.19707	1.85454	150	0.664348	0.191367	X	78449613	78583896	-	Prrg1	Not reactivated
ENSMUSG00000083258	3.25916	3.90453	4.16579	7.21443	8.36911	7.48431	6.04598	10.1291	6.5752	718	0.986233	0.33126	X	78855408	78858281	-	Gm5939	Not reactivated
ENSMUSG00000045103	0.0740717	0	0.0833159	0.437238	0	0.0748431	0	0	0	9	0	0.0983528	X	82948870	85206141	+	Dmd	Not reactivated
ENSMUSG00000035476	0	0	0	19.8943	20.6166	7.63399	7.92916	17.1274	9.9471	1062	0.727047	0.33126	X	85574022	85634469	+	Tab3	Not reactivated
ENSMUSG00000025059	0	0.0736704	0	18.8741	19.1197	12.1246	8.2265	16.8511	11.5488	1106	0.730798	0.0952151	X	85701937	85776819	-	Gk	Not reactivated
ENSMUSG00000083640	0	0	0	0	0	0	0	0	0	0	NA	NA	X	88755574	88756695	-	Gm8876	Not reactivated
ENSMUSG00000006678	0	0.147341	0	7.72454	9.38973	5.23902	2.0814	3.03873	1.60165	389	0.300707	0.0404278	X	93304767	93632155	-	Pola1	Not reactivated
ENSMUSG00000035246	0.148143	0.0736704	0	0.291492	0	0.299372	0.198229	0	0.0842975	14	0.478158	0.253278	X	93654863	93749951	+	Pcyt1b	Not reactivated
ENSMUSG00000035232	0.296287	0.147341	0.249948	22.5178	16.398	8.38243	4.26192	10.2212	11.9702	967	0.559288	0.191367	X	93764607	93832201	-	Pdk3	Not reactivated
ENSMUSG00000079509	0.222215	0	0.0833159	30.1694	39.4641	8.23274	12.5875	26.1515	24.1934	1806	0.808211	0.33126	X	94074631	94123702	-	Zfx	Not reactivated
ENSMUSG00000043929	0	0	0	6.19421	8.91344	3.36794	5.05484	9.94492	7.50248	509	1.21794	0.33126	X	94234599	94277724	+	Klhl15	Not reactivated
ENSMUSG00000079508	0	0	0.166632	7.14155	5.17116	5.9126	3.17166	4.41997	4.88925	393	0.68481	0.0404278	X	94367117	94417093	+	Apoo	Not reactivated
ENSMUSG00000084904	0.44443	0.442023	0.166632	0.801603	0.88454	0.748431	0.693801	0.920826	0.33719	69	0.801708	0.33126	X	94442732	94447727	+	Gm14827	Not reactivated
ENSMUSG00000071723	0	0	0	2.76917	2.7897	2.69435	2.18052	2.39415	1.26446	178	0.707496	0.0404278	X	94636069	94643244	+	Gspt2	Not reactivated
ENSMUSG00000071722	0	0	0	4.66387	2.51754	4.41574	2.27963	1.10499	3.70909	239	0.611677	0.0952151	X	95022510	95026682	-	Spin4	Not reactivated
ENSMUSG00000025656	0	0.0736704	0.0833159	0.218619	1.29279	1.12265	0.693801	0.460413	1.51735	69	1.01424	0.5	X	95048935	95196856	-	Arhgef9	Not reactivated
ENSMUSG00000050332	0	0.147341	0	6.99581	5.91961	4.8648	3.86546	11.8787	7.33388	505	1.29796	0.33126	X	95420318	95444872	-	Amer1	Not reactivated
ENSMUSG00000035062	0	0	0	0	0	0.0748431	0	0	0.67438	9	9.01058	0.5	X	95639193	95658509	-	Zc4h2	Not reactivated
ENSMUSG00000035045	0	0	0	2.33194	1.9732	4.19121	2.57698	2.48623	2.95041	205	0.943183	0.33126	X	95711678	95932637	+	Zc3h12b	Not reactivated
ENSMUSG00000031209	0	0	0	0.291492	0	0.374215	0	0.184165	0.421487	16	0.909788	0.412389	X	96455359	96574485	+	Heph	Not reactivated
ENSMUSG00000046532	0.222215	0	0.166632	6.19421	8.0289	7.03525	5.05484	9.48451	6.7438	536	1.00117	0.5	X	98148769	98323215	+	Ar	Not reactivated
ENSMUSG00000031214	0.0740717	0.0736704	0.0833159	5.3926	4.4227	5.61323	3.56812	4.05164	3.62479	340	0.728815	0.0404278	X	98554277	98891025	-	Ophn1	Not reactivated
ENSMUSG00000031216	1.77772	0.589364	1.16642	2.91492	2.7897	1.27233	2.97343	2.20998	3.62479	241	1.26247	0.191367	X	99003248	99074728	+	Stard8	Not reactivated
ENSMUSG00000031217	0	0	0	23.2465	20.8207	10.3283	8.02827	19.2453	11.2116	1186	0.707505	0.191367	X	99136130	99148991	+	Efnb1	Not reactivated
ENSMUSG00000034403	0.0740717	0	0.0833159	7.21443	4.83095	6.13713	3.56812	4.88038	3.54049	385	0.65937	0.0952151	X	99465734	99471273	-	Pja1	Not reactivated
ENSMUSG00000059327	0	0	0	21.1332	18.8475	10.1787	9.11853	16.0224	15.595	1154	0.812131	0.191367	X	99975606	100400762	+	Eda	Not reactivated
ENSMUSG00000034311	0	0.0736704	0.0833159	13.19	11.2949	7.40947	3.27078	9.85284	5.47934	653	0.583268	0.0952151	X	100625737	100727214	+	Kif4	Not reactivated
ENSMUSG00000019359	0	0.0736704	0	1.82183	1.56496	2.46982	1.98229	1.5654	2.10744	144	0.965599	0.5	X	100729873	100738895	+	Gdpd2	Not reactivated
ENSMUSG00000000881	0.222215	0.294682	0.749843	8.45327	9.25365	6.36166	7.73093	14.0886	8.09256	680	1.24279	0.5	X	100767722	100818410	+	Dlg3	Not reactivated
ENSMUSG00000031297	3.25916	2.72581	3.6659	10.6395	15.1052	8.60695	6.34332	9.57659	7.33388	863	0.676934	0.0952151	X	101079210	101086020	-	Slc7a3	Not reactivated
ENSMUSG00000046032	0	0	0	3.42503	7.14436	6.06229	3.66723	6.9062	3.11901	382	0.823274	0.33126	X	101097786	101222563	-	Snx12	Not reactivated
ENSMUSG00000079487	0.148143	0	0.0833159	5.10111	5.98765	4.41574	5.25307	6.81411	4.88925	405	1.09365	0.33126	X	101274030	101297465	+	Med12	Not reactivated
ENSMUSG00000031302	0.0740717	0.147341	0.0833159	5.97559	10.4104	4.93964	2.47786	4.51205	5.39504	443	0.580755	0.0952151	X	101299168	101325963	+	Nlgn3	Not reactivated
ENSMUSG00000031310	0	0.0736704	0.0833159	3.71652	5.71549	3.06857	3.66723	4.2358	2.61322	292	0.841262	0.33126	X	101404384	101420849	-	Zmym3	Not reactivated
ENSMUSG00000031312	0	0.0736704	0	0.072873	0.272166	0.0748431	0.0991144	1.28916	0.927272	33	5.51475	0.0952151	X	101449088	101453541	+	Itgb1bp2	Not reactivated
ENSMUSG00000031314	0.222215	0.221011	0.249948	1.38459	0.88454	1.5717	2.0814	5.34079	1.93884	164	2.43724	0.0404278	X	101532734	101601789	+	Taf1	Not reactivated
ENSMUSG00000034160	0	0	0.0833159	2.18619	1.90516	1.64655	0.792916	3.49914	0.590082	134	0.850858	0.33126	X	101640060	101684351	+	Ogt	Not reactivated
ENSMUSG00000049191	0.148143	0.147341	0.333263	5.3926	3.19795	5.31386	4.65838	7.82702	6.49091	409	1.36477	0.191367	X	102066544	102071304	-	Rtl5	Not reactivated
ENSMUSG00000051220	0.592574	0.294682	0.249948	3.7894	3.06187	3.74215	1.58583	2.94664	1.26446	225	0.547221	0.0404278	X	102141716	102157091	-	Ercc6l	Not reactivated
ENSMUSG00000031320	0	0	0	0.947349	1.70104	2.54466	1.88317	2.02582	1.18016	127	0.979993	0.5	X	102184941	102189394	-	Rps4x	Not reactivated
ENSMUSG00000051159	0.0740717	0.147341	0	30.1694	34.1568	9.05601	11.1008	31.4923	13.6562	1656	0.766524	0.5	X	102247381	102252181	-	Cited1	Not reactivated
ENSMUSG00000034055	0.222215	0	0	13.4815	15.3774	7.78368	5.94687	7.45869	8.51405	760	0.5982	0.0952151	X	102513975	102644246	-	Phka1	Not reactivated
ENSMUSG00000082229	0	0	0.166632	2.55056	1.29279	1.94592	1.78406	1.65749	1.51735	136	0.856569	0.33126	X	103184176	103186640	-	Nap1l2	Not reactivated
ENSMUSG00000031327	0	0	0	1.45746	2.65362	2.76919	2.18052	1.74957	2.27603	164	0.902016	0.33126	X	103356476	103396092	+	Chic1	Not reactivated
ENSMUSG00000031329	0.222215	0.221011	0.416579	1.02022	0	0.299372	0.792916	0.36833	0.168595	43	1.00776	0.5	X	103414467	103424580	+	Tsx	Not reactivated
ENSMUSG00000046449	0.148143	0.294682	0	34.7604	37.9672	11.7504	11.7946	31.3081	23.6033	1937	0.789626	0.33126	X	104077434	104201185	-	Nexmif	Not reactivated
ENSMUSG00000073016	0.0740717	0	0	3.35216	3.33403	3.14341	2.27963	5.43287	2.52892	250	1.0419	0.33126	X	104482818	104507490	+	Uprt	Not reactivated
ENSMUSG00000033906	0.222215	0.0736704	0	1.67608	0.136083	2.09561	0.991144	3.22289	0.67438	110	1.25095	0.5	X	104536969	104671064	-	Zdhhc15	Not reactivated
ENSMUSG00000031224	0.814789	0.736704	0.749843	1.82183	1.15671	4.19121	3.36989	3.40706	3.3719	239	1.41551	0.33126	X	104854952	104857267	-	Magee2	Not reactivated
ENSMUSG00000083744	0	0	0	0	0	0	0	0	0	0	NA	NA	X	105327739	105328475	-	Gm14824	Not reactivated
ENSMUSG00000087620	0	0	0	0	0	0.449059	0.297343	0.0920826	0.252892	13	1.43037	0.328953	X	105348282	105391776	-	5330434G04Rik	Not reactivated
ENSMUSG00000031229	0	0	0	7.94316	8.8454	4.93964	4.55926	4.97246	5.14215	466	0.675338	0.191367	X	105797615	105929403	-	Atrx	Not reactivated
ENSMUSG00000031231	0	0.221011	0	0.145746	0	1.0478	0.297343	0.644578	0.33719	33	1.07169	0.33126	X	106015700	106022450	+	Cox7b	Not reactivated
ENSMUSG00000033737	0	0.147341	0	6.12133	3.67424	4.41574	3.96458	2.6704	3.03471	304	0.680421	0.0952151	X	106420041	106485401	-	Fndc3c1	Not reactivated
ENSMUSG00000083595	0.962932	0.589364	0.166632	0.291492	0.136083	0.598745	0.198229	0.0920826	0.421487	45	0.693545	0.33126	X	106641381	106642734	-	Gm9200	Not reactivated
ENSMUSG00000031239	0	0.0736704	0	0.874476	0.612374	0.299372	0.89203	0.736661	0	43	0.911808	0.5	X	107397099	107403376	-	Itm2a	Not reactivated
ENSMUSG00000031242	0	0.0736704	0	3.42503	2.24537	2.84404	4.46015	2.85456	2.95041	230	1.20561	0.191367	X	107782751	107816334	-	2610002M06Rik	Not reactivated
ENSMUSG00000063663	0	0	0	10.6395	11.1588	5.68807	5.15395	8.37952	7.08099	613	0.749989	0.191367	X	108737016	108834372	-	Brwd3	Not reactivated
ENSMUSG00000086629	0	0	0	10.2751	11.0227	5.3887	4.75749	8.01119	6.91239	592	0.737491	0.191367	X	108833800	108974906	+	2810403D21Rik	Not reactivated
ENSMUSG00000031245	0	0.0736704	0	2.6963	2.72166	3.51762	1.88317	4.51205	2.19173	219	0.960984	0.33126	X	109004534	109013404	-	Hmgn5	Not reactivated
ENSMUSG00000088298	0	0.0736704	0	0.145746	0.136083	0.0748431	0	0.0920826	0	7	0.258172	0.0920193	X	109115225	109115516	-	Gm26415	Not reactivated
ENSMUSG00000048621	0	0	0	0	0	0	0	0	0	0	NA	NA	X	109196756	109200439	+	Gm6377	Not reactivated
ENSMUSG00000056854	0	0	0	7.57879	5.37528	4.71511	4.55926	5.61704	5.14215	414	0.866958	0.33126	X	110814280	110817207	+	Pou3f4	Not reactivated
ENSMUSG00000025665	2.51844	1.9891	2.0829	2.04044	3.06187	2.69435	1.88317	3.59122	1.43306	270	0.88595	0.33126	X	111388192	111537959	-	Rps6ka6	Not reactivated
ENSMUSG00000034755	0	0	0	4.29951	1.76908	2.39498	0.89203	2.30207	2.78182	184	0.706075	0.33126	X	120290259	120910619	+	Pcdh11x	Not reactivated
ENSMUSG00000055733	0	0	0	0.801603	0.272166	0.97296	0.991144	0.736661	0.505785	52	1.0913	0.5	X	122394565	122397401	-	Nap1l3	Not reactivated
ENSMUSG00000034480	0	0	0	15.6677	10.2062	5.08933	4.46015	6.99828	6.49091	631	0.579698	0.191367	X	129749742	130465834	+	Diaph2	Not reactivated
ENSMUSG00000031255	0	0	0	1.23884	0.748457	1.72139	1.48672	1.65749	1.09587	97	1.14328	0.5	X	133936385	133981812	-	Sytl4	Not reactivated
ENSMUSG00000031256	0.0740717	0.0736704	0	19.0199	17.8269	9.13086	5.84775	8.56368	12.0545	942	0.575628	0.0952151	X	134059187	134086819	+	Cstf2	Not reactivated
ENSMUSG00000067369	0	0	0	0.072873	0.272166	0.224529	0.198229	0.644578	0.252892	20	1.92374	0.33126	X	134222339	134276984	-	Trmt2b	Not reactivated
ENSMUSG00000033578	0	0.0736704	0	1.82183	3.40208	2.02076	0.594687	1.28916	1.51735	141	0.469476	0.0404278	X	134295225	134305969	+	Tmem35a	Not reactivated
ENSMUSG00000031262	0	0	0.0833159	1.02022	0.612374	1.19749	1.09026	0	1.26446	66	0.832032	0.5	X	134308084	134362639	+	Cenpi	Not reactivated
ENSMUSG00000000223	0.0740717	0.0736704	0.0833159	0.364365	1.90516	1.27233	1.09026	0.552496	1.34876	86	0.844617	0.5	X	134404551	134456573	+	Drp2	Not reactivated
ENSMUSG00000031266	0	0	0	4.22663	4.01445	4.04153	3.46901	3.22289	2.95041	276	0.785037	0.0404278	X	134588149	134601125	-	Gla	Not reactivated
ENSMUSG00000045427	0	0	0	4.22663	4.01445	4.04153	3.36989	3.22289	2.95041	275	0.776968	0.0404278	X	134601179	134607060	+	Hnrnph2	Not reactivated
ENSMUSG00000049804	0	0	0.0833159	6.41282	4.55878	2.91888	1.88317	3.95955	2.86611	291	0.626964	0.0952151	X	134686519	134696757	+	Armcx4	Not reactivated
ENSMUSG00000033460	0	0	0	0.072873	0.204125	0.748431	0.396458	3.31497	0.758677	63	4.35926	0.0952151	X	134717963	134721917	+	Armcx1	Not reactivated
ENSMUSG00000050394	0	0	0.0833159	1.74895	0.544332	2.61951	2.37875	0.552496	1.68595	118	0.93983	0.5	X	134748461	134751417	-	Armcx6	Not reactivated
ENSMUSG00000049047	0.0740717	0.221011	0.166632	3.93514	7.14436	6.73588	3.07255	4.88038	4.46777	392	0.697189	0.191367	X	134756595	134761455	+	Armcx3	Not reactivated
ENSMUSG00000033436	0.148143	0	0	1.45746	1.15671	2.09561	1.68495	2.1179	1.34876	123	1.09381	0.33126	X	134804145	134809221	-	Armcx2	Not reactivated
ENSMUSG00000052676	0	0.221011	0.166632	4.73675	6.80415	3.89184	2.87432	2.85456	4.46777	335	0.660715	0.0952151	X	134971372	135009209	-	Zmat1	Not reactivated
ENSMUSG00000072966	0.0740717	0	0	3.06067	1.633	4.11637	2.27963	3.95955	2.44463	217	0.985673	0.5	X	135839034	135844730	+	Gprasp2	Not reactivated
ENSMUSG00000072964	0	0	0	5.97559	6.12374	5.9126	3.76635	5.52496	3.03471	385	0.684325	0.0404278	X	135797594	135891081	+	Bhlhb9	Not reactivated
ENSMUSG00000048040	0	0	0	2.47768	2.92579	3.36794	1.28849	2.57831	1.43306	180	0.60422	0.0952151	X	135993824	135995355	+	Arxes2	Not reactivated
ENSMUSG00000048355	0	0	0	2.33194	3.33403	3.96668	1.98229	2.6704	1.34876	199	0.623031	0.0952151	X	136033367	136034946	+	Arxes1	Not reactivated
ENSMUSG00000042750	0.148143	0	0.166632	9.83786	10.9547	5.98745	5.64952	9.30034	5.47934	603	0.762853	0.0952151	X	136066564	136068236	-	Bex2	Not reactivated
ENSMUSG00000047844	0.592574	1.03139	0.833159	11.5139	11.431	6.73588	4.65838	10.9578	8.17686	711	0.801632	0.191367	X	136138996	136140443	+	Bex4	Not reactivated
ENSMUSG00000051579	0	0	0	0	0	0.374215	0.792916	0	0.421487	18	3.2452	0.176839	X	136168984	136172342	-	Tceal8	Not reactivated
ENSMUSG00000050071	0.814789	1.47341	1.41637	16.0321	15.1733	10.2535	5.94687	14.2728	8.17686	940	0.684933	0.0952151	X	136213972	136215513	-	Bex1	Not reactivated
ENSMUSG00000042712	0	0	0	1.60321	0.476291	0.598745	1.09026	0.736661	0.927272	67	1.02836	0.33126	X	136245079	136247139	+	Tceal9	Not reactivated
ENSMUSG00000046432	0.518502	0.589364	0.833159	19.0927	23.2022	9.13086	6.34332	13.7203	10.6215	1089	0.596688	0.191367	X	136270253	136271978	+	Bex3	Not reactivated
ENSMUSG00000044550	0	0.368352	0.249948	0.145746	0.0680415	0.224529	0.198229	0	0.252892	19	1.02921	0.5	X	136590842	136668378	+	Tceal3	Not reactivated
ENSMUSG00000049536	0.0740717	0	0	0.437238	1.22475	0.823274	0.495572	1.28916	0.67438	63	0.989478	0.5	X	136707982	136711478	+	Tceal1	Not reactivated
ENSMUSG00000031422	1.77772	1.54708	0.333263	1.0931	1.76908	2.54466	1.78406	1.5654	3.3719	199	1.24312	0.33126	X	136732942	136743690	-	Morf4l2	Not reactivated
ENSMUSG00000031425	0	0.0736704	0.0833159	0.510111	0.272166	0.224529	0.0991144	0.0920826	0	18	0.189905	0.0404278	X	136822671	136839733	+	Plp1	Not reactivated
ENSMUSG00000089768	0	0	0	0.145746	0.0680415	0.224529	0.495572	0	0	11	1.13063	0.328953	X	136974022	136976874	-	Tmsb15b1	Not reactivated
ENSMUSG00000044348	1.037	1.91543	1.41637	5.17398	4.49074	4.8648	4.36104	4.97246	5.14215	418	0.996292	0.5	X	136981116	137038302	-	Slc25a53	Not reactivated
ENSMUSG00000031428	0	0.221011	0	1.02022	1.15671	1.27233	1.98229	1.84165	1.09587	104	1.42634	0.191367	X	136993155	136998472	+	Zcchc18	Not reactivated
ENSMUSG00000052854	0.296287	0.589364	0.499895	9.83786	13.9485	6.88556	4.65838	9.0241	5.64793	662	0.630231	0.0952151	X	138914430	139010532	+	Nrk	Not reactivated
ENSMUSG00000042515	0	0	0.0833159	2.47768	0.476291	1.27233	1.18937	0.460413	1.09587	89	0.649658	0.191367	X	139210042	139238335	+	Pwwp3b	Not reactivated
ENSMUSG00000042498	0	0	0.166632	0.510111	0.0680415	0.224529	0.297343	0	0.33719	20	0.790517	0.5	X	139480367	139554582	+	Radx	Not reactivated
ENSMUSG00000031438	0.0740717	0.147341	0	0.145746	0	0.0748431	0.0991144	0.184165	0.0842975	10	1.66634	0.191367	X	139563316	139673145	+	Rnf128	Not reactivated
ENSMUSG00000042473	0	0	0	1.02022	0.680415	1.34718	0.0991144	0.736661	0.67438	59	0.495488	0.0952151	X	139684996	139753405	+	Tbc1d8b	Not reactivated
ENSMUSG00000031434	0	0.294682	0	21.0603	23.2022	11.2265	8.12738	15.7461	13.9091	1202	0.680903	0.191367	X	139821632	139871677	-	Morc4	Not reactivated
ENSMUSG00000031433	0	0	0	1.8947	0.408249	2.02076	1.98229	1.19707	1.18016	106	1.00828	0.5	X	139889511	139998595	-	Rbm41	Not reactivated
ENSMUSG00000031432	0	0	0	1.02022	1.42887	1.72139	1.78406	0.736661	0.67438	92	0.766122	0.33126	X	140456613	140476140	+	Prps1	Not reactivated
ENSMUSG00000031431	0.148143	0	0.0833159	30.3152	31.2311	15.268	13.6778	40.8847	22.2545	1928	1.00004	0.5	X	140539528	140600659	-	Tsc22d3	Not reactivated
ENSMUSG00000000266	0.222215	0	0	19.7486	22.6578	8.6818	7.63181	12.6153	7.16529	1022	0.53657	0.0952151	X	140664599	140767715	+	Mid2	Not reactivated
ENSMUSG00000031273	0	0	0	0.510111	0.816498	1.49686	0.991144	0	0.252892	52	0.440606	0.191367	X	141165403	141474076	-	Col4a6	Not reactivated
ENSMUSG00000031274	0	0	0	0.291492	0.272166	0.748431	0.0991144	0.460413	0.168595	26	0.554934	0.191367	X	141475385	141689234	+	Col4a5	Not reactivated
ENSMUSG00000090122	0.592574	0.368352	0.666527	8.45327	11.0227	7.03525	3.07255	9.85284	7.50248	620	0.770536	0.33126	X	142304752	142306294	-	Kcne1l	Not reactivated
ENSMUSG00000031278	0	0	0.0833159	25.5784	26.0599	11.3761	8.42473	15.4699	11.8859	1281	0.567815	0.191367	X	142317993	142390535	-	Acsl4	Not reactivated
ENSMUSG00000042225	0	0.147341	0	30.2423	24.4949	11.9001	12.4884	21.0869	16.5223	1487	0.751796	0.33126	X	142851146	142966728	-	Ammecr1	Not reactivated
ENSMUSG00000031283	0.0740717	0.0736704	0	0.801603	1.49691	1.12265	0.594687	0.920826	3.11901	103	1.35466	0.5	X	143285674	143394262	-	Chrdl1	Not reactivated
ENSMUSG00000031284	0	0	0	1.16597	1.70104	1.94592	0.792916	0.736661	1.43306	100	0.615558	0.0952151	X	143518591	143797796	+	Pak3	Not reactivated
ENSMUSG00000031285	0	0	0	0	0	0.0748431	0.0991144	0	0.927272	13	13.7138	0.176839	X	143855842	143933311	-	Dcx	Not reactivated
ENSMUSG00000071679	0	0	0	8.01603	11.499	5.01449	3.56812	5.98537	5.73223	515	0.623156	0.191367	X	144688907	145122411	+	Rtl4	Not reactivated
ENSMUSG00000041700	0	0	0	0.218619	0	0.0748431	0.0991144	0.0920826	0.252892	9	1.51328	0.191367	X	145290359	145349089	-	Lhfpl1	Not reactivated
ENSMUSG00000041688	0	0	0.0833159	4.29951	7.55261	3.44278	4.46015	8.10327	3.03471	386	1.01983	0.5	X	145446425	145505181	-	Amot	Not reactivated
ENSMUSG00000031290	0	0	0	7.50592	5.51136	5.98745	3.56812	6.16954	6.06942	439	0.831744	0.5	X	147470375	147554081	-	Lrch2	Not reactivated
ENSMUSG00000025271	0	0	0	6.04846	6.19178	3.89184	3.36989	4.7883	3.54049	354	0.725181	0.0952151	X	150588229	150643878	+	Pfkfb1	Not reactivated
ENSMUSG00000025272	0.592574	0.147341	0.583211	6.63144	7.07632	5.31386	6.04598	5.8012	5.31074	470	0.902022	0.191367	X	150645304	150657583	-	Tro	Not reactivated
ENSMUSG00000025265	0	0	0.166632	6.19421	12.7238	4.41574	3.46901	9.48451	4.38347	523	0.743002	0.191367	X	151046150	151089521	+	Fgd1	Not reactivated
ENSMUSG00000041245	0.222215	0.221011	0.0833159	0.145746	0.272166	0.299372	0	0.184165	0	19	0.256753	0.0920193	X	151198078	151320152	+	Wnk3	Not reactivated
ENSMUSG00000025262	0	0	0	10.4208	7.89282	5.98745	6.34332	9.48451	6.91239	588	0.935769	0.5	X	151344175	151471842	+	Fam120c	Not reactivated
ENSMUSG00000041229	0	0	0	15.4491	17.6228	10.029	7.03713	17.3115	9.86281	981	0.793755	0.191367	X	151520672	151633859	+	Phf8	Not reactivated
ENSMUSG00000025260	0.148143	0	0.249948	1.53033	3.19795	2.46982	2.57698	0.184165	2.27603	161	0.699791	0.33126	X	152001845	152004442	+	Hsd17b10	Not reactivated
ENSMUSG00000025257	0	0	0	11.6597	8.23302	8.75664	4.06369	9.66867	3.87768	590	0.614676	0.191367	X	152004582	152016295	-	Ribc1	Not reactivated
ENSMUSG00000041115	0	0	0	13.7001	14.8331	7.93337	6.64067	15.4699	8.85124	852	0.849046	0.5	X	152144268	152225236	+	Iqsec2	Not reactivated
ENSMUSG00000087403	0	0	0	0.218619	0.0680415	0.224529	0.396458	0.460413	0.168595	18	2.00604	0.191367	X	152294828	152327495	-	Kantr	Not reactivated
ENSMUSG00000041096	0	0	0.249948	3.20641	3.33403	2.54466	2.57698	2.6704	2.86611	219	0.893053	0.33126	X	152336852	152342425	-	Tspyl2	Not reactivated
ENSMUSG00000056679	0.222215	0	0	1.53033	1.29279	2.32014	2.0814	0.920826	2.52892	135	1.07542	0.5	X	152343598	152368704	-	Gpr173	Not reactivated
ENSMUSG00000045180	0	0	0	21.0603	21.0248	10.7026	6.1451	15.2857	10.0314	1088	0.596014	0.0952151	X	152609509	152769465	-	Shroom2	Not reactivated
ENSMUSG00000067215	0	0.0736704	0	9.25487	10.1382	7.85852	5.94687	8.01119	8.26115	627	0.815336	0.191367	X	153006469	153009416	+	Usp51	Not reactivated
ENSMUSG00000085982	0	0	0	4.15376	2.72166	3.74215	4.85661	3.49914	2.19173	260	0.993398	0.5	X	153037629	153072915	+	9530051G07Rik	Not reactivated
ENSMUSG00000071665	0	0	0	0.072873	0	0	0	0.184165	0	3	2.52721	0.5	X	153118786	153132861	+	Foxr2	Not reactivated
ENSMUSG00000050148	0	0	0	13.7001	15.6496	7.78368	7.23535	15.8382	15.1735	947	1.02999	0.5	X	153498227	153501570	+	Ubqln2	Not reactivated
ENSMUSG00000041633	0	0	0	0.218619	0	0	0.594687	0	0	9	2.7202	0.5	X	153685154	153696391	-	Kctd12b	Not reactivated
ENSMUSG00000086316	0	0	0	0.582984	0.408249	0.898117	0.396458	0	0.0842975	31	0.254455	0.0404278	X	153723590	153741920	+	Nbdy	Not reactivated
ENSMUSG00000046550	0	0	0	1.53033	2.17733	1.27233	1.58583	0.552496	0.590082	99	0.547874	0.191367	X	153832225	153834243	+	Spin2c	Not reactivated
ENSMUSG00000025283	0.0740717	0	0.249948	8.01603	5.91961	4.78996	3.46901	4.7883	4.29917	403	0.670551	0.0404278	X	155213132	155216449	-	Sat1	Not reactivated
ENSMUSG00000025287	0	0.0736704	0	2.6963	2.24537	1.79623	0.792916	1.19707	1.09587	129	0.457985	0.0404278	X	155262443	155297654	+	Acot9	Not reactivated
ENSMUSG00000071708	0.148143	0.147341	0.333263	19.3842	24.0867	6.96041	6.04598	10.8657	13.8248	1064	0.609473	0.191367	X	157443855	157492287	-	Sms	Not reactivated
ENSMUSG00000046873	0.0740717	0	0.0833159	20.9146	19.664	10.1038	8.2265	15.562	9.27272	1075	0.652321	0.0952151	X	157535371	157598715	-	Mbtps2	Not reactivated
ENSMUSG00000031309	0.740717	0.515693	0.416579	1.96757	0.680415	1.27233	0.297343	0.276248	0.842975	92	0.361339	0.0952151	X	159210307	159368244	+	Rps6ka3	Not reactivated
ENSMUSG00000041020	0.148143	0	0	30.5338	32.4558	7.85852	11.1008	21.5473	11.3802	1484	0.621446	0.33126	X	159414572	159498757	+	Map7d2	Not reactivated
ENSMUSG00000040990	0.0740717	0.368352	0	20.8417	22.3857	8.75664	7.73093	26.9802	12.8975	1262	0.915833	0.5	X	159627272	159978069	+	Sh3kbp1	Not reactivated
ENSMUSG00000031299	0	0	0	12.607	13.8805	5.76292	7.03713	9.30034	9.27272	736	0.794104	0.33126	X	160122209	160138413	-	Pdha1	Not reactivated
ENSMUSG00000031298	0.148143	0.221011	1.16642	5.68409	4.15053	5.83776	3.96458	6.99828	3.3719	392	0.91465	0.33126	X	160390690	160498070	+	Adgrg2	Not reactivated
ENSMUSG00000031295	0	0	0.166632	11.2224	7.48457	4.11637	2.87432	10.6816	7.16529	551	0.907893	0.33126	X	160502166	160598878	+	Phka2	Not reactivated
ENSMUSG00000031292	0	0	0.0833159	15.5948	11.2269	11.1516	6.8389	13.8124	8.34545	847	0.763609	0.191367	X	160771923	160994704	-	Cdkl5	Not reactivated
ENSMUSG00000000037	0.518502	0.147341	0.416579	0.582984	0.340208	0.523902	0.396458	0.0920826	0.168595	41	0.454107	0.0952151	X	161082525	161258213	+	Scml2	Not reactivated
ENSMUSG00000059493	0.0740717	0	0	26.5986	33.3403	10.3283	12.1911	23.8494	12.3917	1523	0.689256	0.33126	X	161833296	162159730	-	Nhs	Not reactivated
ENSMUSG00000040855	0	0.0736704	0	6.55857	4.28662	2.76919	2.57698	2.02582	2.95041	274	0.554796	0.0952151	X	162411954	162643649	-	Reps2	Not reactivated
ENSMUSG00000031353	0	0	0	23.0279	23.6784	11.2265	10.6052	16.9432	11.8016	1245	0.679237	0.191367	X	162760402	162779092	+	Rbbp7	Not reactivated
ENSMUSG00000031360	0	0.589364	0	4.51813	6.19178	4.41574	3.76635	1.84165	3.03471	314	0.571394	0.0404278	X	162901238	163032508	+	Ctps2	Not reactivated
ENSMUSG00000031367	0	0	0	40.5903	41.7095	13.9957	11.299	38.7668	17.9554	2105	0.706381	0.191367	X	163909017	163933666	+	Ap1s2	Not reactivated
ENSMUSG00000031373	0.592574	0.589364	0.833159	1.53033	1.08866	1.34718	1.28849	1.84165	1.34876	130	1.12927	0.33126	X	163976822	164027997	-	Car5b	Not reactivated
ENSMUSG00000031377	0.666645	0.294682	1.08311	1.0931	1.08866	1.27233	0.89203	0.736661	1.09587	104	0.788791	0.191367	X	164192842	164258193	-	Bmx	Not reactivated
ENSMUSG00000031379	0.296287	0.589364	0.333263	0.510111	0.408249	1.5717	1.98229	0.552496	1.93884	99	1.79659	0.0952151	X	164269371	164373011	+	Pir	Not reactivated
ENSMUSG00000061778	0	0	0	1.31171	1.02062	2.24529	1.3876	1.74957	1.43306	113	0.998383	0.33126	X	164936169	164980375	-	Mospd2	Not reactivated
ENSMUSG00000047757	0	0	0	1.31171	1.02062	2.24529	1.3876	1.74957	1.43306	113	0.998383	0.33126	X	164980592	164997272	+	Fancb	Not reactivated
ENSMUSG00000079316	0.0740717	0.442023	0.0833159	6.55857	4.76291	4.8648	2.57698	1.74957	3.4562	319	0.480823	0.0404278	X	166457253	166479867	-	Rab9	Not reactivated
ENSMUSG00000049775	0.44443	0.515693	0.499895	8.96338	5.30724	2.69435	2.87432	5.8012	3.96198	395	0.744918	0.5	X	167207093	167209315	-	Tmsb4x	Not reactivated
ENSMUSG00000031355	0	0	0.166632	13.4815	10.7506	7.18494	4.65838	15.654	10.8744	787	0.992673	0.5	X	168795099	169304435	+	Arhgap6	Not reactivated
ENSMUSG00000087201	0	0	0	0.291492	0	0	0	0.644578	0.0842975	12	2.5005	0.321417	X	169037674	169106536	-	Gm15261	Not reactivated
ENSMUSG00000081137	0.814789	0.515693	0.333263	0.510111	0.136083	0.523902	0.297343	0.184165	0.590082	50	0.915815	0.5	X	169368189	169370003	+	BC022960	Not reactivated
ENSMUSG00000096426	0.148143	0.221011	0	0.072873	0	0.299372	0	0.460413	0.0842975	16	1.46331	0.412389	X	3193887	3195827	-	Btbd35f24	Inactive
ENSMUSG00000084298	0.148143	0.0736704	0.0833159	0.072873	0.0680415	0	0.0991144	0	0.0842975	8	1.30158	0.253278	X	3225600	3230364	+	Gm14331	Inactive
ENSMUSG00000095907	0	0	0.0833159	0	0	0	0	0	0	1	NA	NA	X	3231695	3231958	-	Gm14333	Inactive
ENSMUSG00000080876	0.44443	0.442023	0.583211	0.364365	0.340208	0.673588	1.09026	0.460413	0.505785	60	1.49218	0.191367	X	3276856	3278543	-	Gm14332	Inactive
ENSMUSG00000083144	1.25922	0.221011	0.833159	0.72873	1.42887	1.19749	1.3876	1.19707	1.60165	123	1.24775	0.33126	X	3328043	3328735	+	Gm14334	Inactive
ENSMUSG00000083918	0	0.0736704	0	0	0	0	0	0	0	1	NA	NA	X	3404837	3405285	-	Gm14352	Inactive
ENSMUSG00000094558	0	0	0	0.291492	0.204125	0.224529	0.396458	0.276248	0	17	0.934124	0.5	X	3441731	3443690	-	Btbd35f11	Inactive
ENSMUSG00000081589	0	0	0	0	0	0	0	0	0	0	NA	NA	X	3446558	3447426	-	Gm14353	Inactive
ENSMUSG00000082167	0.148143	0.221011	0.249948	0.364365	0.272166	0.449059	0.198229	0.552496	0.421487	36	1.07979	0.5	X	3484012	3486883	+	Gm14360	Inactive
ENSMUSG00000095492	0	0	0	0	0	0	0	0	0	0	NA	NA	X	3696491	3697358	+	Gm14361	Inactive
ENSMUSG00000094876	0.0740717	0.147341	0.166632	0.145746	0	0.0748431	0.297343	0	0	11	1.34795	0.5	X	3700233	3702192	+	Btbd35f18	Inactive
ENSMUSG00000095716	0.148143	0.147341	0.166632	0	0	0	0.198229	0.184165	0.0842975	11	Inf	0.0318013	X	3750934	3752885	-	Btbd35f10	Inactive
ENSMUSG00000095259	0	0	0	0.072873	0	0	0	0	0	1	0	0.252493	X	3755775	3756642	-	Gm14357	Inactive
ENSMUSG00000082025	0.740717	0.957716	1.24974	0.291492	0.136083	0.598745	0.594687	0.36833	1.01157	74	1.92395	0.191367	X	3779668	3785511	+	Gm14359	Inactive
ENSMUSG00000096524	4.4443	3.2415	3.41595	2.98779	3.67424	3.817	1.88317	1.74957	2.19173	355	0.555822	0.0404278	X	3786827	3787090	-	Gm14355	Inactive
ENSMUSG00000080300	0.814789	1.32607	0.916475	0.72873	0.408249	1.27233	0.991144	1.10499	0.590082	102	1.11493	0.5	X	3835901	3837534	-	Spin2-ps1	Inactive
ENSMUSG00000094725	0	0.0736704	0	0	0	0.0748431	0	0	0	2	0	0.252493	X	3959863	3960745	+	Gm15251	Inactive
ENSMUSG00000096733	0	0	0	0	0	0	0	0	0	0	NA	NA	X	4033924	4034806	+	Gm15257	Inactive
ENSMUSG00000078218	0.0740717	0.294682	0.166632	0	0	0.224529	0.297343	0.276248	0.0842975	17	2.93008	0.0920193	X	4037674	4039616	+	Btbd35f3	Inactive
ENSMUSG00000085978	0.148143	0	0	0	0	0	0	0	0.0842975	3	Inf	0.252493	X	4075022	4075762	-	Gm15258	Inactive
ENSMUSG00000080299	0.148143	0.294682	0.166632	0.072873	0.408249	0.449059	0.396458	0	1.09587	38	1.60434	0.5	X	4076625	4077264	-	Gm14350	Inactive
ENSMUSG00000084955	0.666645	1.32607	0.333263	0.655857	0.680415	0.374215	0.991144	0.644578	0.421487	77	1.2027	0.5	X	4118240	4119931	+	Gm14349	Inactive
ENSMUSG00000082081	0	0.147341	0.416579	0.145746	0.136083	0.299372	0.495572	0.460413	0.33719	29	2.225	0.0404278	X	4143537	4146415	+	Gm14358	Inactive
ENSMUSG00000093977	3.18508	3.75719	3.08269	2.04044	3.81033	2.99372	1.78406	1.10499	1.93884	308	0.545864	0.0404278	X	4147732	4148004	-	Gm14362	Inactive
ENSMUSG00000082489	0.148143	0	0	0	0	0	0	0	0	2	NA	NA	X	4192857	4193725	+	Gm14356	Inactive
ENSMUSG00000094307	0.222215	0.221011	0.166632	0.072873	0	0.0748431	0.198229	0.0920826	0	13	1.96533	0.253278	X	4196576	4198535	+	Btbd35f28	Inactive
ENSMUSG00000094596	0	0.221011	0.249948	0.218619	0.0680415	0	0.0991144	0	0	11	0.345755	0.321417	X	4289286	4291245	-	Btbd35f20	Inactive
ENSMUSG00000094240	0	0	0	0	0	0	0	0	0	0	NA	NA	X	4294124	4294991	-	Gm14348	Inactive
ENSMUSG00000085775	3.18508	2.5048	3.91585	1.82183	2.99383	3.14341	1.48672	2.57831	1.18016	292	0.659022	0.0952151	X	4339453	4339719	+	Gm14364	Inactive
ENSMUSG00000085966	0.518502	0.221011	0.249948	0	0	0.523902	0.0991144	0.552496	0.33719	31	1.88738	0.187913	X	4341036	4343915	-	Gm14368	Inactive
ENSMUSG00000095411	0	0	0	0	0	0	0	0	0	0	NA	NA	X	4366897	4367779	+	Gm15260	Inactive
ENSMUSG00000094273	0	0	0.249948	0.218619	0.0680415	0.0748431	0.198229	0.184165	0.168595	14	1.52416	0.33126	X	4370636	4372595	+	Btbd35f17	Inactive
ENSMUSG00000094794	0.370359	0.294682	0.333263	0.437238	0.136083	0.449059	0.495572	0.184165	0.505785	40	1.15957	0.191367	X	4409511	4410246	-	Gm6019	Inactive
ENSMUSG00000080073	0.44443	0.589364	0.333263	0.801603	0.680415	0.374215	0.693801	0.0920826	0.927272	63	0.92292	0.5	X	4455353	4456003	+	Gm9427	Inactive
ENSMUSG00000094323	0.0740717	0	0	0	0	0.0748431	0	0	0	2	0	0.252493	X	4511847	4512729	+	Gm15256	Inactive
ENSMUSG00000078214	0	0.368352	0.0833159	0	0	0	0	0.276248	0.168595	11	Inf	0.0983528	X	4515674	4517170	+	Gm5925	Inactive
ENSMUSG00000096800	0	0	0.0833159	0	0.0680415	0	0.396458	0	0	6	5.8267	0.5	X	4553787	4554373	+	Gm4725	Inactive
ENSMUSG00000085686	0	0	0	0	0	0	0	0	0	0	NA	NA	X	4770778	4771068	-	Gm9498	Inactive
ENSMUSG00000095657	0	0	0	0	0	0	0.0991144	0.0920826	0	2	Inf	0.0983528	X	4796663	4797545	+	Gm15252	Inactive
ENSMUSG00000078213	0.0740717	0.0736704	0.0833159	0.072873	0.0680415	0	0.0991144	0.276248	0.168595	11	3.86019	0.0404278	X	4800496	4801986	+	Btbd35f4	Inactive
ENSMUSG00000094693	0.148143	0.147341	0.0833159	0.145746	0.340208	0.374215	0.396458	0.0920826	0.758677	31	1.44997	0.33126	X	4839207	4839942	-	Gm4726	Inactive
ENSMUSG00000078212	0.518502	0.736704	0.333263	0.072873	0.408249	0.598745	0.594687	0.36833	1.01157	58	1.82855	0.33126	X	4882412	4883086	+	Gm3757	Inactive
ENSMUSG00000086497	0	0	0	0	0	0	0	0	0	0	NA	NA	X	4905423	4905713	+	Gm15259	Inactive
ENSMUSG00000095436	4.07394	3.02049	3.74921	3.27929	4.28662	3.74215	1.48672	1.5654	2.02314	355	0.448818	0.0404278	X	4906982	4907254	-	Gm15254	Inactive
ENSMUSG00000094860	0.0740717	0	0	0.437238	0	0.149686	0	0.0920826	0.252892	13	0.587768	0.412389	X	4952135	4954077	+	Btbd35f27	Inactive
ENSMUSG00000094358	0	0	0	0	0	0	0	0.0920826	0	1	Inf	0.252493	X	5144852	5145719	+	Gm14370	Inactive
ENSMUSG00000080792	0.296287	0.221011	0.0833159	0.072873	0.204125	0	0.198229	0.0920826	0.0842975	16	1.35239	0.33126	X	5148676	5150172	+	Gm14367	Inactive
ENSMUSG00000094401	0	0	0	0	0	0	0	0	0	0	NA	NA	X	5193483	5194069	+	Gm14365	Inactive
ENSMUSG00000085706	0.222215	0.442023	0.499895	0.510111	0.680415	0.598745	0.991144	0.736661	1.68595	78	1.9079	0.0404278	X	5276735	5278427	-	Gm9428	Inactive
ENSMUSG00000078210	0.370359	0.957716	0.249948	0.510111	1.08866	0.598745	1.3876	0.276248	0.758677	78	1.10239	0.5	X	5338792	5340451	+	Gm5924	Inactive
ENSMUSG00000081626	0	0.0736704	0	0	0	0	0	0	0	1	NA	NA	X	5391640	5391924	+	Gm14369	Inactive
ENSMUSG00000082975	0.222215	0.368352	0.416579	0.655857	0.204125	0.224529	0.198229	0.828744	0.590082	46	1.49105	0.5	X	5399249	5402129	-	Gm14363	Inactive
ENSMUSG00000044597	0.518502	0.515693	0.499895	7.21443	7.68869	6.51135	4.65838	3.77539	3.87768	453	0.574913	0.0404278	X	5466898	5469265	-	Mycs	Inactive
ENSMUSG00000082326	0.148143	0.147341	0.166632	0.072873	0.204125	0.299372	0.198229	0.0920826	0.252892	20	0.942457	0.5	X	5608572	5610867	-	Gm14366	Inactive
ENSMUSG00000082270	0	0	0	0	0	0	0	0	0	0	NA	NA	X	5665372	5666226	+	Gm14375	Inactive
ENSMUSG00000095814	0	0.147341	0	0	0	0.0748431	0.396458	0.184165	0.0842975	10	8.88419	0.0382613	X	5669067	5671026	+	Btbd35f7	Inactive
ENSMUSG00000081232	0.0740717	0	0	0	0	0	0	0	0	1	NA	NA	X	5699727	5701884	-	Gm14373	Inactive
ENSMUSG00000081486	2.59251	2.06277	5.16558	4.29951	4.83095	4.64027	3.07255	5.89329	4.88925	470	1.00613	0.33126	X	5859717	5861540	+	Gm14452	Inactive
ENSMUSG00000083939	4.14802	3.2415	3.74921	3.42503	5.98765	4.93964	4.16281	5.34079	4.29917	497	0.961709	0.5	X	5869686	5871506	-	Gm14451	Inactive
ENSMUSG00000080186	0.296287	0	0.0833159	0	0.0680415	0.0748431	0.297343	0.184165	0.0842975	13	3.95988	0.0404278	X	5885743	5885952	-	Gm14448	Inactive
ENSMUSG00000081661	0	0.0736704	0.166632	0.291492	0.272166	0.0748431	0	0	0.252892	15	0.396072	0.0920193	X	5984772	5985011	+	Gm14450	Inactive
ENSMUSG00000099018	2.29622	2.65214	2.33284	1.02022	1.633	2.61951	1.3876	1.84165	2.69752	234	1.12404	0.33126	X	6071478	6071557	+	Gm27360	Inactive
ENSMUSG00000073294	8.74046	7.80907	9.24806	30.3152	34.7012	16.4655	14.1734	36.833	19.8099	2259	0.869106	0.5	X	6081219	6083419	-	AU022751	Inactive
ENSMUSG00000075918	0.222215	0.515693	0.499895	0.582984	0.544332	0.523902	0.297343	0.460413	0.67438	55	0.867321	0.33126	X	6106891	6107009	+	n-R5s2	Inactive
ENSMUSG00000023279	0	0.368352	0.499895	0.291492	0	0.374215	0.0991144	0	0	21	0.148886	0.176839	X	6314107	6320721	-	Bmp15	Inactive
ENSMUSG00000051592	0.888861	0.736704	0.916475	1.0931	1.633	1.64655	1.18937	0.644578	0.421487	118	0.515807	0.0952151	X	6979652	7041619	-	Ccnb3	Inactive
ENSMUSG00000050089	0	0	0	0	0	0	0	0	0.0842975	1	Inf	0.252493	X	7067519	7078609	+	Akap4	Inactive
ENSMUSG00000082240	0	0.0736704	0	0.072873	0	0	0	0	0	2	0	0.252493	X	7142858	7143288	-	Gm14380	Inactive
ENSMUSG00000089127	0	0	0	0.072873	0	0	0	0	0	1	0	0.252493	X	7229775	7229850	+	Gm26401	Inactive
ENSMUSG00000070108	0	0	0	0.072873	0	0	0	0	0	1	0	0.252493	X	7237683	7237774	-	Mir500	Inactive
ENSMUSG00000076251	0.296287	0.221011	0.249948	0.582984	0.408249	0.673588	0.693801	0.0920826	0.421487	46	0.725226	0.5	X	7241243	7241351	-	Mir501	Inactive
ENSMUSG00000070100	0.296287	0.221011	0.249948	0.364365	0.408249	0.673588	0.495572	0.0920826	0.421487	41	0.697788	0.5	X	7241982	7242046	-	Mir362	Inactive
ENSMUSG00000065398	0.0740717	0	0	0.364365	0	0	0	0	0	6	0	0.252493	X	7247989	7248056	-	Mir188	Inactive
ENSMUSG00000070139	0.148143	0.294682	0.166632	0.510111	0.272166	0	0.198229	0.276248	0.33719	28	1.03757	0.5	X	7248402	7248497	-	Mir532	Inactive
ENSMUSG00000087252	0.592574	0.663034	0.0833159	42.0477	50.3507	12.4988	9.6141	41.0688	16.0165	2235	0.635855	0.191367	X	7375925	7378042	+	Gm14379	Inactive
ENSMUSG00000083535	0.222215	0.0736704	0.249948	0.072873	0.136083	0.224529	0	0	0	13	0	0.0318013	X	7513788	7514201	-	Gm14381	Inactive
ENSMUSG00000084150	0.296287	0.368352	0.333263	0.072873	0	0.299372	0	0.184165	0	20	0.494742	0.321417	X	7535571	7536133	-	Gm14395	Inactive
ENSMUSG00000083402	0.666645	0.663034	0.416579	2.11332	1.15671	3.21825	2.18052	0	0.67438	142	0.440009	0.191367	X	7547020	7547314	-	Gm14394	Inactive
ENSMUSG00000088477	0.666645	0.663034	0.416579	2.11332	1.15671	3.21825	2.18052	0	0.67438	142	0.440009	0.191367	X	7547348	7547480	-	Gm23082	Inactive
ENSMUSG00000039556	0	0	0	0.072873	0.408249	1.0478	0.693801	0.460413	0.758677	42	1.25113	0.33126	X	7557296	7574283	-	Ppp1r3f	Inactive
ENSMUSG00000039545	0.44443	1.32607	0.99979	25.7242	25.9238	12.424	10.0106	21.8236	19.557	1506	0.802085	0.191367	X	7573600	7581027	+	Flicr	Inactive
ENSMUSG00000039521	0.814789	1.47341	1.33305	1.16597	0.952581	1.72139	2.18052	0.828744	1.60165	150	1.20078	0.5	X	7573644	7595245	+	Foxp3	Inactive
ENSMUSG00000031143	0	0	0	0.072873	0.408249	1.0478	0.693801	0.460413	0.758677	42	1.25113	0.33126	X	7593809	7605517	-	Ccdc22	Inactive
ENSMUSG00000031142	0.0740717	0	0.0833159	0	0	0.374215	0.495572	0	0	12	1.3243	0.5	X	7607083	7635196	+	Cacna1f	Inactive
ENSMUSG00000087644	1.55551	1.9891	1.16642	7.50592	6.94024	5.3887	5.74864	5.52496	3.62479	500	0.751121	0.191367	X	7651106	7657258	-	Gm14703	Inactive
ENSMUSG00000031145	1.55551	1.9891	1.16642	7.50592	6.94024	5.3887	5.74864	5.52496	3.62479	500	0.751121	0.191367	X	7657260	7668186	+	Prickle3	Inactive
ENSMUSG00000031147	1.037	1.76809	2.33284	1.02022	1.83712	1.72139	2.57698	1.19707	1.93884	192	1.2477	0.191367	X	7673164	7681251	-	Magix	Inactive
ENSMUSG00000081083	0.148143	0	0.0833159	0.218619	0	0	0.297343	0.736661	0.252892	20	5.88648	0.0382613	X	7686951	7687354	+	Gm6079	Inactive
ENSMUSG00000082617	0.666645	0.515693	0.333263	0.582984	0.408249	1.0478	1.78406	0.736661	1.77025	95	2.10441	0.0952151	X	7752130	7752414	+	Smt3h2-ps	Inactive
ENSMUSG00000080645	0.296287	0.515693	0.583211	0.364365	0	0.149686	0.297343	0	0.0842975	29	0.742418	0.412389	X	7807101	7807221	+	Mir1198	Inactive
ENSMUSG00000073291	0.518502	0.442023	0.916475	0.291492	0.612374	1.0478	0.89203	0.460413	2.36033	93	1.90236	0.33126	X	7907693	7907835	-	Gm10491	Inactive
ENSMUSG00000073290	2.44437	2.57847	1.83295	2.55056	3.47012	4.41574	3.86546	4.7883	5.64793	393	1.37036	0.0952151	X	7909542	7909927	+	Gm10490	Inactive
ENSMUSG00000031160	1.037	0.736704	0.666527	3.06067	4.62682	4.41574	5.74864	3.22289	4.63636	349	1.12432	0.191367	X	7924276	7928607	-	Eras	Inactive
ENSMUSG00000082054	2.44437	2.79948	2.99937	2.04044	1.83712	4.41574	5.55041	7.09036	4.21487	404	2.03244	0.0952151	X	7950156	7950868	-	Psmb6-ps	Inactive
ENSMUSG00000031162	0.666645	1.10506	0.916475	0.510111	0.476291	1.27233	1.88317	1.74957	3.62479	147	3.2131	0.0404278	X	7959260	7978071	-	Gata1	Inactive
ENSMUSG00000031163	0.222215	0.0736704	0.166632	0.145746	0	0.0748431	0.0991144	0	0.168595	12	1.21361	0.412389	X	8004200	8018492	-	Glod5	Inactive
ENSMUSG00000083518	0.0740717	0.294682	0.333263	0.145746	0.204125	0.149686	0	0	0.252892	19	0.506234	0.328953	X	8034212	8035079	+	Gm9429	Inactive
ENSMUSG00000080877	0.44443	0	0.333263	0.218619	1.56496	0.149686	0.594687	0.184165	0.33719	50	0.577285	0.5	X	8038611	8038996	-	Rpl22-ps1	Inactive
ENSMUSG00000082404	0.0740717	0.0736704	0	0.072873	0	0	0.0991144	0.736661	0	12	11.4689	0.176839	X	8042465	8042893	-	Gm14799	Inactive
ENSMUSG00000068243	1.62958	1.47341	2.24953	1.45746	0.680415	1.94592	0.991144	0.736661	1.34876	159	0.753359	0.33126	X	8047229	8047399	+	Gm7079	Inactive
ENSMUSG00000087193	0.666645	0.368352	0.416579	0.364365	0.136083	0.149686	1.3876	0	0.0842975	43	2.26399	0.33126	X	8042943	8074619	+	Gm14820	Inactive
ENSMUSG00000031165	0.666645	1.10506	1.08311	1.02022	0.340208	1.19749	1.98229	1.28916	2.27603	133	2.16875	0.0404278	X	8081453	8090498	-	Was	Inactive
ENSMUSG00000088211	0.148143	0.221011	0.333263	0.291492	0.0680415	0.224529	1.28849	0	0.758677	39	3.50504	0.33126	X	8083992	8084093	+	Gm22083	Inactive
ENSMUSG00000086404	0.148143	0	0.0833159	5.53835	4.15053	2.99372	2.57698	2.6704	1.51735	253	0.533386	0.0404278	X	8097087	8106701	+	Gm6787	Inactive
ENSMUSG00000081042	0.592574	0.589364	0.749843	0.582984	0.612374	0.748431	0.396458	0.276248	0.67438	67	0.693021	0.191367	X	8105294	8106113	+	Psmb7-ps2	Inactive
ENSMUSG00000031170	0	0.221011	0	1.23884	0.204125	0.97296	1.3876	0.644578	0.590082	64	1.08541	0.5	X	8271133	8280179	+	Slc38a5	Inactive
ENSMUSG00000068219	0	0	0	0	0	0	0	0	0	0	NA	NA	X	8327424	8336237	+	Ssxb10	Inactive
ENSMUSG00000068218	0	0	0	0	0	0	0	0	0	0	NA	NA	X	8366978	8375390	+	Ssxb9	Inactive
ENSMUSG00000079705	0	0	0	0.072873	0	0	0	0	0	1	0	0.252493	X	8413305	8422157	+	Ssxb1	Inactive
ENSMUSG00000023165	0	0.221011	0.0833159	0.145746	0.136083	0.224529	0.198229	0.920826	0.0842975	24	2.37648	0.5	X	8454345	8461726	-	Ssxb2	Inactive
ENSMUSG00000079704	0	0.221011	0	0.218619	0.0680415	0.0748431	0.198229	0	0.33719	14	1.48109	0.5	X	8514052	8524954	-	Gm14459	Inactive
ENSMUSG00000079702	0	0	0	0.291492	0	0.823274	0.198229	0.644578	0.758677	33	1.43661	0.5	X	8542608	8548255	-	Ssxb6	Inactive
ENSMUSG00000079701	0	0	0.0833159	0	0	0	0	0	0	1	NA	NA	X	8583404	8591816	-	Ssxb3	Inactive
ENSMUSG00000080897	0.44443	0.221011	0.166632	0	0.0680415	0.299372	0	0.0920826	0.0842975	18	0.480058	0.412389	X	8604420	8604532	+	Gm14500	Inactive
ENSMUSG00000081410	0	0	0.0833159	0.364365	0.0680415	0.224529	0.396458	0.644578	0.33719	25	2.09796	0.0952151	X	8639622	8645273	+	Gm6797	Inactive
ENSMUSG00000082496	1.33329	0.589364	1.99958	1.8947	1.49691	4.04153	4.06369	2.02582	2.44463	244	1.14812	0.191367	X	8654465	8654824	+	Gm6798	Inactive
ENSMUSG00000082458	0.962932	1.10506	0.749843	0.801603	0.476291	2.02076	1.3876	1.5654	1.34876	129	1.3041	0.33126	X	8662302	8663828	-	Gm9430	Inactive
ENSMUSG00000079703	0	0	0	0	0.0680415	0	0	0	0	1	0	0.252493	X	8684887	8690844	-	Ssxb8	Inactive
ENSMUSG00000035371	0	0	0	0	0	0	0	0	0	0	NA	NA	X	8748432	8754587	+	Ssx9	Inactive
ENSMUSG00000071816	0	0	0	0	0	0	0	0	0	0	NA	NA	X	8803691	8809386	+	Ssxb5	Inactive
ENSMUSG00000082129	0.44443	0.589364	0.333263	0.145746	0.136083	1.0478	0.89203	0.276248	1.43306	65	1.95643	0.191367	X	8830322	8830434	-	Gm14502	Inactive
ENSMUSG00000079699	0.0740717	0.221011	0.0833159	0.072873	0	0.748431	0.0991144	0.276248	0.252892	23	0.764948	0.33126	X	8843994	8849607	+	Gm6592	Inactive
ENSMUSG00000079697	0.296287	0.589364	0	0.145746	0.0680415	0.673588	0.89203	0.552496	0.33719	43	2.00785	0.191367	X	8874253	8880750	+	Gm5751	Inactive
ENSMUSG00000082198	0	0	0.0833159	0.510111	0	0	0.0991144	0	0	9	0.1943	0.5	X	8922486	8923982	-	Gm14504	Inactive
ENSMUSG00000081381	0.518502	0.810375	0.583211	0.218619	0.612374	0.149686	0.693801	0.736661	0.33719	58	1.80248	0.0952151	X	8941590	8942183	-	Gm5752	Inactive
ENSMUSG00000083871	0	0	0.0833159	0	0	0.149686	0	0	0	3	0	0.252493	X	8956307	8957238	+	Gm16479	Inactive
ENSMUSG00000080051	0.962932	0.736704	0.666527	0.874476	0.408249	1.5717	0.991144	1.19707	1.18016	107	1.18005	0.33126	X	8959312	8960403	+	Gm14510	Inactive
ENSMUSG00000078208	2.74065	3.60985	3.41595	3.86227	3.81033	2.99372	3.07255	2.20998	3.54049	373	0.827186	0.191367	X	8962134	8962975	-	Fthl17b	Inactive
ENSMUSG00000081020	0.814789	1.2524	0.499895	0.437238	0.272166	1.12265	1.18937	0.920826	0.927272	92	1.65796	0.191367	X	8971505	8972790	+	Gm14509	Inactive
ENSMUSG00000060685	2.37029	3.09416	4.66569	6.26708	7.34848	5.83776	4.36104	4.7883	4.46777	551	0.699988	0.0404278	X	8975710	8976559	-	Fthl17c	Inactive
ENSMUSG00000087584	0.888861	1.03139	0.833159	0.72873	0.680415	1.64655	1.48672	0.552496	1.43306	116	1.13633	0.5	X	8981822	8982982	+	Gm14457	Inactive
ENSMUSG00000078206	1.48143	1.84176	2.33284	2.62343	1.76908	1.49686	3.17166	1.47332	3.03471	239	1.30399	0.33126	X	8985900	8986755	-	Fthl17d	Inactive
ENSMUSG00000083468	1.037	0.589364	1.24974	0.874476	0.408249	1.19749	2.47786	0.828744	0.67438	113	1.6051	0.5	X	9009027	9010077	-	Gm9431	Inactive
ENSMUSG00000082222	0.148143	0	0	0	0	0.0748431	0.396458	0	0.33719	11	9.80248	0.176839	X	9030084	9030744	+	Gm14865	Inactive
ENSMUSG00000071815	1.48143	1.9891	2.33284	2.33194	0.952581	2.24529	1.68495	2.30207	2.61322	224	1.19357	0.33126	X	9033493	9034333	+	Fthl17e	Inactive
ENSMUSG00000086518	1.40736	1.54708	1.49969	3.20641	2.24537	2.09561	2.27963	2.39415	2.36033	240	0.931992	0.33126	X	9037157	9038320	-	Gm14503	Inactive
ENSMUSG00000083714	3.85173	3.31517	3.08269	7.2873	8.36911	5.61323	5.15395	3.6833	4.29917	575	0.617614	0.0404278	X	9043727	9044242	+	Fthl17-ps1	Inactive
ENSMUSG00000080050	0.370359	0.589364	0.916475	0.947349	0.340208	0.673588	1.58583	1.5654	1.18016	98	2.20861	0.0404278	X	9046087	9047173	-	Gm14864	Inactive
ENSMUSG00000080952	0.222215	0.221011	0.416579	0.291492	0.136083	0.823274	0.396458	0.0920826	0.252892	36	0.592744	0.33126	X	9049287	9050112	-	Gm5379	Inactive
ENSMUSG00000072249	1.18515	1.2524	1.16642	1.23884	1.42887	1.27233	1.3876	1.10499	1.77025	149	1.08193	0.5	X	9063015	9063861	+	Fthl17f	Inactive
ENSMUSG00000081959	0.296287	0.736704	0.166632	0.364365	0.0680415	1.12265	0.396458	0.276248	0.0842975	45	0.486802	0.5	X	9066035	9066866	-	Gm16480	Inactive
ENSMUSG00000083123	4.81466	2.87315	2.33284	6.41282	7.68869	5.53839	3.36989	4.05164	2.36033	513	0.49806	0.0404278	X	9080044	9080571	+	Fthl17-ps2	Inactive
ENSMUSG00000045797	0.296287	0.884045	0.833159	0.218619	0.136083	0.748431	1.18937	0	0.168595	55	1.23101	0.5	X	9104562	9106342	+	4930402K13Rik	Inactive
ENSMUSG00000087021	0.148143	0.147341	0.333263	0.364365	0	0.149686	0	0	0.252892	18	0.49196	0.321417	X	9123467	9123979	+	Fthl17-ps3	Inactive
ENSMUSG00000079694	0.888861	1.39974	0.833159	0.510111	0.88454	1.64655	1.58583	0.644578	1.93884	129	1.37092	0.33126	X	9250928	9256899	-	Gm14862	Inactive
ENSMUSG00000065155	0	0	0	0	0	0	0	0	0	0	NA	NA	X	9317819	9317976	+	Gm25481	Inactive
ENSMUSG00000083608	0	0	0	0	0.0680415	0	0.0991144	0	0	2	1.45668	0.5	X	9344026	9344332	+	Gm14863	Inactive
ENSMUSG00000015340	0.222215	0.515693	0.499895	0.218619	0.544332	1.12265	0.198229	0.184165	0.252892	49	0.336915	0.0952151	X	9435252	9487771	-	Cybb	Inactive
ENSMUSG00000077713	0	0	0	0	0	0	0	0	0	0	NA	NA	X	9532511	9532669	-	Gm25728	Inactive
ENSMUSG00000078346	0.370359	0.0736704	0.333263	0.364365	0.544332	0.449059	0.396458	0.920826	0.590082	50	1.40479	0.191367	X	14211148	14211661	+	H2al1n	Inactive
ENSMUSG00000040456	0.0740717	0.0736704	0.333263	0.291492	0.204125	0.449059	0.297343	0.276248	0	25	0.607184	0.33126	X	9846928	9847508	+	Hypm	Inactive
ENSMUSG00000048994	0	0	0.0833159	0	0	0	0.0991144	0	0	2	Inf	0.252493	X	9849703	9850255	+	H2al3	Inactive
ENSMUSG00000054453	0.0740717	0	0	0.364365	0.0680415	0.0748431	0.297343	0.276248	0	14	1.13079	0.5	X	9885622	9994543	+	Sytl5	Inactive
ENSMUSG00000081898	0.222215	0.589364	0.499895	0.291492	0.952581	0.748431	0.198229	0	0.168595	49	0.184102	0.0404278	X	10011788	10012679	+	Gm5754	Inactive
ENSMUSG00000090084	0.0740717	0.0736704	0.666527	0.582984	0.88454	1.12265	1.48672	2.48623	0.505785	94	1.72913	0.33126	X	10037977	10117709	-	Srpx	Inactive
ENSMUSG00000031173	0	0	0	0	0	0	0	0	0	0	NA	NA	X	10252305	10321024	+	Otc	Inactive
ENSMUSG00000086996	0.814789	0.442023	0.833159	0.72873	0.476291	0.523902	1.68495	1.5654	1.26446	100	2.61134	0.0404278	X	10415301	10417238	-	4933416E14Rik	Inactive
ENSMUSG00000088404	0	0	0	0	0	0	0	0	0	0	NA	NA	X	10510048	10510156	+	Gm25885	Inactive
ENSMUSG00000068200	1.037	0.515693	0.416579	0.364365	0	0.97296	0.693801	0.0920826	0.758677	61	1.15496	0.5	X	10660522	10660998	+	Gm5931	Inactive
ENSMUSG00000083262	0.0740717	0.294682	0.249948	0	0	0.299372	0.198229	0	0.505785	20	2.35163	0.321417	X	10680964	10681429	+	Gm14470	Inactive
ENSMUSG00000081308	0	0	0	0	0	0	0	0	0	0	NA	NA	X	10696932	10697364	-	Gm14480	Inactive
ENSMUSG00000085587	0	0	0	14.939	17.4186	10.9271	6.1451	15.2857	5.90082	905	0.631439	0.191367	X	10717473	10718710	-	Gm14493	Inactive
ENSMUSG00000081680	0.370359	0.736704	0.499895	0.145746	0	0.0748431	0.396458	0.0920826	1.01157	41	6.80047	0.0952151	X	10865077	10865633	-	Gm14473	Inactive
ENSMUSG00000083419	0.0740717	0	0.0833159	0	0	0	0.0991144	0	0	3	Inf	0.252493	X	11020515	11021007	-	Gm14485	Inactive
ENSMUSG00000080948	0.0740717	0.147341	0.0833159	0.072873	0	0.149686	0.297343	0	0.0842975	11	1.71478	0.412389	X	11220607	11221235	+	Gm14481	Inactive
ENSMUSG00000096097	0.518502	0.294682	0.249948	0.582984	0.204125	0.673588	0.594687	0.36833	1.51735	62	1.69807	0.33126	X	11305655	11305972	+	H2al1c	Inactive
ENSMUSG00000094904	0.370359	0.368352	0.666527	0.364365	0.340208	0.673588	0.991144	0.552496	0.842975	63	1.73174	0.0952151	X	11308824	11309141	+	H2al1d	Inactive
ENSMUSG00000095413	0.44443	0.368352	0.416579	0.582984	0.476291	0.449059	0.693801	0.460413	0.927272	60	1.37999	0.191367	X	11311934	11312427	+	H2al1e	Inactive
ENSMUSG00000095655	0.222215	0.589364	0.666527	0.582984	0.0680415	0.449059	0.594687	0.276248	0.927272	54	1.63461	0.191367	X	11315158	11315475	+	H2al1f	Inactive
ENSMUSG00000095662	0.518502	0.442023	0.499895	0.437238	0.0680415	0.898117	0.594687	0.736661	0.842975	62	1.54933	0.33126	X	11318256	11318764	+	H2al1g	Inactive
ENSMUSG00000095445	1.70365	1.91543	0.99979	2.6963	1.02062	1.94592	1.78406	0.552496	0.67438	171	0.5317	0.0952151	X	11324659	11324976	+	H2al1i	Inactive
ENSMUSG00000069038	0.0740717	0	0.166632	0.145746	0.272166	0.449059	0	0	0.421487	20	0.486161	0.187913	X	11327822	11328151	+	H2al1j	Inactive
ENSMUSG00000083492	0.148143	0	0.166632	0	0.0680415	0	0.396458	0	0.421487	14	12.0213	0.176839	X	11601354	11601569	+	Gm14515	Inactive
ENSMUSG00000065825	0	0.147341	0	0	0	0.0748431	0	0	0.252892	6	3.37897	0.5	X	11850484	11850590	+	Gm26314	Inactive
ENSMUSG00000082146	0.962932	0.589364	1.33305	0.291492	0.272166	1.19749	0.693801	0.460413	1.51735	91	1.51695	0.191367	X	11867265	11867705	+	Rpl23a-ps13	Inactive
ENSMUSG00000083439	0.44443	0.736704	0.499895	1.23884	0.340208	1.12265	1.98229	1.5654	1.18016	110	1.74996	0.0952151	X	11913091	11913289	-	Gm14491	Inactive
ENSMUSG00000081947	0	0.0736704	0.166632	0	0	0	0.297343	0	0.421487	11	Inf	0.0983528	X	11984468	11984697	+	Gm14512	Inactive
ENSMUSG00000083486	2.14808	1.84176	1.91626	3.06067	2.17733	2.54466	2.57698	1.10499	1.43306	240	0.657233	0.191367	X	12179718	12180067	-	Gm14521	Inactive
ENSMUSG00000087591	0	0.294682	0.0833159	0.218619	0	0.673588	0.396458	0	0.252892	24	0.727802	0.412389	X	12339782	12354996	-	Gm14635	Inactive
ENSMUSG00000081461	0	0.0736704	0	0.145746	0.0680415	0.149686	0.198229	0	0	8	0.545373	0.328953	X	12456886	12457230	-	Rpl30-ps11	Inactive
ENSMUSG00000083199	0.0740717	0.294682	0.249948	0.291492	0	0.149686	0.495572	0	0.33719	23	1.88759	0.253278	X	12619474	12620232	-	Gm9432	Inactive
ENSMUSG00000079871	2.07401	2.28378	2.58279	2.18619	1.70104	4.04153	2.97343	2.20998	4.21487	303	1.18534	0.191367	X	12652303	12652662	+	Gm4984	Inactive
ENSMUSG00000086473	1.55551	0.442023	0.583211	1.0931	0.476291	1.64655	1.18937	0.276248	0.590082	100	0.639224	0.33126	X	12670635	12670742	+	Gm16265	Inactive
ENSMUSG00000077858	0.296287	0	0.249948	0	0	0	0.297343	0	0	10	Inf	0.252493	X	12870269	12870362	-	Gm25063	Inactive
ENSMUSG00000083760	0.592574	1.32607	1.583	2.04044	0.952581	3.06857	1.48672	1.28916	1.09587	170	0.638733	0.33126	X	12913910	12914592	-	Gm14524	Inactive
ENSMUSG00000083751	0.0740717	0.147341	0	0	0	0	0.198229	0	0.168595	7	Inf	0.0983528	X	12944610	12944966	-	Gm14534	Inactive
ENSMUSG00000087424	0	0.0736704	0	0.072873	0	0.224529	0.0991144	0	0.421487	11	1.7505	0.412389	X	13042015	13045297	+	5730405O15Rik	Inactive
ENSMUSG00000094574	0.0740717	0.0736704	0.333263	0.072873	0.136083	0.0748431	0.0991144	0.184165	0.168595	15	1.59223	0.0952151	X	13179443	13179580	+	Gm15027	Inactive
ENSMUSG00000094259	0	0.0736704	0	0.145746	0.0680415	0	0.297343	0.0920826	0.168595	10	2.61017	0.0952151	X	13189538	13189675	+	Gm14536	Inactive
ENSMUSG00000065813	0.0740717	0	0.0833159	0.364365	0	0.0748431	0.0991144	0	0.0842975	10	0.417597	0.412389	X	13215698	13215809	-	n-R5s3	Inactive
ENSMUSG00000083364	1.18515	0.884045	0.583211	0.582984	0.0680415	0.748431	1.18937	0.0920826	0.590082	74	1.33733	0.33126	X	13218210	13218602	-	Llph-ps2	Inactive
ENSMUSG00000082090	0.0740717	0.0736704	0.0833159	0.145746	0.136083	0	0	0	0	7	0	0.0983528	X	13238327	13239553	+	Gm16481	Inactive
ENSMUSG00000081255	3.03694	1.9891	2.16621	4.37238	3.6062	2.76919	2.27963	1.93373	1.85454	310	0.564574	0.0404278	X	13302285	13304420	+	Gm5380	Inactive
ENSMUSG00000080914	0.518502	1.10506	0.749843	0.947349	0.816498	1.34718	1.68495	1.65749	0.927272	120	1.37244	0.191367	X	13326023	13327019	-	Gm7129	Inactive
ENSMUSG00000080818	0	0.294682	0.583211	0.582984	0.0680415	0.449059	0.198229	0.920826	0.590082	45	1.55364	0.191367	X	13377866	13378678	-	Gm9434	Inactive
ENSMUSG00000051228	0.0740717	0.147341	0.166632	0.145746	0	0.0748431	0	0.0920826	0	9	0.41744	0.321417	X	13466110	13489313	+	Nyx	Inactive
ENSMUSG00000081597	0.0740717	0.0736704	0	0	0.340208	0.224529	0.792916	0	0.505785	24	2.29966	0.253278	X	13490498	13491033	-	Gm14506	Inactive
ENSMUSG00000040229	0	0	0	0	0	0	0	0	0	0	NA	NA	X	13632089	13640858	+	Gpr34	Inactive
ENSMUSG00000093217	0	0	0	0	0	0	0	0	0	0	NA	NA	X	13653381	13653449	+	Gm25246	Inactive
ENSMUSG00000047678	0	0.147341	0.0833159	0.072873	0.0680415	0.374215	0.0991144	0.276248	0.168595	16	1.05596	0.33126	X	13661363	13667433	+	Gpr82	Inactive
ENSMUSG00000082736	0	0.147341	0.0833159	0.218619	0	0	0	0	0	6	0	0.252493	X	13927287	13929511	-	Gm5381	Inactive
ENSMUSG00000088706	0	0	0	0	0	0	0	0	0	0	NA	NA	X	13985385	13985475	-	Gm25552	Inactive
ENSMUSG00000061065	0.44443	0.221011	0.333263	0.655857	0.136083	0.598745	0.991144	0.184165	0.758677	53	1.39067	0.191367	X	9571901	9572409	-	H2al1o	Inactive
ENSMUSG00000080733	0	0	0	0	0	0	0	0	0	0	NA	NA	X	14289739	14290604	+	Gm14867	Inactive
ENSMUSG00000064772	0.222215	0.294682	0.249948	0.145746	0	0.299372	0.396458	0.36833	0.505785	30	2.85446	0.0404278	X	14315401	14315591	-	Gm25202	Inactive
ENSMUSG00000084907	0	0	0	0	0	0	0	0	0.252892	3	Inf	0.252493	X	14796735	14839980	+	Gm14505	Inactive
ENSMUSG00000081763	1.11108	3.16783	2.33284	1.38459	3.06187	3.36794	2.37875	1.01291	1.43306	247	0.617413	0.191367	X	14955098	14955974	-	Gm9435	Inactive
ENSMUSG00000045217	0.740717	0.663034	0.583211	0.801603	0.612374	0.748431	0.792916	0.644578	0.168595	73	0.742732	0.33126	X	15110585	15111466	-	Ppp1r2-ps9	Inactive
ENSMUSG00000082838	0.0740717	0.147341	0	0	0.0680415	0	0	0	0	4	0	0.252493	X	15365179	15365490	+	Gm14519	Inactive
ENSMUSG00000083931	0	0	0	0	0	0	0	0	0	0	NA	NA	X	15522456	15522997	+	Gm14518	Inactive
ENSMUSG00000081994	0	0	0	0	0	0	0	0	0	0	NA	NA	X	15524425	15524761	-	Gm14517	Inactive
ENSMUSG00000070258	0	0	0	0	0	0	0	0	0	0	NA	NA	X	15685285	15685391	-	Gm25207	Inactive
ENSMUSG00000093014	0.222215	0.294682	0.249948	0.145746	0.340208	0.449059	0.297343	1.19707	0.168595	41	1.7786	0.5	X	15707782	15707845	+	Gm22464	Inactive
ENSMUSG00000070240	0.148143	0.0736704	0	0	0	0.0748431	0.0991144	0.276248	0.168595	10	7.26797	0.0382613	X	15896663	15896769	-	Gm23516	Inactive
ENSMUSG00000086048	0	0	0	0	0.0680415	0	0.0991144	0.184165	0.0842975	5	5.40225	0.0382613	X	15922304	15939249	-	Drr1	Inactive
ENSMUSG00000081312	0.148143	0.0736704	0	0	0	0	0	0	0	3	NA	NA	X	16275521	16275907	-	Gm14520	Inactive
ENSMUSG00000083551	0	0	0	0.072873	0.340208	0	0	0	0	6	0	0.0983528	X	16379396	16379647	-	Gm14516	Inactive
ENSMUSG00000023257	0.148143	0.589364	0.249948	0.072873	0.748457	0.97296	0.297343	0	0.252892	44	0.306659	0.191367	X	16522869	16523689	+	Cypt1	Inactive
ENSMUSG00000083288	0.740717	0.810375	1.16642	1.23884	0.748457	1.27233	1.28849	0.460413	0.67438	106	0.743422	0.33126	X	16610252	16611426	+	Csnk2a1-ps	Inactive
ENSMUSG00000040147	0	0.368352	0	0.145746	0.544332	0.523902	0.495572	0.276248	0.758677	39	1.26073	0.5	X	16709282	16817366	-	Maob	Inactive
ENSMUSG00000081858	2.59251	1.62075	2.33284	2.6963	3.40208	4.71511	2.47786	1.28916	0.927272	285	0.434114	0.0404278	X	17252062	17254394	+	Gm14514	Inactive
ENSMUSG00000065242	0	0	0	0	0	0	0.0991144	0	0.0842975	2	Inf	0.0983528	X	17325315	17325418	+	Gm22294	Inactive
ENSMUSG00000083140	0.518502	0.589364	0.416579	0.582984	0.272166	0.97296	2.0814	0.828744	1.01157	87	2.14523	0.0952151	X	17626257	17627076	+	Gm5073	Inactive
ENSMUSG00000081614	0	0	0	0	0	0	0	0	0.0842975	1	Inf	0.252493	X	17674430	17676284	-	Gm9436	Inactive
ENSMUSG00000096716	0.592574	0.736704	0.499895	0.510111	0.272166	0.673588	1.18937	1.5654	0.842975	83	2.47121	0.0404278	X	17880670	17881506	-	Gm5755	Inactive
ENSMUSG00000096235	0.592574	0.221011	0.499895	0.801603	0.204125	0.598745	0.991144	1.38124	0.758677	73	1.95146	0.0952151	X	17912982	17913818	-	Gm5123	Inactive
ENSMUSG00000025043	0.296287	0.147341	0.499895	0.218619	0.204125	0.449059	0.991144	0.460413	0.33719	43	2.05178	0.0952151	X	18145857	18146701	+	Dusp21	Inactive
ENSMUSG00000065068	0.296287	0.368352	0.0833159	0.437238	0.204125	0.374215	0.495572	0.276248	0.505785	38	1.25801	0.191367	X	18323444	18323562	-	n-R5s5	Inactive
ENSMUSG00000081271	0	0	0	0	0	0	0.0991144	0	0	1	Inf	0.252493	X	18343798	18343954	+	Gm14883	Inactive
ENSMUSG00000037358	0.222215	0.663034	0.0833159	0.72873	0.0680415	0.449059	0.297343	0	0.168595	35	0.373998	0.191367	X	18414881	18461397	-	Dipk2b	Inactive
ENSMUSG00000082757	0.148143	0.147341	0.0833159	0	0.136083	0.224529	0.297343	0	0.168595	15	1.29208	0.412389	X	18920804	18921209	+	Gm6923	Inactive
ENSMUSG00000081654	0.222215	0	0	0	0	0	0	0	0.0842975	4	Inf	0.252493	X	18942612	18943228	+	Gm5383	Inactive
ENSMUSG00000065422	0.148143	0.0736704	0.249948	0	0	0.224529	0.0991144	0	0.0842975	11	0.816873	0.5	X	19146294	19146388	-	Mir221	Inactive
ENSMUSG00000065471	0.148143	0.0736704	0.249948	0	0	0.224529	0.0991144	0	0.0842975	11	0.816873	0.5	X	19146893	19146971	-	Mir222	Inactive
ENSMUSG00000073274	0	0	0	0.291492	0	0.0748431	0	0.184165	0.252892	10	1.19305	0.412389	X	19156981	19167241	-	Gm14636	Inactive
ENSMUSG00000097497	0	0	0	2.11332	3.67424	4.64027	4.06369	2.1179	3.4562	250	0.924237	0.5	X	19224789	19237856	-	Gm26652	Inactive
ENSMUSG00000077277	0.222215	0.442023	0.333263	0.655857	0.476291	0.523902	0.396458	0.736661	0.421487	53	0.938744	0.33126	X	19355001	19355107	+	Gm22783	Inactive
ENSMUSG00000082680	0	0	0.166632	0	0.136083	0	0.198229	0	0	6	1.45668	0.5	X	19386291	19386786	-	Gm14885	Inactive
ENSMUSG00000068149	0	0.0736704	0.166632	0.291492	0	0.0748431	0.396458	0.276248	0	15	1.83631	0.412389	X	19479420	19481319	-	Tex13c3	Inactive
ENSMUSG00000084327	0.148143	0	0	0.072873	0	0	0.0991144	0	0	4	1.3601	0.5	X	19726491	19726887	+	Gm14531	Inactive
ENSMUSG00000065091	0	0	0	0	0	0	0	0	0	0	NA	NA	X	19762668	19762774	-	Gm23678	Inactive
ENSMUSG00000081735	0	0	0	0	0	0	0	0	0	0	NA	NA	X	19762933	19763265	-	Gm14530	Inactive
ENSMUSG00000080998	0.148143	0.368352	0	0.218619	0.0680415	0.149686	0	0	0.0842975	14	0.193189	0.0920193	X	19893657	19894119	+	Gm5384	Inactive
ENSMUSG00000083033	0.148143	0.147341	0.249948	0.218619	0.136083	0.224529	0.198229	0.276248	0.168595	22	1.11022	0.5	X	20239469	20240287	+	Gm9083	Inactive
ENSMUSG00000087415	0.148143	0.0736704	0.166632	0.145746	0.0680415	0.224529	0.0991144	0.552496	0.168595	20	1.87126	0.33126	X	20339299	20339704	+	Gm14529	Inactive
ENSMUSG00000084137	0	0.0736704	0	0	0	0.0748431	0	0	0	2	0	0.252493	X	20382750	20383821	-	Gm9085	Inactive
ENSMUSG00000082855	0.148143	0.0736704	0.0833159	0.145746	0.136083	0.0748431	0.297343	0.184165	0.168595	16	1.82269	0.0404278	X	20391709	20392501	+	Gm14537	Inactive
ENSMUSG00000081529	0	0	0	0	0	0	0.0991144	0	0	1	Inf	0.252493	X	20459490	20459685	-	Gm14884	Inactive
ENSMUSG00000081390	0.0740717	0	0	0	0	0	0	0	0	1	NA	NA	X	20528256	20529582	+	Gm14538	Inactive
ENSMUSG00000023070	0	0	0.166632	0	0.748457	0.299372	0	0	0	17	0	0.0983528	X	20549787	20562089	+	Rgn	Inactive
ENSMUSG00000064398	0.370359	0.810375	0.416579	0.072873	0.204125	0.149686	0.792916	0.736661	0.252892	46	4.17749	0.0404278	X	20614523	20614695	-	Gm23628	Inactive
ENSMUSG00000065314	0	0	0	0	0	0.149686	0	0	0	2	0	0.252493	X	20800332	20800436	-	Gm26065	Inactive
ENSMUSG00000092838	4.59245	2.79948	3.49927	3.57078	3.47012	3.44278	1.48672	2.02582	2.27603	352	0.55215	0.0404278	X	20823737	20823814	-	Gm24824	Inactive
ENSMUSG00000082393	0.0740717	0.147341	0.0833159	0.72873	0.136083	0.0748431	0.0991144	0.644578	0.0842975	26	0.881163	0.5	X	20842105	20842474	-	Gm15028	Inactive
ENSMUSG00000093408	2.37029	2.21011	1.66632	6.12133	6.46394	6.28682	4.55926	5.06454	5.98512	517	0.82709	0.0404278	X	20863126	20863182	-	Mir5617	Inactive
ENSMUSG00000080757	0.296287	0.0736704	0.0833159	0.437238	0.340208	0.149686	0.0991144	0.184165	0.168595	24	0.48739	0.191367	X	20911596	20911794	+	Gm15029	Inactive
ENSMUSG00000037167	0	0.0736704	0	0	0	0	0	0	0	1	NA	NA	X	21068406	21077963	+	Spaca5	Inactive
ENSMUSG00000062814	0.0740717	0.147341	0.249948	0.072873	0	0.299372	0.396458	0.644578	0.33719	26	3.70247	0.0404278	X	21115820	21121192	+	Ssxa1	Inactive
ENSMUSG00000083892	2.37029	2.06277	1.91626	2.04044	1.90516	2.24529	2.7752	3.03873	1.34876	246	1.15697	0.33126	X	21146844	21147640	+	Gm1848	Inactive
ENSMUSG00000095316	0	0	0	0	0	0	0	0	0	0	NA	NA	X	21174439	21175653	-	Gm21876	Inactive
ENSMUSG00000087358	0	0	0	0	0	0	0	0	0	0	NA	NA	X	21206580	21221665	-	4930453H23Rik	Inactive
ENSMUSG00000087586	0.0740717	0	0	0.218619	0.544332	0.0748431	0.396458	0	0.505785	23	1.07693	0.5	X	21312210	21334727	-	Gm6938	Inactive
ENSMUSG00000068122	0	0	0	0.145746	0.0680415	0	0	0	0.0842975	4	0.394305	0.321417	X	21484544	21489164	+	Agtr2	Inactive
ENSMUSG00000077430	0	0	0	0	0	0	0	0	0	0	NA	NA	X	21500366	21500496	-	Gm22592	Inactive
ENSMUSG00000081641	0.44443	0.294682	0.333263	0.218619	0	0.149686	0.198229	0.184165	0	23	1.03825	0.412389	X	21504054	21505466	+	Gm9439	Inactive
ENSMUSG00000081475	1.037	1.39974	0.916475	0.801603	0.88454	1.49686	1.68495	0.920826	0.33719	119	0.924586	0.5	X	21618130	21618510	-	Gm14558	Inactive
ENSMUSG00000031089	0.518502	0.589364	0.749843	0.947349	1.02062	1.27233	0.792916	0.276248	0.168595	82	0.381988	0.0404278	X	21714896	21742355	+	Slc6a14	Inactive
ENSMUSG00000088701	0	0	0.0833159	0.145746	0	0.0748431	0	0	0	4	0	0.0983528	X	21716017	21716095	+	Gm25553	Inactive
ENSMUSG00000065074	0	0	0.0833159	0.145746	0	0	0.0991144	0	0	4	0.680049	0.5	X	21901732	21901838	-	Gm24535	Inactive
ENSMUSG00000082175	0.0740717	0.147341	0.0833159	0.218619	0	0	0.198229	0	0	9	0.906732	0.5	X	22205170	22205523	-	Gm14563	Inactive
ENSMUSG00000083030	0	0.0736704	0	0	0	0	0	0.276248	0	4	Inf	0.252493	X	22226375	22228343	-	Gm14561	Inactive
ENSMUSG00000081064	0	0.0736704	0.0833159	0	0.0680415	0.299372	0	0	0.168595	9	0.458869	0.321417	X	22305800	22306274	-	Gm6071	Inactive
ENSMUSG00000064685	0	0	0	0	0	0	0	0	0	0	NA	NA	X	22434414	22434516	+	Gm25812	Inactive
ENSMUSG00000085073	0	0	0.249948	0	0	0	0.0991144	0	0.421487	9	Inf	0.0983528	X	22438876	22439418	-	Gm14562	Inactive
ENSMUSG00000083290	0	0	0	0	0	0	0	0	0	0	NA	NA	X	22446056	22446539	+	Gm15030	Inactive
ENSMUSG00000052025	0.666645	1.39974	0.916475	1.16597	0.544332	1.87108	1.18937	1.19707	1.34876	129	1.04295	0.33126	X	22461632	22462394	+	Ppp1r2-ps7	Inactive
ENSMUSG00000064659	0	0	0.0833159	0.145746	0	0	0	0	0	3	0	0.252493	X	22861936	22862045	+	Gm26131	Inactive
ENSMUSG00000080862	0	0	0	1.74895	6.46394	3.66731	2.47786	4.2358	2.27603	266	0.756695	0.5	X	23364506	23365063	-	Gm14523	Inactive
ENSMUSG00000082155	0	0	0.166632	0	0	0	0	0	0.0842975	3	Inf	0.252493	X	23399030	23399479	-	Gm7164	Inactive
ENSMUSG00000036769	0.0740717	0	0	6.70432	6.25982	4.71511	2.0814	5.70912	3.62479	374	0.64569	0.0952151	X	23693051	23806025	+	Wdr44	Inactive
ENSMUSG00000081812	0	0.0736704	0	0	0	0	0.0991144	0.36833	0	6	Inf	0.0983528	X	23854819	23856034	-	Gm4789	Inactive
ENSMUSG00000068113	0	0	0	0	0	0	0	0	0	0	NA	NA	X	23882553	23907607	+	Gm4907	Inactive
ENSMUSG00000090102	0.44443	0.0736704	0.249948	0.218619	0	0.224529	0.198229	0	0.252892	21	1.01799	0.412389	X	23957702	23958934	-	Gm4985	Inactive
ENSMUSG00000093024	0	0	0	0	0	0	0	0	0	0	NA	NA	X	23982185	23982286	+	Gm25299	Inactive
ENSMUSG00000083099	0	0	0	0	0	0	0	0	0	0	NA	NA	X	24242173	24264917	-	Gm4732	Inactive
ENSMUSG00000083475	0	0	0.0833159	0	0	0	0	0	0	1	NA	NA	X	24319797	24335259	+	Gm9440	Inactive
ENSMUSG00000098485	0	0.0736704	0	0	0	0	0	0	0	1	NA	NA	X	24407179	24418902	-	Gm6956	Inactive
ENSMUSG00000087133	0	0.0736704	0.166632	0	0	0.149686	0.198229	0	0	7	1.3243	0.5	X	24422751	24424779	-	Gm27192	Inactive
ENSMUSG00000084063	0.0740717	0.221011	0.333263	0.364365	0	0	0.0991144	0.0920826	0.168595	17	0.987449	0.328953	X	24474308	24500760	-	Gm5934	Inactive
ENSMUSG00000081218	0	0.0736704	0.249948	0.072873	0.136083	0	0.198229	0	0.252892	12	2.15893	0.253278	X	24552250	24574895	-	Gm4297	Inactive
ENSMUSG00000098585	5.92574	4.64124	4.749	6.55857	6.87219	3.74215	3.27078	4.97246	4.63636	583	0.749995	0.191367	X	24617011	24617117	-	Gm27910	Inactive
ENSMUSG00000098899	5.92574	4.64124	4.749	6.55857	6.87219	3.74215	3.27078	4.97246	4.63636	583	0.749995	0.191367	X	24617213	24617318	-	Gm27839	Inactive
ENSMUSG00000093923	0.148143	0.147341	0.0833159	0.218619	0.204125	0.149686	0.297343	0.36833	0.505785	26	2.04647	0.0404278	X	24753162	24775164	-	Gm5935	Inactive
ENSMUSG00000094775	0	0	0	0	0	0	0	0.0920826	0	1	Inf	0.252493	X	24948574	24969751	-	Gm2759	Inactive
ENSMUSG00000082188	0	0	0	0	0	0	0.198229	0	0	2	Inf	0.252493	X	25112160	25115171	-	Gm2768	Inactive
ENSMUSG00000096620	0.148143	0.147341	0	0.072873	0.0680415	0	0.0991144	0.0920826	0.168595	10	2.55326	0.0404278	X	25277483	25301455	-	Gm5169	Inactive
ENSMUSG00000096724	0	0	0	0	0	0	0	0.0920826	0	1	Inf	0.252493	X	25359128	25380281	-	Gm1989	Inactive
ENSMUSG00000073267	0.296287	0.147341	0.416579	0.218619	0.0680415	0.149686	0.594687	0.36833	0.252892	30	2.78657	0.0404278	X	25548296	25570452	-	Gm1993	Inactive
ENSMUSG00000080959	0	0	0	0	0	0	0	0	0	0	NA	NA	X	25622512	25643661	-	Gm2003	Inactive
ENSMUSG00000098849	1.62958	1.03139	2.0829	2.62343	2.85774	1.42202	0.792916	2.30207	1.34876	207	0.643723	0.0952151	X	25679415	25679520	-	Gm27892	Inactive
ENSMUSG00000095392	0.0740717	0	0	0	0	0	0	0	0	1	NA	NA	X	25824490	25845667	-	Gm7350	Inactive
ENSMUSG00000086959	0	0	0	0	0	0	0	0	0.0842975	1	Inf	0.252493	X	25917944	25954696	-	E330010L02Rik	Inactive
ENSMUSG00000083060	0	0	0	0.072873	0	0	0.0991144	0	0	2	1.3601	0.5	X	26006671	26006763	+	Gm14533	Inactive
ENSMUSG00000079655	0.222215	0.147341	0.166632	0.510111	0	0.149686	0.495572	0.36833	0.252892	28	1.69263	0.33126	X	26028214	26051041	-	Gm5168	Inactive
ENSMUSG00000082639	0.222215	0.147341	0	0.145746	0	0.0748431	0.297343	0.552496	0.0842975	18	4.23474	0.0952151	X	26200678	26231355	-	Gm2012	Inactive
ENSMUSG00000080498	0.0740717	0.147341	0	0.145746	0	0.0748431	0.297343	0.552496	0.0842975	16	4.23474	0.0952151	X	26229981	26230066	+	Gm26302	Inactive
ENSMUSG00000083628	0	0.147341	0.166632	0.072873	0.272166	0.149686	0.198229	0.36833	0.168595	19	1.48598	0.191367	X	26286977	26310044	-	Gm2030	Inactive
ENSMUSG00000080819	0	0	0	0	0	0	0	0	0	0	NA	NA	X	26476105	26492662	-	Gm2005	Inactive
ENSMUSG00000095063	0.0740717	0.294682	0.166632	0.291492	0.136083	0.299372	0.594687	0.184165	0.33719	29	1.53524	0.191367	X	26522656	26545565	-	Slx	Inactive
ENSMUSG00000099097	7.48124	6.33566	8.08164	10.7123	12.6557	8.98117	7.83004	9.30034	8.51405	1018	0.792737	0.0952151	X	26579877	26579982	-	Gm27341	Inactive
ENSMUSG00000071788	0.296287	0.442023	0.416579	0.437238	0.272166	0.374215	0.693801	0	0.168595	39	0.795848	0.33126	X	26672777	26702638	-	Gm14525	Inactive
ENSMUSG00000096907	0	0	0	0.510111	0	0	0.0991144	0	0	8	0.1943	0.5	X	26735065	26756219	-	Gm6113	Inactive
ENSMUSG00000080725	0.148143	0.147341	0.499895	0.655857	0.204125	0.374215	0	0	0.0842975	28	0.0683015	0.0382613	X	26912743	26935697	-	Gm6121	Inactive
ENSMUSG00000093984	0	0	0.0833159	0	0	0	0	0.0920826	0.0842975	3	Inf	0.0983528	X	26990271	27011645	-	Gm7365	Inactive
ENSMUSG00000095423	0	0	0	0.218619	0	0	0	0	0	3	0	0.252493	X	27334822	27356109	+	Gm7375	Inactive
ENSMUSG00000095546	0.148143	0.515693	0.249948	0.364365	0.476291	0.523902	0.198229	0	0.168595	35	0.268823	0.0404278	X	27472031	27494882	-	Gm10230	Inactive
ENSMUSG00000095321	0	0	0	0	0.0680415	0	0	0	0.0842975	2	1.23891	0.5	X	27577198	27598375	-	Gm2092	Inactive
ENSMUSG00000093817	0	0	0	0	0	0.0748431	0	0	0	1	0	0.252493	X	27658161	27692894	+	Gm2101	Inactive
ENSMUSG00000094424	0.0740717	0	0	0.072873	0.0680415	0	0.0991144	0	0	4	0.703366	0.5	X	27771601	27792613	+	Gm7386	Inactive
ENSMUSG00000095293	0.518502	0.294682	0.416579	0.582984	0.204125	0.598745	0.297343	0.184165	0.0842975	41	0.408273	0.0952151	X	27924017	27946885	-	Gm10058	Inactive
ENSMUSG00000085534	0	0	0	0.072873	0	0	0.0991144	0	0	2	1.3601	0.5	X	28005050	28047399	+	Gm2117	Inactive
ENSMUSG00000095494	0.0740717	0	0	0	0	0	0.198229	0	0.0842975	4	Inf	0.0983528	X	28127898	28148926	+	Gm7391	Inactive
ENSMUSG00000094624	0.370359	0.221011	0.166632	0.582984	0.204125	0.523902	0.693801	0.460413	0.0842975	41	0.9447	0.5	X	28270710	28293632	-	Gm4836	Inactive
ENSMUSG00000095356	0	0	0.0833159	0.072873	0	0	0.0991144	0	0	3	1.3601	0.5	X	28447594	28468864	+	Gm7398	Inactive
ENSMUSG00000096457	0.296287	0.294682	0.583211	0.582984	0.204125	0.299372	0.594687	0.184165	0.168595	40	0.872033	0.33126	X	28584992	28607842	-	Gm10147	Inactive
ENSMUSG00000096911	0	0	0	0	0	0	0	0	0	0	NA	NA	X	28666150	28700879	+	Gm2165	Inactive
ENSMUSG00000095089	0	0	0	0	0	0	0	0	0.0842975	1	Inf	0.252493	X	28779565	28800579	+	Gm7408	Inactive
ENSMUSG00000095887	0.518502	0.589364	0.0833159	0.510111	0.272166	0.449059	0.495572	0	0.168595	40	0.539388	0.191367	X	28931821	28954702	-	Gm10096	Inactive
ENSMUSG00000087462	0	0	0	0	0	0	0	0	0	0	NA	NA	X	29012994	29046381	+	Gm2200	Inactive
ENSMUSG00000095802	0	0	0	0.072873	0	0	0.0991144	0	0.0842975	3	2.51687	0.176839	X	29128146	29149186	+	Gm7415	Inactive
ENSMUSG00000081224	0	0	0	0	0	0	0	0	0	0	NA	NA	X	29369807	29379787	-	Gm2066	Inactive
ENSMUSG00000095906	0	0	0	0.072873	0	0	0	0	0.168595	3	2.31354	0.5	X	29436004	29457378	-	Gm7421	Inactive
ENSMUSG00000086691	0.44443	0.368352	0.749843	0.655857	0.136083	0.374215	0.792916	0.184165	0.33719	50	1.12701	0.5	X	29564014	29564208	-	Gm15432	Inactive
ENSMUSG00000096137	0	0.0736704	0	0.072873	0	0	0.0991144	0	0	3	1.3601	0.5	X	29619027	29646381	-	Gm14527	Inactive
ENSMUSG00000095152	0	0	0	0.145746	0	0	0	0	0.0842975	3	0.578386	0.5	X	29781607	29802638	-	Gm3657	Inactive
ENSMUSG00000085489	0.0740717	0	0	0.072873	0	0	0.0991144	0	0	3	1.3601	0.5	X	29881290	29916031	-	Gm3669	Inactive
ENSMUSG00000073257	0.370359	0.442023	0.333263	0.655857	0.408249	0.598745	0.396458	0	0.33719	46	0.441199	0.0404278	X	29976314	29999162	+	Gm10488	Inactive
ENSMUSG00000085060	0	0	0	0	0	0	0	0	0	0	NA	NA	X	30037837	30087879	+	E330016L19Rik	Inactive
ENSMUSG00000096311	0	0	0	0	0	0	0	0.0920826	0.168595	3	Inf	0.0983528	X	30122135	30143416	-	Gm3681	Inactive
ENSMUSG00000073255	0.370359	0.221011	0.249948	0.582984	0.272166	0.598745	0.0991144	0.276248	0.168595	37	0.374138	0.0952151	X	30329772	30352645	+	Gm14632	Inactive
ENSMUSG00000085989	0	0	0	0	0	0	0	0	0	0	NA	NA	X	30373539	30422500	+	Gm7437	Inactive
ENSMUSG00000085325	0	0	0	0.072873	0	0	0	0	0	1	0	0.252493	X	30587056	30621275	-	Gm14974	Inactive
ENSMUSG00000096539	0.0740717	0.0736704	0	0	0	0	0	0.184165	0.168595	6	Inf	0.0983528	X	30681894	30702935	+	Gm7438	Inactive
ENSMUSG00000094759	0.222215	0.147341	0.166632	0.364365	0.476291	0.449059	0.198229	0.276248	0.0842975	31	0.433254	0.0404278	X	30820542	30843469	-	Gm10487	Inactive
ENSMUSG00000094391	0	0	0.0833159	0.145746	0.0680415	0.224529	0.0991144	0.0920826	0.168595	11	0.820849	0.5	X	31117674	31119170	+	Btbd35f29	Inactive
ENSMUSG00000095754	0.0740717	0.147341	0.249948	0.145746	0.136083	0.0748431	0.297343	0.184165	0.252892	19	2.05904	0.0404278	X	31253603	31255454	+	Spin2f	Inactive
ENSMUSG00000086580	1.40736	2.35745	1.91626	1.02022	1.02062	1.79623	1.78406	1.38124	2.02314	184	1.35218	0.191367	X	31347183	31347822	-	Gm15280	Inactive
ENSMUSG00000086906	0	0	0	0	0	0	0	0	0	0	NA	NA	X	31351400	31351897	+	Gm15276	Inactive
ENSMUSG00000096645	0.44443	0.515693	0.583211	0.437238	0.272166	0.374215	0.792916	0.36833	0.590082	54	1.61618	0.191367	X	31618138	31619994	-	Spin2e	Inactive
ENSMUSG00000095770	0.44443	0.736704	0.499895	0.437238	0.204125	0.374215	0.297343	0.920826	0.33719	53	1.5315	0.5	X	31962044	31962821	+	Gm21637	Inactive
ENSMUSG00000096194	0.148143	0.147341	0.416579	0.145746	0	0.149686	0.0991144	0.276248	0.0842975	18	1.55589	0.5	X	32278435	32280341	+	Btbd35f2	Inactive
ENSMUSG00000094601	0.44443	0.810375	0.249948	0.801603	0.408249	0.598745	0.396458	0.36833	0.33719	57	0.6093	0.0404278	X	32649793	32651476	+	Gm5926	Inactive
ENSMUSG00000094115	0.518502	0.0736704	0.166632	0.582984	0.340208	0.748431	0.495572	0.184165	0.421487	45	0.658776	0.191367	X	33234626	33235443	+	Spin2-ps6	Inactive
ENSMUSG00000084982	4.4443	3.9782	7.08185	2.6963	5.2392	5.9126	2.57698	1.74957	4.13058	486	0.610706	0.0952151	X	33282100	33282446	+	Gm15275	Inactive
ENSMUSG00000086246	0	0	0	0	0	0	0	0	0	0	NA	NA	X	33283741	33284031	-	Gm15274	Inactive
ENSMUSG00000087224	1.77772	1.2524	0.916475	1.0931	0.952581	0.898117	1.88317	2.02582	2.44463	163	2.15831	0.0404278	X	33352274	33352936	-	Gm2182	Inactive
ENSMUSG00000087649	0	0	0	0	0	0	0	0	0	0	NA	NA	X	33426304	33426594	+	Gm21979	Inactive
ENSMUSG00000085552	2.96287	3.46251	4.16579	2.25906	3.53816	3.74215	3.07255	1.28916	1.68595	335	0.633967	0.0952151	X	33427894	33428276	-	Gm21990	Inactive
ENSMUSG00000079649	0.296287	0.663034	0.333263	0.437238	0.136083	0.374215	0.297343	0.552496	0.590082	46	1.51965	0.191367	X	33476982	33477692	-	Gm2892	Inactive
ENSMUSG00000079297	0.814789	0.736704	1.24974	0.874476	0.612374	0.898117	1.3876	1.93373	1.60165	123	2.06418	0.0404278	X	33505661	33507010	+	Gm2223	Inactive
ENSMUSG00000087007	0.44443	0.294682	0.416579	0.218619	0.476291	0.598745	0.792916	0.36833	0.421487	50	1.22346	0.5	X	33531428	33532039	+	Gm2231	Inactive
ENSMUSG00000086668	0	0	0	0	0	0	0.0991144	0	0	1	Inf	0.252493	X	33580207	33581074	-	Gm15273	Inactive
ENSMUSG00000086525	2.81472	3.09416	3.166	1.53033	3.87837	2.99372	1.48672	1.19707	1.77025	285	0.53009	0.0952151	X	33625925	33626275	+	Gm15281	Inactive
ENSMUSG00000085756	0.0740717	0	0	0	0	0	0.0991144	0	0	2	Inf	0.252493	X	33627564	33627851	-	Gm15279	Inactive
ENSMUSG00000087468	0	0	0	0	0	0	0	0	0	0	NA	NA	X	33653403	33654270	+	Gm7023	Inactive
ENSMUSG00000095934	0	0	0.249948	0	0	0	0	0.276248	0	6	Inf	0.252493	X	33657172	33658872	+	Btbd35f13	Inactive
ENSMUSG00000078324	0	0.0736704	0.0833159	0.072873	0.136083	0.149686	0	0.184165	0	9	0.513507	0.328953	X	33700649	33702349	-	Btbd35f14	Inactive
ENSMUSG00000096915	0.148143	0.147341	0.249948	0.072873	0	0.0748431	0.0991144	0.0920826	0.168595	13	2.4357	0.0404278	X	33955044	33956540	-	Btbd35f6	Inactive
ENSMUSG00000095659	0.592574	0.663034	0.499895	0.582984	0.272166	0.449059	0.396458	0.0920826	0.505785	52	0.762397	0.33126	X	34237049	34238733	-	Spin2g	Inactive
ENSMUSG00000084363	0	0	0	0	0	0	0.198229	0	0	2	Inf	0.252493	X	34872455	34893495	-	Gm2288	Inactive
ENSMUSG00000087491	0	0	0	0	0	0	0	0	0	0	NA	NA	X	34974042	35009265	-	Gm14552	Inactive
ENSMUSG00000073247	0.370359	0.589364	0.499895	0.364365	0.0680415	0.523902	0.0991144	0.184165	0.168595	37	0.47252	0.33126	X	35067384	35090316	+	Gm10486	Inactive
ENSMUSG00000086757	0	0	0	0	0	0	0	0	0	0	NA	NA	X	35129015	35179028	+	Gm2309	Inactive
ENSMUSG00000095899	0	0.0736704	0	0	0	0	0	0	0.0842975	2	Inf	0.252493	X	35206437	35227650	-	Gm2318	Inactive
ENSMUSG00000085000	0	0	0	0	0	0	0	0	0	0	NA	NA	X	35294189	35348739	-	Gm14553	Inactive
ENSMUSG00000073245	0.44443	0.515693	0.333263	0.291492	0.476291	0.299372	0.297343	0.0920826	0.0842975	37	0.443912	0.0952151	X	35404183	35427093	+	Gm14819	Inactive
ENSMUSG00000085107	0.962932	1.10506	0.833159	1.38459	0.612374	1.19749	1.58583	0.36833	2.78182	135	1.48256	0.33126	X	35801197	35802429	+	Gm4764	Inactive
ENSMUSG00000082799	0.370359	0.147341	0.0833159	0.437238	0	0.0748431	0.396458	0	0	19	0.774209	0.321417	X	35804769	35820640	+	Gm14554	Inactive
ENSMUSG00000087847	0.148143	0.0736704	0	0	0	0.224529	0.297343	0.0920826	0.252892	13	2.86073	0.0920193	X	35838127	35838401	+	Gm25624	Inactive
ENSMUSG00000017057	0.0740717	0	0	3.4979	3.06187	2.46982	2.0814	2.02582	2.95041	205	0.781611	0.0952151	X	36112110	36171259	+	Il13ra1	Inactive
ENSMUSG00000036699	0.0740717	0.0736704	0.0833159	2.11332	1.29279	2.02076	2.87432	1.19707	2.95041	155	1.2939	0.33126	X	36195904	36199158	+	Zcchc12	Inactive
ENSMUSG00000083130	0.222215	0.515693	0.583211	1.31171	0.816498	0.523902	1.78406	0.0920826	1.85454	95	1.40668	0.33126	X	36212660	36213034	-	Gm14560	Inactive
ENSMUSG00000081159	0.740717	0.957716	0.99979	1.96757	1.56496	0.97296	2.18052	0.184165	2.78182	155	1.14227	0.33126	X	36213524	36214129	-	Gm6023	Inactive
ENSMUSG00000083755	0	0	0.0833159	0	0	0	0	0	0	1	NA	NA	X	36302113	36302608	-	Gm14559	Inactive
ENSMUSG00000016239	0.148143	0.0736704	0.0833159	24.8497	24.6991	11.6007	8.82119	19.1532	11.7173	1299	0.649094	0.191367	X	36328353	36362341	+	Lonrf3	Inactive
ENSMUSG00000084616	0	0	0.0833159	0.072873	0	0	0	0	0	2	0	0.252493	X	36363899	36364002	+	Gm25047	Inactive
ENSMUSG00000081407	0	0	0.0833159	0.218619	0	0	0	0	0	4	0	0.252493	X	36376807	36377100	+	Gm14568	Inactive
ENSMUSG00000079642	0.148143	0	0.0833159	0.145746	0	0.0748431	0.594687	1.19707	0.252892	28	9.26906	0.0404278	X	36401280	36404655	+	Gm6268	Inactive
ENSMUSG00000065031	0.296287	0.294682	0	0.072873	0.136083	0.449059	0.0991144	0.276248	0.252892	24	0.954773	0.5	X	36409610	36409707	-	Gm22364	Inactive
ENSMUSG00000091556	0.592574	1.17873	0.666527	0.582984	1.90516	1.27233	0.495572	1.10499	0.758677	111	0.627378	0.191367	X	36423601	36491830	-	Gm14569	Inactive
ENSMUSG00000081281	0.44443	0.442023	0.333263	0.218619	0.136083	0.598745	0.991144	0.736661	0.505785	53	2.34265	0.0952151	X	36668217	36669013	+	Gm6274	Inactive
ENSMUSG00000037636	0.296287	0.442023	0.416579	6.19421	7.07632	4.26606	4.16281	2.85456	6.23801	408	0.75587	0.191367	X	36743659	36777202	+	Slc25a43	Inactive
ENSMUSG00000064530	0.370359	0.368352	1.583	1.23884	0.816498	1.42202	0.495572	0.276248	0.252892	88	0.294681	0.0404278	X	36776619	36776705	+	Gm23613	Inactive
ENSMUSG00000016319	2.07401	1.76809	1.91626	22.372	21.5692	14.8189	6.93801	13.9045	10.3686	1241	0.531161	0.0404278	X	36795651	36798807	+	Slc25a5	Inactive
ENSMUSG00000006423	2.44437	2.72581	2.24953	34.2503	50.6229	17.4384	12.1911	32.6893	19.3884	2252	0.628167	0.191367	X	36823737	36874111	-	C330007P06Rik	Inactive
ENSMUSG00000084265	0	0	0	0.437238	0	0	0.297343	0.276248	0.252892	15	1.89024	0.328953	X	36839137	36839293	-	Gm14541	Inactive
ENSMUSG00000016308	2.44437	2.87315	2.33284	35.3434	52.2559	18.0372	12.6866	34.8993	20.7372	2347	0.646776	0.191367	X	36873900	36884222	+	Ube2a	Inactive
ENSMUSG00000044149	0	0	0	10.2751	13.4722	7.18494	7.43358	8.93201	9.44132	719	0.834304	0.33126	X	36887540	36902899	-	Nkrf	Inactive
ENSMUSG00000087155	0.666645	1.62075	1.24974	1.60321	1.49691	1.0478	2.18052	1.84165	1.85454	168	1.41678	0.0404278	X	36910834	36911985	+	Gm15008	Inactive
ENSMUSG00000050379	0	0.147341	0	0.072873	0	0.299372	0.594687	0.36833	0.252892	20	3.26642	0.0952151	X	36911326	36991794	-	2006-09-01	Inactive
ENSMUSG00000081220	0.222215	0.368352	0	0.072873	0	0.224529	0.495572	0	0.33719	21	2.80012	0.253278	X	37035254	37037325	-	Gm14542	Inactive
ENSMUSG00000044400	0.44443	0.368352	0.249948	16.7608	10.2743	9.50507	7.13624	16.3907	8.85124	877	0.886099	0.191367	X	37048845	37050418	+	Sowahd	Inactive
ENSMUSG00000087873	0.148143	0.0736704	0.0833159	0.582984	0.136083	0.224529	0.0991144	0	0.0842975	19	0.194375	0.0404278	X	37060246	37060354	-	Gm26099	Inactive
ENSMUSG00000093059	0.592574	0.147341	0.833159	1.38459	0.544332	0.0748431	0.297343	0.36833	0.421487	60	0.54256	0.33126	X	37071992	37072262	-	Gm24809	Inactive
ENSMUSG00000079641	0.148143	0.368352	0.333263	5.61122	5.64745	3.89184	3.46901	1.93373	2.61322	310	0.529089	0.0404278	X	37082520	37085402	-	Rpl39	Inactive
ENSMUSG00000065642	0.296287	0.368352	0	0.582984	0.476291	0.224529	0.297343	0.0920826	0.33719	35	0.565987	0.191367	X	37082912	37083042	-	Snora69	Inactive
ENSMUSG00000036551	0	0	0.166632	0.437238	0	0	0.0991144	0	0.67438	17	1.76905	0.321417	X	37150698	37168842	-	Akap14	Inactive
ENSMUSG00000016427	0.148143	0.221011	0	21.4247	16.8063	9.65476	5.45129	15.0095	9.60991	1007	0.627968	0.0952151	X	37187588	37191163	-	Ndufa1	Inactive
ENSMUSG00000036537	0.148143	0.221011	0	21.4247	16.8063	9.65476	5.45129	16.2065	9.60991	1020	0.652967	0.0952151	X	37191245	37192467	+	Rnf113a1	Inactive
ENSMUSG00000073243	1.55551	0.736704	2.0829	1.23884	1.49691	1.87108	2.67609	0.184165	2.69752	181	1.20642	0.33126	X	37209348	37211041	-	Gm9	Inactive
ENSMUSG00000071773	0.370359	0.368352	0.333263	0.437238	0.408249	0.299372	0.693801	1.65749	0	55	2.05378	0.33126	X	37213804	37222258	-	Rhox1	Inactive
ENSMUSG00000051827	2.8888	2.57847	3.24932	4.15376	2.92579	4.8648	5.15395	3.03873	4.38347	415	1.0529	0.33126	X	37244976	37249686	+	Rhox2a	Inactive
ENSMUSG00000071772	0.148143	0.221011	0.249948	0.874476	0.204125	0.898117	0.396458	0.460413	0.252892	47	0.561417	0.33126	X	37249919	37258983	+	Rhox3a	Inactive
ENSMUSG00000079639	1.40736	1.10506	1.83295	0.437238	0.612374	1.72139	2.57698	0.460413	0.842975	135	1.40035	0.33126	X	37265338	37270132	+	Rhox4a	Inactive
ENSMUSG00000095601	1.62958	1.10506	0.99979	1.0931	1.08866	1.19749	1.48672	1.19707	1.68595	144	1.29311	0.0952151	X	37380028	37384493	+	Rhox3a2	Inactive
ENSMUSG00000094945	0.740717	0.589364	0.916475	0.874476	0.340208	1.64655	2.47786	0.920826	0.842975	113	1.48246	0.33126	X	37390848	37395621	+	Rhox4a2	Inactive
ENSMUSG00000079638	2.8888	3.83086	3.99916	3.57078	5.71549	5.08933	4.36104	3.03873	4.46777	470	0.825533	0.191367	X	37412067	37416806	+	Rhox2b	Inactive
ENSMUSG00000084056	0	0	0.0833159	0.072873	0.136083	0.0748431	0.297343	0	0.168595	10	1.64179	0.33126	X	37417012	37425963	+	Rhox3b-ps	Inactive
ENSMUSG00000071771	1.85179	1.03139	1.33305	1.53033	1.42887	0.823274	1.68495	0.828744	0.927272	145	0.909711	0.5	X	37432494	37437279	+	Rhox4b	Inactive
ENSMUSG00000079637	2.96287	2.5048	2.41616	3.13354	1.83712	4.71511	2.37875	3.40706	2.69752	329	0.875854	0.5	X	37453680	37469861	+	Rhox2c	Inactive
ENSMUSG00000079636	0	0.0736704	0	0.145746	0.272166	0.374215	0.495572	0	0.0842975	18	0.732041	0.33126	X	37458585	37473964	+	Rhox3c	Inactive
ENSMUSG00000079635	1.11108	1.17873	0.99979	1.23884	0.612374	1.5717	2.27963	1.19707	0.842975	136	1.26199	0.5	X	37480337	37485124	+	Rhox4c	Inactive
ENSMUSG00000095698	1.70365	1.54708	1.91626	1.45746	2.31341	2.76919	2.0814	2.85456	1.93884	233	1.05118	0.5	X	37493428	37497623	+	Rhox2d	Inactive
ENSMUSG00000065088	0.148143	0	0	0.145746	0.136083	0.299372	0.396458	0	0.0842975	15	0.827175	0.33126	X	37499317	37499459	+	Gm26494	Inactive
ENSMUSG00000082297	1.48143	1.62075	0.666527	1.67608	0.952581	2.61951	1.18937	1.5654	1.77025	172	0.86221	0.5	X	37503483	37507807	+	Rhox3d-ps	Inactive
ENSMUSG00000079633	1.25922	0.736704	0.833159	1.23884	0.204125	1.42202	1.88317	0.736661	0.590082	110	1.1204	0.5	X	37514359	37519176	+	Rhox4d	Inactive
ENSMUSG00000096788	3.18508	2.65214	2.91606	3.4979	1.83712	3.44278	5.05484	2.57831	3.11901	351	1.22493	0.5	X	37530452	37541813	+	Rhox2e	Inactive
ENSMUSG00000059626	0.222215	0.0736704	0.0833159	0.364365	0	0.0748431	0.495572	0	0.33719	20	1.89605	0.412389	X	37542019	37551082	+	Rhox3e	Inactive
ENSMUSG00000071770	1.18515	1.76809	1.66632	1.02022	0.340208	1.72139	1.78406	0.736661	0.421487	133	0.954698	0.5	X	37557412	37562283	+	Rhox4e	Inactive
ENSMUSG00000095741	3.25916	2.43112	2.91606	4.66387	2.31341	4.19121	3.07255	2.48623	4.97355	383	0.943039	0.5	X	37571405	37576163	+	Rhox2f	Inactive
ENSMUSG00000095510	1.25922	1.10506	1.16642	2.25906	1.22475	2.91888	3.27078	1.93373	2.52892	218	1.20784	0.33126	X	37580992	37585496	+	Rhox3f	Inactive
ENSMUSG00000079630	1.037	1.10506	1.24974	0.582984	0.544332	1.27233	1.58583	0.828744	0.758677	111	1.32238	0.191367	X	37602894	37607704	-	Rhox4f	Inactive
ENSMUSG00000080933	1.48143	0.810375	1.33305	1.96757	1.22475	1.79623	1.78406	1.47332	0.927272	161	0.838851	0.191367	X	37623318	37628612	-	Rhox3g	Inactive
ENSMUSG00000080241	2.07401	1.2524	1.91626	2.6963	2.31341	2.99372	1.28849	0.552496	2.02314	222	0.482808	0.0404278	X	37625647	37626097	-	Dppa3-ps	Inactive
ENSMUSG00000065739	0.740717	0.810375	0.333263	0.510111	0.272166	0.523902	0.198229	0.644578	0.33719	56	0.903396	0.5	X	37632205	37632347	-	Gm24493	Inactive
ENSMUSG00000079629	1.18515	1.91543	1.66632	1.23884	1.76908	2.39498	2.7752	1.93373	2.52892	216	1.33963	0.0952151	X	37639115	37643470	-	Rhox2g	Inactive
ENSMUSG00000079628	2.07401	0.442023	1.24974	1.8947	1.15671	5.98745	3.46901	2.6704	2.36033	264	0.940355	0.33126	X	37646500	37651327	-	Rhox4g	Inactive
ENSMUSG00000071769	0.0740717	0.294682	0.249948	0	0.204125	0.0748431	0.693801	0	0.421487	24	3.99791	0.253278	X	37657688	37668764	-	Rhox3h	Inactive
ENSMUSG00000064697	0.370359	0.515693	0.249948	0.364365	0.272166	0.523902	0.792916	0.460413	0.168595	46	1.22534	0.5	X	37667233	37667376	-	Gm24147	Inactive
ENSMUSG00000079627	1.11108	1.2524	1.66632	1.16597	0.88454	3.14341	3.36989	0.644578	1.09587	177	0.983908	0.5	X	37668989	37673277	-	Rhox2h	Inactive
ENSMUSG00000081195	3.99987	5.45161	5.16558	13.2629	14.697	10.2535	7.5327	15.3778	5.39504	1032	0.740724	0.33126	X	37682921	37683431	-	Rhox2-ps	Inactive
ENSMUSG00000095180	1.77772	0.884045	2.16621	4.51813	3.87837	2.91888	2.97343	1.5654	2.27603	294	0.602266	0.0952151	X	37804842	37808876	+	Rhox5	Inactive
ENSMUSG00000006200	6.07388	5.2306	6.41532	9.69211	12.6557	9.80444	9.11853	16.4828	7.24958	1037	1.02173	0.33126	X	37826910	37829857	+	Rhox6	Inactive
ENSMUSG00000071767	3.99987	3.68352	3.99916	2.62343	3.6062	5.23902	5.94687	3.95955	8.09256	510	1.56941	0.0952151	X	37831686	37841275	+	Rhox7a	Inactive
ENSMUSG00000064137	1.25922	0.957716	0.916475	1.60321	1.29279	1.49686	1.58583	1.5654	2.27603	162	1.23548	0.191367	X	37874778	37878944	-	Rhox8	Inactive
ENSMUSG00000079626	3.70359	4.19922	5.33222	3.57078	3.67424	6.13713	5.15395	4.05164	6.15372	525	1.14775	0.191367	X	37886439	37897232	-	Rhox7b	Inactive
ENSMUSG00000068048	7.40717	6.55667	7.49843	12.4613	14.3568	12.2743	9.71322	17.2194	11.2959	1244	0.977904	0.33126	X	37899097	37901770	-	Rhox9	Inactive
ENSMUSG00000082734	0.0740717	0.221011	0.499895	0	0.0680415	0.299372	0	0.36833	0	19	1.00249	0.5	X	37932474	37933483	-	Rhox11-ps1	Inactive
ENSMUSG00000081133	0.0740717	0	0.249948	0.145746	0	0.523902	1.18937	0.0920826	0.421487	31	2.54304	0.33126	X	37940816	37945602	-	Rhox11-ps2	Inactive
ENSMUSG00000068173	0	0	0	0.291492	0	0	0.0991144	0	0	5	0.340025	0.5	X	38013173	38018815	-	Btg1-ps1	Inactive
ENSMUSG00000098348	0	0	0	0.072873	0	0	0	0	0	1	0	0.252493	X	38038199	38043114	-	Btg1-ps2	Inactive
ENSMUSG00000053909	0.296287	0.442023	0.416579	0.218619	0.136083	0.0748431	0.89203	0.184165	0.590082	39	3.87917	0.0952151	X	38066475	38071691	+	Rhox10	Inactive
ENSMUSG00000051038	0	0.0736704	0.166632	0.291492	0.136083	0.0748431	0.0991144	0.0920826	0	12	0.380554	0.191367	X	38076594	38085141	-	Rhox11	Inactive
ENSMUSG00000089963	0.0740717	0.147341	0	0.145746	0	0	0	0	0.0842975	6	0.578386	0.5	X	38089842	38090074	+	Rhox11-ps3	Inactive
ENSMUSG00000071766	0.518502	0.147341	0.0833159	0.072873	0	0.149686	0.594687	0	0.252892	22	3.80833	0.253278	X	38104077	38110907	-	Rhox12	Inactive
ENSMUSG00000050197	5.99981	4.71491	6.41532	15.0118	16.8063	8.83148	7.63181	14.9174	8.00826	1127	0.751729	0.0952151	X	38121219	38129967	+	Rhox13	Inactive
ENSMUSG00000080942	1.48143	2.79948	1.49969	5.10111	5.10311	5.83776	2.87432	3.77539	6.32231	444	0.808629	0.33126	X	38180728	38181626	+	Zfp36l1-ps	Inactive
ENSMUSG00000092794	1.11108	1.91543	0.666527	0.72873	2.10929	2.02076	1.78406	0.552496	0.927272	152	0.671738	0.191367	X	38210441	38210520	+	Mir3110	Inactive
ENSMUSG00000084009	0.0740717	0	0.166632	0.072873	0	0	0.495572	0.0920826	0.252892	13	11.5344	0.0382613	X	38296868	38306028	+	Rhox7-ps1	Inactive
ENSMUSG00000016327	0.296287	0.736704	0	0.874476	0.136083	0.523902	0.89203	0.552496	0.590082	57	1.32594	0.191367	X	38316184	38336769	+	Atp1b4	Inactive
ENSMUSG00000082497	0.44443	0.810375	0.99979	1.23884	0.748457	1.34718	0.495572	0.552496	0.67438	94	0.516558	0.0404278	X	38375287	38376974	+	Gm40	Inactive
ENSMUSG00000081473	0.44443	0.147341	0.0833159	0.218619	0.204125	0.0748431	0	0	0.421487	21	0.847063	0.328953	X	38396935	38397328	+	Gm4853	Inactive
ENSMUSG00000087390	0.148143	0.589364	0.499895	0.218619	0.476291	0.598745	1.09026	1.5654	1.68595	82	3.35608	0.0404278	X	38476461	38482486	+	Gm7598	Inactive
ENSMUSG00000000355	0	0	0	0.145746	0.0680415	0.224529	0.0991144	0	0.0842975	8	0.418446	0.191367	X	38600578	38613426	+	Mcts1	Inactive
ENSMUSG00000048970	0	0.147341	0	0.947349	3.94641	1.49686	1.48672	0.828744	2.10744	142	0.692092	0.33126	X	38630785	38635087	-	C1galt1c1	Inactive
ENSMUSG00000085611	1.48143	1.2524	1.24974	0.947349	2.38145	1.12265	1.58583	0.736661	1.51735	157	0.862606	0.5	X	38685592	38686170	-	Ap3s1-ps1	Inactive
ENSMUSG00000085635	0	0.0736704	0	0.145746	0.204125	0.149686	0.198229	0	0.168595	12	0.734299	0.5	X	38705481	38737762	-	Gm14565	Inactive
ENSMUSG00000092878	0.148143	0	0	0.145746	0.0680415	0.0748431	0.198229	0	0.168595	10	1.27091	0.33126	X	38752062	38752127	-	Gm25642	Inactive
ENSMUSG00000082723	0	0	0	0	0	0	0.0991144	0	0	1	Inf	0.252493	X	38762743	38763036	+	Gm14564	Inactive
ENSMUSG00000051361	3.11101	2.5048	3.08269	2.47768	6.60003	7.70884	4.26192	2.48623	2.10744	442	0.527541	0.191367	X	38772671	38962686	+	6030498E09Rik	Inactive
ENSMUSG00000081147	1.77772	2.57847	2.74942	1.67608	2.85774	2.84404	1.78406	1.5654	2.36033	258	0.773909	0.191367	X	38905071	38906628	-	Gm6024	Inactive
ENSMUSG00000080896	0	0.0736704	0	0	0	0	0.0991144	0	0	2	Inf	0.252493	X	38969817	38969990	+	Gm14567	Inactive
ENSMUSG00000084030	0	0	0	0	0	0	0	0	0	0	NA	NA	X	39112661	39113607	-	Gm16423	Inactive
ENSMUSG00000084039	0.0740717	0	0.0833159	0.072873	0	0	0	0	0	3	0	0.252493	X	39119656	39119911	+	Gm14551	Inactive
ENSMUSG00000084247	0	0	0	0	0	0	0	0	0	0	NA	NA	X	39226328	39226648	-	Gm14566	Inactive
ENSMUSG00000064529	0	0	0	0	0	0	0	0	0	0	NA	NA	X	39305377	39305481	-	Gm26437	Inactive
ENSMUSG00000079619	0	0	0.166632	0.072873	0	0	0	0	0	3	0	0.252493	X	39346267	39346963	+	Cypt15	Inactive
ENSMUSG00000081324	0	0	0	0	0	0	0	0	0	0	NA	NA	X	39464779	39465185	-	Gm14550	Inactive
ENSMUSG00000082147	0	0	0	0	0	0	0	0	0	0	NA	NA	X	39750826	39751216	-	Gm14570	Inactive
ENSMUSG00000083845	0.222215	0.0736704	0.0833159	0.218619	0.340208	0.149686	0.495572	0.0920826	0	21	0.82942	0.33126	X	39796584	39797153	+	Gm14571	Inactive
ENSMUSG00000095240	0	0	0	0	0	0	0	0	0	0	NA	NA	X	39862919	39863604	-	Cypt14	Inactive
ENSMUSG00000086157	0	0	0	0	0	0	0	0	0	0	NA	NA	X	39870500	40475561	+	Gm14643	Inactive
ENSMUSG00000092777	0	0	0.166632	0.072873	0	0	0	0	0	3	0	0.252493	X	39976301	39976371	-	Gm26194	Inactive
ENSMUSG00000082005	0.0740717	0.147341	0	0.145746	0	0.149686	0.0991144	0	0.0842975	9	0.620826	0.253278	X	40000782	40001210	-	Gm7189	Inactive
ENSMUSG00000080903	0.0740717	0.147341	0	0.145746	0	0.149686	0.0991144	0	0.0842975	9	0.620826	0.253278	X	40001217	40001887	+	Gm16383	Inactive
ENSMUSG00000083174	0	0	0	0	0	0	0	0	0	0	NA	NA	X	40007137	40008588	-	Gm7190	Inactive
ENSMUSG00000080996	2.07401	2.06277	2.24953	1.38459	2.10929	1.87108	1.09026	0.736661	1.18016	191	0.560505	0.0404278	X	40137008	40137556	-	Gm4986	Inactive
ENSMUSG00000083665	0	0.0736704	0	0.218619	0.204125	0	0.198229	0	0.33719	13	1.26653	0.412389	X	40661423	40661982	+	Gm14575	Inactive
ENSMUSG00000083484	0	0	0	0	0	0	0	0	0	0	NA	NA	X	40691785	40692063	+	Gm14574	Inactive
ENSMUSG00000084287	0	0	0	0	0	0	0	0	0	0	NA	NA	X	40927001	40928111	-	Gm14576	Inactive
ENSMUSG00000081880	3.77766	3.38884	2.99937	4.08089	7.00828	6.88556	3.96458	4.05164	4.38347	520	0.68984	0.0952151	X	41248575	41250133	+	Gm5385	Inactive
ENSMUSG00000083515	0	0	0	0	0	0	0	0	0	0	NA	NA	X	41372259	41372514	+	Gm14577	Inactive
ENSMUSG00000093206	0.0740717	0.0736704	0.166632	0.145746	0.136083	0.374215	0	2.02582	0.33719	39	3.6019	0.5	X	41654234	41654318	+	Gm22413	Inactive
ENSMUSG00000082966	0	0	0	0.145746	0	0	0.198229	0	0	4	1.3601	0.5	X	41685994	41686377	-	Gm14614	Inactive
ENSMUSG00000081918	0.0740717	0	0	0.510111	0	0.224529	0.0991144	0.276248	0.590082	22	1.31417	0.33126	X	41741657	41742963	-	Gm14613	Inactive
ENSMUSG00000037475	0	0	0	0	0	0	0	0	0	0	NA	NA	X	41794991	41920674	-	Thoc2	Inactive
ENSMUSG00000081398	0	0	0	0	0	0	0	0	0.252892	3	Inf	0.252493	X	41916416	41917081	+	Gm7657	Inactive
ENSMUSG00000080798	1.62958	2.06277	1.583	0.72873	0.680415	1.72139	2.0814	1.38124	2.02314	172	1.75235	0.0952151	X	41923255	41923827	-	Gm5135	Inactive
ENSMUSG00000082324	2.22215	1.10506	1.16642	3.71652	7.34848	2.99372	2.37875	3.22289	1.18016	331	0.482391	0.0952151	X	42128195	42130723	-	Gm14615	Inactive
ENSMUSG00000025862	0.518502	0.221011	0.333263	27.2545	28.9857	13.5466	12.3893	23.7573	15.3421	1560	0.737801	0.191367	X	42149317	42277185	+	Stag2	Inactive
ENSMUSG00000083450	0.148143	0.368352	0.166632	0.145746	0.136083	0.149686	0.198229	0.0920826	0.168595	20	1.06348	0.33126	X	42347512	42347679	+	Gm14619	Inactive
ENSMUSG00000005696	1.037	1.10506	0.499895	0.947349	2.7897	2.39498	1.68495	0.644578	0.33719	149	0.434883	0.0952151	X	42502453	42529330	+	Sh2d1a	Inactive
ENSMUSG00000016150	0	0	0	5.02824	5.03507	4.41574	2.7752	6.44578	4.29917	351	0.933774	0.33126	X	42527866	43429126	-	Tenm1	Inactive
ENSMUSG00000077558	0.592574	0.884045	1.41637	0.582984	0	1.19749	1.68495	0	1.01157	90	1.51449	0.412389	X	42681757	42681886	-	Gm23705	Inactive
ENSMUSG00000083098	0.148143	0	0	0	0	0	0.297343	0	0	5	Inf	0.252493	X	42888730	42889120	-	Gm14578	Inactive
ENSMUSG00000065622	0	0	0	0	0	0	0.0991144	0	0	1	Inf	0.252493	X	43254046	43254235	+	Gm24763	Inactive
ENSMUSG00000081300	0	0	0	0.072873	0	0.299372	0	0	0	5	0	0.0983528	X	43412086	43412743	-	Gm14587	Inactive
ENSMUSG00000082839	0.370359	0.294682	0.249948	0.291492	0.136083	0.0748431	0.198229	0	0.33719	25	1.06568	0.5	X	43473783	43473954	-	Gm14588	Inactive
ENSMUSG00000083598	0	0	0	0	0	0	0	0	0	0	NA	NA	X	43589743	43590025	-	Gm14579	Inactive
ENSMUSG00000078320	0.296287	0.147341	0.0833159	0.437238	0	0.449059	0.0991144	0	0.168595	22	0.302054	0.253278	X	43591160	43593532	+	Tex13c1	Inactive
ENSMUSG00000081856	0	0	0	0	0	0	0	0	0	0	NA	NA	X	43710391	43711108	+	Gm14580	Inactive
ENSMUSG00000081036	0.0740717	0	0	0	0	0	0.0991144	0	0.0842975	3	Inf	0.0983528	X	43823924	43824558	+	Gm14628	Inactive
ENSMUSG00000081704	0	0	0	0	0	0	0	0	0	0	NA	NA	X	44313270	44313717	-	Gm14603	Inactive
ENSMUSG00000050926	0	0.0736704	0	3.06067	2.38145	3.817	2.57698	2.20998	4.29917	230	0.981317	0.5	X	44365458	44368342	-	Dcaf12l2	Inactive
ENSMUSG00000082775	0.0740717	0.147341	0.333263	0.437238	0	0.449059	0.396458	0	0	23	0.44732	0.176839	X	44466839	44467233	-	Itpa-ps3	Inactive
ENSMUSG00000080714	0.0740717	0	0.0833159	0	0	0	0.0991144	0	0.0842975	4	Inf	0.0983528	X	44529451	44529790	-	Gm14602	Inactive
ENSMUSG00000045284	0.222215	0.442023	0.0833159	15.2305	17.2145	8.1579	6.8389	12.3391	8.26115	882	0.675793	0.191367	X	44786570	44790197	-	Dcaf12l1	Inactive
ENSMUSG00000083721	0	0	0.166632	0.072873	0	0	0	0	0	3	0	0.252493	X	44862880	44863849	+	Gm7700	Inactive
ENSMUSG00000037086	0	0	0	0	0	0	0	0	0	0	NA	NA	X	45090904	45092791	+	Prr32	Inactive
ENSMUSG00000080764	0	0	0	0	0	0	0.198229	0	0.0842975	3	Inf	0.0983528	X	45403691	45404845	-	Gm14606	Inactive
ENSMUSG00000081129	0.296287	0.221011	0.166632	0.218619	0.0680415	0.523902	0.0991144	0.0920826	0.168595	24	0.44388	0.33126	X	45497853	45498874	-	Gm14605	Inactive
ENSMUSG00000082886	0.222215	0.147341	0	0	0	0.149686	0	0	0.168595	9	1.12632	0.5	X	45546931	45549380	-	Gm5386	Inactive
ENSMUSG00000084158	0.222215	0.442023	0	0.364365	0	0.224529	0	0	0	17	0	0.0983528	X	45786326	45786560	-	Gm14652	Inactive
ENSMUSG00000064464	0.148143	0.368352	0.916475	0.291492	0.476291	1.19749	0.0991144	0	0.168595	48	0.13622	0.0404278	X	45795361	45795467	-	Gm25078	Inactive
ENSMUSG00000084000	0	0	0	0	0	0	0	0	0	0	NA	NA	X	46126999	46128531	+	Gm14653	Inactive
ENSMUSG00000085157	0	0	0	0.072873	0	0	0	0	0	1	0	0.252493	X	46267559	46328911	-	4930515L19Rik	Inactive
ENSMUSG00000046615	0	0	0	0	0	0	0	0	0	0	NA	NA	X	46329007	46330345	+	Actrt1	Inactive
ENSMUSG00000081551	3.99987	3.75719	4.41574	3.06067	2.92579	3.817	3.07255	4.14372	3.4562	411	1.08864	0.191367	X	46361460	46361906	+	Gm14654	Inactive
ENSMUSG00000063816	0	0	0.249948	0.072873	0.136083	0.0748431	0.198229	0	0	9	0.698483	0.328953	X	46455887	46456294	-	Gm4987	Inactive
ENSMUSG00000082204	0.222215	0.0736704	0.249948	0.291492	0.0680415	0.224529	0.0991144	0.736661	0.758677	33	2.72993	0.191367	X	46535855	46536625	-	Gm7722	Inactive
ENSMUSG00000083499	0	0	0	0	0	0	0	0	0	0	NA	NA	X	47380433	47381334	-	Gm14609	Inactive
ENSMUSG00000082426	0.0740717	0	0.0833159	0.145746	0.544332	0	0	0	0	12	0	0.0983528	X	47387020	47387985	-	Gm14610	Inactive
ENSMUSG00000083094	0.740717	1.2524	1.49969	0.582984	1.42887	1.5717	1.28849	0.644578	0.421487	120	0.657043	0.191367	X	47471808	47472812	+	Gm4908	Inactive
ENSMUSG00000084348	0.518502	0.810375	0.583211	0.947349	1.22475	0.673588	0.89203	0	0	74	0.313468	0.0920193	X	47586018	47587570	+	Gm14608	Inactive
ENSMUSG00000082894	0.148143	0.221011	0.0833159	0.218619	0	0.149686	0.297343	0.0920826	0	15	1.05735	0.412389	X	47724528	47726413	+	Gm6480	Inactive
ENSMUSG00000031099	0	0	0	2.11332	0.952581	1.87108	1.18937	0.184165	1.68595	102	0.619709	0.191367	X	47809368	47892974	-	Smarca1	Inactive
ENSMUSG00000068014	1.18515	1.32607	0.833159	0.655857	0.952581	1.34718	1.18937	1.19707	0.842975	120	1.09264	0.5	X	47900345	47900827	+	Gm14648	Inactive
ENSMUSG00000037005	0	0	0	0	0	0	0	0	0.0842975	1	Inf	0.252493	X	48108725	48136981	+	Xpnpep2	Inactive
ENSMUSG00000031101	0.518502	0.515693	0.499895	0.874476	0.272166	0.823274	1.28849	2.02582	0.590082	89	1.98201	0.191367	X	48146436	48161565	+	Sash3	Inactive
ENSMUSG00000064806	0	0	0	0.072873	0	0.0748431	0	0	0	2	0	0.0983528	X	48230286	48230444	+	Gm24038	Inactive
ENSMUSG00000089443	0.148143	0.294682	0.166632	1.0931	0.136083	0.224529	0.594687	1.10499	0.0842975	47	1.22719	0.5	X	48299579	48299682	+	Gm22528	Inactive
ENSMUSG00000081180	0.592574	0.368352	0.333263	1.74895	0.476291	0.823274	0.594687	0.36833	1.01157	81	0.647721	0.33126	X	48302876	48303223	-	Gm7212	Inactive
ENSMUSG00000088918	0	0.368352	0	0	0	0	0.396458	0.36833	1.01157	25	Inf	0.0318013	X	48307043	48307143	+	Gm22612	Inactive
ENSMUSG00000031103	0.296287	0.0736704	0	2.98779	2.04125	4.71511	3.36989	1.47332	1.51735	207	0.652757	0.191367	X	48411046	48463132	-	Elf4	Inactive
ENSMUSG00000098271	0	0	0	0	0	0	0	0	0	0	NA	NA	X	48644340	48644458	+	Gm27828	Inactive
ENSMUSG00000051209	2.59251	2.94682	2.83274	6.77719	7.75673	6.06229	3.76635	2.57831	5.39504	527	0.569993	0.0404278	X	48667979	48674478	-	Gpr119	Inactive
ENSMUSG00000079606	1.55551	0.957716	1.16642	1.23884	0.680415	1.0478	1.28849	0.0920826	2.10744	128	1.17558	0.33126	X	48841466	48877713	-	Gm595	Inactive
ENSMUSG00000081526	0	0.0736704	0.0833159	0	0	0	0	0	0	2	NA	NA	X	48889879	48890175	-	Gm7219	Inactive
ENSMUSG00000081320	0	0	0	0.072873	0	0	0	0	0	1	0	0.252493	X	49158223	49158571	+	Gm15034	Inactive
ENSMUSG00000082347	0.518502	0.0736704	0.249948	0.291492	0.612374	0.523902	0.0991144	0	0.0842975	33	0.128461	0.0404278	X	49164908	49165307	+	Gm15036	Inactive
ENSMUSG00000087369	0.0740717	0.147341	0.249948	0.072873	0.272166	0.299372	0.0991144	0	0	16	0.153806	0.0920193	X	49313319	49345237	-	Gm14696	Inactive
ENSMUSG00000086948	0	0	0	0.145746	0	0	0	0	0	2	0	0.252493	X	49332409	49447972	-	Gm14697	Inactive
ENSMUSG00000036198	0.148143	0	0	0.072873	0.0680415	0.224529	0.297343	0	0.252892	13	1.50566	0.33126	X	49463945	49500244	+	Arhgap36	Inactive
ENSMUSG00000083455	0.222215	0.368352	0.583211	0.437238	0.136083	0	0.198229	0.36833	0.0842975	30	1.13524	0.5	X	49560626	49560884	+	Gm15037	Inactive
ENSMUSG00000071764	0	0	0	0	0	0	0	0	0.421487	5	Inf	0.252493	X	49672333	49684825	+	Olfr1320	Inactive
ENSMUSG00000067971	0	0	0.0833159	0	0	0	0	0	0	1	NA	NA	X	49723577	49735059	-	Olfr1321	Inactive
ENSMUSG00000031111	0	0	0	0.582984	1.90516	0.823274	0.495572	0.460413	0.33719	61	0.39052	0.0404278	X	49782536	49797749	-	Igsf1	Inactive
ENSMUSG00000084612	0	0	0.0833159	0	0	0	0	0	0	1	NA	NA	X	49879307	49879394	+	n-R5s6	Inactive
ENSMUSG00000056281	0	0.0736704	0	0	0	0.0748431	0	0	0	2	0	0.252493	X	49882991	49891483	-	Olfr1322	Inactive
ENSMUSG00000083399	0.814789	1.39974	0.833159	0.947349	0.340208	2.32014	0.594687	1.5654	0.67438	120	0.785674	0.5	X	49944635	49945307	+	Gm15033	Inactive
ENSMUSG00000050504	0.0740717	0	0.0833159	0.582984	0.476291	0.149686	0.693801	0.0920826	0.0842975	28	0.719776	0.33126	X	50005448	50019359	-	Olfr1323	Inactive
ENSMUSG00000089217	0	0	0	0.145746	0	0	0	0	0	2	0	0.252493	X	50022621	50022915	+	Gm23385	Inactive
ENSMUSG00000083754	1.70365	1.91543	1.08311	2.33194	2.65362	2.91888	1.58583	0.276248	1.18016	205	0.384878	0.0404278	X	50325518	50326532	-	Gm7803	Inactive
ENSMUSG00000082660	9.11082	8.91412	6.74859	27.6189	20.0722	12.1994	10.2088	22.6523	16.0165	1701	0.816116	0.33126	X	50373144	50374024	+	Gm14612	Inactive
ENSMUSG00000094897	0	0	0	0.072873	0	0.0748431	0	0	0.168595	4	1.14134	0.5	X	50405813	50405919	+	Gm22288	Inactive
ENSMUSG00000048173	0	0	0.0833159	0	0.0680415	0.149686	0.198229	0.0920826	0	7	1.33337	0.412389	X	50420998	50428498	-	Olfr1324	Inactive
ENSMUSG00000083112	0	0	0	0.072873	0	0	0	0	0	1	0	0.252493	X	50542402	50542784	-	Gm14620	Inactive
ENSMUSG00000031112	0.814789	0.810375	0.916475	9.25487	8.77736	10.029	6.04598	11.0499	5.73223	672	0.813512	0.33126	X	50841047	50893097	+	Stk26	Inactive
ENSMUSG00000036131	0.296287	0.147341	0.333263	0.437238	0.544332	0.598745	0.991144	0.276248	0.252892	48	0.962014	0.33126	X	50895180	50942710	-	Frmd7	Inactive
ENSMUSG00000050029	0	0	0	22.372	20.3444	7.11009	5.55041	17.4036	11.8859	1087	0.699225	0.191367	X	51003912	51018018	-	Rap2c	Inactive
ENSMUSG00000082556	0	0	0	0.072873	0	0.149686	0.0991144	0	0	4	0.44534	0.321417	X	51043963	51044819	+	Gm5387	Inactive
ENSMUSG00000036109	0	0	0	9.25487	11.9073	4.56543	5.25307	12.0628	7.08099	631	0.948278	0.5	X	51117269	51206532	-	Mbnl3	Inactive
ENSMUSG00000082950	0	0.147341	0.166632	0.072873	0	0.149686	0.396458	0	0.0842975	12	2.16012	0.412389	X	51212511	51212947	-	Gm7834	Inactive
ENSMUSG00000081350	1.55551	1.39974	1.49969	2.04044	1.70104	2.39498	1.98229	1.84165	1.60165	202	0.884157	0.191367	X	51218877	51219993	-	Gm5388	Inactive
ENSMUSG00000093266	1.40736	1.54708	1.583	2.11332	1.83712	2.46982	2.57698	2.30207	2.10744	224	1.08819	0.33126	X	51219110	51219192	-	Gm23417	Inactive
ENSMUSG00000081188	0	0	0.0833159	0.655857	0.136083	0	0	0	0	12	0	0.0983528	X	51238844	51239532	-	Gm14621	Inactive
ENSMUSG00000082968	0	0	0	0.145746	0	0	0	0	0	2	0	0.252493	X	51629490	51629687	-	Gm14581	Inactive
ENSMUSG00000055780	4.88873	4.64124	4.16579	9.54636	10.6145	6.51135	6.1451	8.74785	9.10413	818	0.899704	0.191367	X	51753959	51801233	-	Usp26	Inactive
ENSMUSG00000081439	0.296287	0.0736704	0.249948	0.582984	0.136083	1.5717	1.09026	0.184165	0.67438	60	0.850719	0.5	X	51840083	51840615	-	Gm7840	Inactive
ENSMUSG00000088792	0.148143	0.368352	0.0833159	1.0931	0.204125	0.748431	0.991144	0.276248	0.421487	54	0.825595	0.5	X	51844685	51844801	+	Gm22539	Inactive
ENSMUSG00000031118	2.74065	4.05187	3.166	6.99581	5.10311	7.55915	6.93801	4.60413	7.92396	616	0.990235	0.5	X	51968695	51972772	-	1700080O16Rik	Inactive
ENSMUSG00000055653	0	0	0.0833159	12.7528	12.7918	9.05601	7.43358	9.85284	9.52562	780	0.774901	0.191367	X	52272426	52613950	-	Gpc3	Inactive
ENSMUSG00000086704	0	0.0736704	0	0.437238	0	0	0.0991144	0	0.0842975	9	0.419478	0.5	X	52296181	52333679	+	Gm14582	Inactive
ENSMUSG00000076214	0	0	0	0	0	0.149686	0.297343	0	0.505785	11	5.36541	0.176839	X	52422407	52422515	-	Mir717	Inactive
ENSMUSG00000055110	0.0740717	0	0.0833159	0.145746	0	0	0	0	0	4	0	0.252493	X	52575843	52619047	+	A630012P03Rik	Inactive
ENSMUSG00000070106	0.592574	0.884045	0.99979	0.218619	0.476291	1.12265	2.0814	1.19707	0.590082	98	2.12844	0.0952151	X	52741693	52741767	-	Mir363	Inactive
ENSMUSG00000065613	0.518502	0.884045	0.916475	0	0.408249	0.97296	1.88317	1.10499	0.421487	85	2.4686	0.0952151	X	52741838	52741928	-	Mir92-2	Inactive
ENSMUSG00000065473	0.518502	0.884045	0.916475	0	0.612374	0.97296	1.88317	1.10499	0.421487	88	2.15075	0.191367	X	52741983	52742066	-	Mir19b-2	Inactive
ENSMUSG00000076041	0.592574	0.884045	0.916475	0	0.612374	1.0478	1.98229	1.10499	0.505785	92	2.16427	0.191367	X	52742113	52742192	-	Mir20b	Inactive
ENSMUSG00000077111	0.592574	0.884045	0.916475	0	0.612374	1.0478	1.98229	1.10499	0.505785	92	2.16427	0.191367	X	52742331	52742413	-	Mir18b	Inactive
ENSMUSG00000065456	0.518502	0.663034	0.916475	0	0.612374	1.0478	1.98229	1.10499	0.505785	88	2.16427	0.191367	X	52742503	52742567	-	Mir106a	Inactive
ENSMUSG00000086173	0	0	0.0833159	2.62343	1.49691	3.36794	2.27963	2.20998	3.54049	193	1.07236	0.5	X	52742563	52744960	-	Kis2	Inactive
ENSMUSG00000081843	0.296287	0.442023	0.333263	1.0931	0.0680415	0.149686	0.89203	0.460413	0.505785	52	1.4176	0.33126	X	52782694	52783016	-	Gm7851	Inactive
ENSMUSG00000082887	0	0	0	0	0	0	0	0.736661	0	8	Inf	0.252493	X	52878243	52878733	+	Gm14607	Inactive
ENSMUSG00000083683	0.666645	0.810375	0.833159	1.02022	0.204125	0.823274	0.792916	1.01291	0.168595	79	0.964251	0.33126	X	52878792	52880189	+	Gm6539	Inactive
ENSMUSG00000081684	5.18502	4.12555	7.3318	6.12133	10.1382	6.28682	4.26192	6.62995	5.22644	708	0.714897	0.191367	X	52898588	52899469	+	Rps2-ps13	Inactive
ENSMUSG00000076050	0	0	0.0833159	0	0.476291	0.149686	0	0	0	10	0	0.0983528	X	53047997	53048078	-	Mir450b	Inactive
ENSMUSG00000065486	0	0	0.0833159	0	0.476291	0.149686	0	0	0	10	0	0.0983528	X	53048154	53048244	-	Mir450-1	Inactive
ENSMUSG00000076399	0	0	0	0	0	0	0	0	0	0	NA	NA	X	53048299	53048367	-	Mir450-2	Inactive
ENSMUSG00000076140	0	0	0	0	0	0.0748431	0	0	0	1	0	0.252493	X	53049403	53049487	-	Mir542	Inactive
ENSMUSG00000065503	0.148143	0	0.166632	0.874476	1.36083	0.523902	0.297343	0.276248	0.67438	57	0.452293	0.0952151	X	53053255	53053353	-	Mir351	Inactive
ENSMUSG00000076122	0.296287	0.0736704	0.166632	0.582984	0.408249	0.449059	0.297343	1.10499	1.09587	55	1.73451	0.33126	X	53053984	53054054	-	Mir503	Inactive
ENSMUSG00000065418	0.296287	0.0736704	0.166632	0.582984	0.408249	0.449059	0.297343	1.10499	1.09587	55	1.73451	0.33126	X	53054255	53054349	-	Mir322	Inactive
ENSMUSG00000061082	0	0.221011	0	0.437238	0.476291	0	0	0	0	16	0	0.0983528	X	53069995	53240111	-	Plac1	Inactive
ENSMUSG00000036013	0	0	0	0	0	0	0	0	0	0	NA	NA	X	53273424	53331185	+	Fam122c	Inactive
ENSMUSG00000087975	0.222215	0	0	0.072873	0	0	0.0991144	0	0.0842975	6	2.51687	0.176839	X	53306177	53306483	+	Gm23718	Inactive
ENSMUSG00000081145	0.518502	1.17873	1.08311	0.947349	1.36083	0.748431	1.09026	0	0.67438	98	0.577319	0.191367	X	53314533	53315166	+	Gm14585	Inactive
ENSMUSG00000083798	2.66658	3.09416	2.24953	1.96757	1.9732	2.91888	2.87432	1.65749	2.61322	278	1.0416	0.5	X	53418331	53418967	+	Gm14584	Inactive
ENSMUSG00000060967	0.148143	0	0	0	0	0.0748431	0	0	0.421487	8	5.63161	0.5	X	53434918	53443576	+	Etd	Inactive
ENSMUSG00000083738	0.148143	0.368352	0	0.072873	0.340208	0.299372	0.297343	0.184165	0.0842975	23	0.794166	0.33126	X	53623279	53623838	+	Gm14592	Inactive
ENSMUSG00000084076	0.0740717	0	0.166632	0.437238	0	0.523902	0.0991144	0.644578	0.842975	34	1.65082	0.191367	X	53633336	53633965	+	Gm14600	Inactive
ENSMUSG00000071763	0.0740717	0.221011	0.583211	0.145746	0.0680415	0.598745	0.991144	0.644578	0.252892	42	2.32436	0.0952151	X	53686637	53690919	+	4933416I08Rik	Inactive
ENSMUSG00000085998	0.222215	0.147341	0.249948	2.6963	1.08866	2.76919	1.98229	3.95955	2.44463	190	1.27956	0.5	X	53695855	53716773	-	AW822252	Inactive
ENSMUSG00000055555	0.370359	0.663034	0.666527	0.72873	1.15671	0.748431	1.48672	0.276248	0.33719	81	0.797365	0.33126	X	53724826	53738441	+	4930502E18Rik	Inactive
ENSMUSG00000054727	3.55544	3.75719	5.33222	10.2022	9.18561	6.88556	7.13624	11.2341	8.42975	824	1.02005	0.5	X	53742901	53757831	-	1700013H16Rik	Inactive
ENSMUSG00000082616	0	0	0	0.291492	0	0	0	0	0	4	0	0.252493	X	53762815	53763015	+	Gm6025	Inactive
ENSMUSG00000059334	6.22202	5.52528	7.66506	9.91073	12.5196	8.90633	9.51499	13.7203	10.2843	1057	1.06966	0.33126	X	53774048	53776394	-	Zfp36l3	Inactive
ENSMUSG00000084308	0.518502	0.884045	0.749843	1.23884	1.22475	1.64655	2.37875	2.1179	2.69752	164	1.75035	0.0404278	X	53772836	53773129	+	Gm14593	Inactive
ENSMUSG00000054626	0.44443	0.294682	0	0.510111	0.0680415	0.299372	0.693801	0	0.0842975	30	0.886697	0.5	X	53777118	53797706	-	Xlr	Inactive
ENSMUSG00000081937	0	0	0	0	0	0	0	0	0	0	NA	NA	X	53816129	53820026	-	Gm14599	Inactive
ENSMUSG00000083278	0	0	0	0	0	0	0	0	0	0	NA	NA	X	53844121	53844847	+	Gm14589	Inactive
ENSMUSG00000080968	1.037	1.39974	1.33305	2.91492	1.90516	2.91888	1.98229	4.2358	4.21487	272	1.34811	0.191367	X	53883611	53884420	-	Atf1-ps	Inactive
ENSMUSG00000083428	0	0	0	0	0	0.0748431	0	0	0	1	0	0.252493	X	53965772	53966674	-	Gm14591	Inactive
ENSMUSG00000086711	0	0	0	10.1293	8.91344	6.21198	5.15395	11.0499	8.09256	621	0.962053	0.5	X	53969437	53975000	-	Gm15482	Inactive
ENSMUSG00000081119	0	0	0	10.0565	8.8454	6.13713	4.75749	10.7737	7.75537	607	0.93001	0.5	X	53974554	53974789	-	Gm14601	Inactive
ENSMUSG00000080321	0	0.0736704	0	0	0	0.149686	0.0991144	0	0.168595	6	1.78847	0.321417	X	54094373	54096289	+	Gm14644	Inactive
ENSMUSG00000095284	0.296287	0.0736704	0.249948	0.437238	0.204125	0.149686	0.396458	0.644578	0.168595	32	1.52915	0.33126	X	54118995	54119101	+	Gm22550	Inactive
ENSMUSG00000082817	0	0	0	0	0	0	0	0	0	0	NA	NA	X	54130710	54144172	+	Gm16428	Inactive
ENSMUSG00000081477	0	0	0	0	0	0	0	0	0	0	NA	NA	X	54174779	54202199	+	Gm7916	Inactive
ENSMUSG00000096308	0	0	0.0833159	0	0	0	0	0	0	1	NA	NA	X	54237715	54253212	+	Gm14598	Inactive
ENSMUSG00000084070	0	0	0	0	0	0	0	0	0	0	NA	NA	X	54312878	54333284	+	Gm6591	Inactive
ENSMUSG00000081638	0.222215	0.442023	0.166632	0.145746	0.204125	0.299372	0.297343	0	0	23	0.457985	0.187913	X	54441739	54456930	+	Gm14594	Inactive
ENSMUSG00000094698	0.0740717	0.0736704	0.0833159	0	0	0.0748431	0.0991144	0.0920826	0	6	2.55464	0.176839	X	54350695	54365856	+	Gm14596	Inactive
ENSMUSG00000096468	0.0740717	0.0736704	0.499895	0.072873	0.136083	0.299372	0.495572	0.0920826	0.0842975	22	1.32189	0.5	X	54531208	54548016	+	Gm16405	Inactive
ENSMUSG00000094714	0.0740717	0	0.166632	0.291492	0.0680415	0.224529	0.495572	0.0920826	0.252892	20	1.43914	0.33126	X	54622211	54639019	+	Gm16430	Inactive
ENSMUSG00000094975	0	0	0.0833159	0	0.0680415	0.149686	0	0.276248	0	7	1.26878	0.5	X	54714790	54729932	+	Gm14595	Inactive
ENSMUSG00000096376	0	0	0.0833159	0	0	0	0	0.0920826	0	2	Inf	0.252493	X	54812464	54827711	+	Gm14590	Inactive
ENSMUSG00000083069	0	0	0	0	0	0	0	0	0	0	NA	NA	X	54968283	54988695	+	Gm16431	Inactive
ENSMUSG00000094423	0	0	0	0	0	0	0	0.184165	0	2	Inf	0.252493	X	55020844	55035959	+	Gm7950	Inactive
ENSMUSG00000095890	0	0	0	0	0	0.0748431	0	0	0	1	0	0.252493	X	55097191	55112304	+	Gm7958	Inactive
ENSMUSG00000080889	0	0	0	0	0	0	0	0	0	0	NA	NA	X	55175816	55196233	+	Gm7974	Inactive
ENSMUSG00000067909	0.148143	0.147341	0.333263	0.291492	0.136083	0.299372	0.0991144	0.0920826	0.252892	23	0.610896	0.0952151	X	55226876	55243723	+	Slxl1	Inactive
ENSMUSG00000094317	0	0	0	0	0	0.149686	0	0	0	2	0	0.252493	X	55311386	55326515	+	Gm6660	Inactive
ENSMUSG00000096127	0.740717	0	0.0833159	0.218619	0.204125	0.149686	0.198229	0.0920826	0.0842975	23	0.654419	0.0952151	X	55431819	55446793	+	Gm14625	Inactive
ENSMUSG00000095398	0	0.442023	0.249948	0.291492	0.136083	0.224529	0.198229	1.28916	0	34	2.2809	0.5	X	55553147	55568358	+	Gm16404	Inactive
ENSMUSG00000081298	0	0	0	0.291492	0	0	0	0	0	4	0	0.252493	X	55699744	55722121	+	Gm14622	Inactive
ENSMUSG00000096374	0	0	0	0	0	0	0	0	0	0	NA	NA	X	55798272	55816903	+	Gm6664	Inactive
ENSMUSG00000084369	0	0.0736704	0	0	0	0	0.0991144	0	0	2	Inf	0.252493	X	55839252	55842041	+	Gm14626	Inactive
ENSMUSG00000081706	0.148143	0.0736704	0.499895	0.582984	0.0680415	0.374215	0.495572	0.36833	0.168595	34	1.00708	0.5	X	55845759	55846638	-	Gm7927	Inactive
ENSMUSG00000083249	0	0.294682	0	0.072873	0.272166	0.374215	0.297343	0.0920826	0.0842975	19	0.658631	0.5	X	55862223	55876613	+	Gm14623	Inactive
ENSMUSG00000081089	0	0	0	0	0	0	0	0	0	0	NA	NA	X	55904723	55912887	+	Gm14624	Inactive
ENSMUSG00000080383	0.148143	0	0	0.145746	0.0680415	0	0	0	0	5	0	0.0983528	X	56070664	56070784	+	Gm22103	Inactive
ENSMUSG00000082606	0	0.0736704	0.0833159	0	0	0.149686	0.0991144	0.276248	0	8	2.50766	0.321417	X	56129658	56134920	+	Gm14638	Inactive
ENSMUSG00000031125	0.222215	0.294682	0.0833159	0.218619	0.0680415	0.598745	0.495572	0	0.168595	27	0.750128	0.33126	X	56136572	56153498	+	3830403N18Rik	Inactive
ENSMUSG00000082253	1.77772	1.76809	2.33284	2.18619	3.33403	2.17045	2.37875	1.10499	1.51735	238	0.65028	0.191367	X	56155528	56156393	-	Gm14639	Inactive
ENSMUSG00000073177	0.222215	0.147341	0.0833159	0.072873	0	0	0	1.10499	0.421487	24	20.9471	0.176839	X	56189827	56212881	-	Gm773	Inactive
ENSMUSG00000081024	0	0	0.0833159	0.072873	0	0	0	0	0	2	0	0.252493	X	56190932	56191498	+	Gm14627	Inactive
ENSMUSG00000085114	1.037	0.442023	0.499895	0.72873	0.408249	0.823274	0.297343	0.184165	0.590082	65	0.546659	0.0952151	X	56317608	56320664	+	1600025M17Rik	Inactive
ENSMUSG00000097288	0	0.147341	0.0833159	5.61122	3.53816	2.76919	2.57698	6.72203	1.93884	291	0.942885	0.33126	X	56371620	56374790	-	Gm2155	Inactive
ENSMUSG00000054850	0	0.147341	0	5.53835	3.53816	2.39498	2.37875	6.53787	1.93884	280	0.946299	0.33126	X	56374586	56377799	+	Smim10l2a	Inactive
ENSMUSG00000081620	0.518502	0.221011	0.499895	0.655857	1.02062	1.27233	0.792916	0.644578	1.26446	87	0.916286	0.33126	X	56447888	56448357	-	Gm14633	Inactive
ENSMUSG00000058932	0.518502	0.221011	0.499895	0.655857	1.02062	1.42202	0.792916	0.828744	1.26446	91	0.931458	0.5	X	56447965	56448366	+	Gm2174	Inactive
ENSMUSG00000073173	0	0	0	0	0	0	0	0	0	0	NA	NA	X	56523582	56525432	+	Gm10477	Inactive
ENSMUSG00000064016	1.25922	2.13644	1.33305	1.74895	1.56496	2.76919	1.98229	1.01291	1.68595	197	0.769533	0.33126	X	56543874	56549606	-	Gm648	Inactive
ENSMUSG00000092787	0	0.147341	0	0	0	0	0.297343	0.0920826	0.0842975	7	Inf	0.0318013	X	56587852	56587914	-	Mir5116	Inactive
ENSMUSG00000088394	0	0	0	0	0	0	0	0.0920826	0	1	Inf	0.252493	X	56725073	56725237	+	Gm26312	Inactive
ENSMUSG00000088944	0	0	0.0833159	0	0	0	0	0	0	1	NA	NA	X	56750010	56750115	+	Gm23258	Inactive
ENSMUSG00000053852	0	0	0	0.072873	0	0	0	0	0	1	0	0.252493	X	56870163	57001558	+	Adgrg4	Inactive
ENSMUSG00000031130	0.814789	1.39974	0.916475	2.33194	0.816498	4.04153	0.991144	3.03873	1.43306	199	0.759799	0.5	X	57043074	57048758	+	Brs3	Inactive
ENSMUSG00000031131	0.148143	0	0	0	0	0	0	0	0	2	NA	NA	X	57088106	57106540	+	Vgll1	Inactive
ENSMUSG00000085808	0.0740717	0	0	0	0	0	0	0	0	1	NA	NA	X	57200643	57204378	+	Gm14718	Inactive
ENSMUSG00000031132	0.148143	0.147341	0.249948	0	0	0.224529	0	0.184165	0.0842975	13	1.19567	0.5	X	57212143	57224042	+	Cd40lg	Inactive
ENSMUSG00000031133	0.0740717	0.147341	0.333263	0.072873	0.340208	0.374215	0.0991144	0.460413	0.33719	28	1.13898	0.5	X	57231485	57338729	-	Arhgef6	Inactive
ENSMUSG00000065110	0	0.221011	0.249948	1.16597	0.680415	0.823274	0.594687	0.184165	0.421487	56	0.449623	0.0404278	X	57391449	57391519	-	Snord61	Inactive
ENSMUSG00000079584	5.40723	4.4939	4.91564	8.23465	7.07632	8.08305	6.93801	8.01119	5.64793	742	0.880444	0.0952151	X	57409154	57488767	+	Gm364	Inactive
ENSMUSG00000036357	0.0740717	0	0	2.25906	2.10929	2.46982	2.47786	1.74957	1.85454	162	0.889415	0.33126	X	57496668	57503757	-	Gpr101	Inactive
ENSMUSG00000081100	0.222215	0.589364	1.16642	0.072873	0.204125	1.27233	0.495572	0.276248	0.33719	58	0.7158	0.33126	X	57631709	57631954	-	Gm14630	Inactive
ENSMUSG00000081896	0	0.147341	0.0833159	0.072873	0.136083	0.673588	0.594687	0.0920826	0.0842975	23	0.873687	0.5	X	57659732	57660907	+	Gm5389	Inactive
ENSMUSG00000084103	0	0.221011	0.0833159	0	0	0.0748431	0	0	0	5	0	0.252493	X	57670344	57670487	-	Gm14629	Inactive
ENSMUSG00000080710	0.0740717	0.0736704	0	0.072873	0.0680415	0	0.396458	0	0	8	2.81346	0.5	X	57736547	57738555	-	Gm8107	Inactive
ENSMUSG00000084394	1.18515	0.442023	0.666527	0.437238	0	0.823274	0.198229	0	0.0842975	50	0.224136	0.253278	X	57745317	57746303	-	Gm8111	Inactive
ENSMUSG00000083821	0.222215	0.221011	0.166632	0.291492	0.272166	0	0.792916	0.0920826	0.252892	28	2.01876	0.5	X	57753275	57753868	-	Gm14631	Inactive
ENSMUSG00000093905	0.370359	0.515693	0.333263	0	0	0.149686	0.297343	0	0.168595	23	3.11277	0.176839	X	57989473	57989579	+	Gm25023	Inactive
ENSMUSG00000081837	0.0740717	0	0	0	0.0680415	0	0	0	0.168595	4	2.47782	0.5	X	58184163	58184486	-	Gm14649	Inactive
ENSMUSG00000084044	0	0	0	0	0	0.0748431	0	0	0	1	0	0.252493	X	58225079	58225758	+	Gm14647	Inactive
ENSMUSG00000064728	1.92586	1.91543	2.0829	2.91492	2.44949	2.76919	1.18937	2.57831	1.60165	249	0.660142	0.0952151	X	58357952	58358058	-	Gm25851	Inactive
ENSMUSG00000084305	0	0	0	0	0	0	0	0	0	0	NA	NA	X	58427659	58428075	-	Gm14645	Inactive
ENSMUSG00000081373	2.37029	1.39974	1.66632	0.801603	0.680415	1.49686	2.37875	0.644578	0.927272	154	1.3262	0.5	X	58630187	58632738	-	Gm16436	Inactive
ENSMUSG00000083982	0.592574	0.810375	0.666527	0.510111	0.88454	0.598745	0.792916	0.828744	2.10744	97	1.87073	0.191367	X	58630400	58631288	-	Gm14650	Inactive
ENSMUSG00000083843	0	0	0	0	0	0	0	0	0	0	NA	NA	X	58709195	58709656	-	Gm7071	Inactive
ENSMUSG00000046180	0	0	0	0	0.0680415	0	0	0	0.252892	4	3.71674	0.5	X	58909360	58920304	+	4930550L24Rik	Inactive
ENSMUSG00000031137	0.0740717	0.147341	0.333263	16.2507	16.1258	8.75664	7.03713	14.3649	11.2116	944	0.792878	0.191367	X	59062145	59568071	-	Fgf13	Inactive
ENSMUSG00000088157	0.148143	0.147341	0.0833159	0	0.136083	0.0748431	0.198229	0.276248	0	13	2.24949	0.253278	X	59080891	59081122	-	Gm26351	Inactive
ENSMUSG00000070110	0	0	0	0	0	0	0	0	0	0	NA	NA	X	59097658	59097736	-	Mir504	Inactive
ENSMUSG00000088647	0	0	0	0.947349	0	0	0.495572	0.644578	0.168595	27	1.38148	0.328953	X	59190773	59190866	+	Gm26487	Inactive
ENSMUSG00000081209	0.0740717	0	0	0	0	0.0748431	0.0991144	0	0	3	1.3243	0.5	X	59196963	59197638	+	Gm14890	Inactive
ENSMUSG00000083366	0	0	0	0	0	0	0	0	0	0	NA	NA	X	59866697	59867753	-	Gm14887	Inactive
ENSMUSG00000031138	0.44443	1.10506	0.166632	0.145746	0.340208	0.97296	0.594687	0.460413	1.77025	75	1.93661	0.191367	X	59999464	60030759	+	F9	Inactive
ENSMUSG00000081341	0.148143	0.147341	0.499895	0.582984	0.0680415	0.299372	0.594687	0.736661	0.590082	44	2.02171	0.0404278	X	60051001	60051596	+	Gm14891	Inactive
ENSMUSG00000031139	0.0740717	0.221011	0.166632	2.11332	2.38145	4.41574	1.88317	2.57831	3.79339	221	0.92642	0.5	X	60055956	60179089	-	Mcf2	Inactive
ENSMUSG00000094896	0	0	0	0	0	0.0748431	0	0	0	1	0	0.252493	X	60257552	60257658	+	Gm22287	Inactive
ENSMUSG00000070081	0	0	0	0.218619	0	0	0	0.644578	0	10	2.94841	0.5	X	60394403	60394492	-	Mir505	Inactive
ENSMUSG00000079583	0.0740717	0	0.166632	0.145746	0	0	0.198229	0.36833	0	11	3.88731	0.176839	X	60436052	60539249	-	Gm7073	Inactive
ENSMUSG00000067835	0	0	0	0.072873	0	0.0748431	0	0	0	2	0	0.0983528	X	60557728	60807993	+	Gm14661	Inactive
ENSMUSG00000086562	0.222215	0	0	0.291492	0	0.0748431	0.0991144	0.184165	0.0842975	12	1.00339	0.33126	X	60614810	60615251	-	Gm14651	Inactive
ENSMUSG00000083463	0	0.0736704	0.249948	0	0.136083	0.0748431	0.297343	0	0.252892	13	2.60867	0.253278	X	60706270	60707063	-	Gm4909	Inactive
ENSMUSG00000081891	0.370359	0.810375	0.749843	0.291492	1.56496	1.64655	1.58583	1.10499	0.421487	107	0.888471	0.5	X	60818208	60818782	+	Gm14660	Inactive
ENSMUSG00000086577	0.666645	0.221011	0.333263	0.072873	0.204125	0.299372	0.495572	0.0920826	0.33719	34	1.6046	0.191367	X	60906712	60907167	-	Gm7076	Inactive
ENSMUSG00000081323	0.370359	0.736704	0.249948	0	0.204125	0.523902	0.495572	0	0.0842975	34	0.796496	0.412389	X	60971990	60972714	-	Rpl7l1-ps1	Inactive
ENSMUSG00000087401	0	0	0.416579	0	0	0	0	0	0	5	NA	NA	X	61041741	61076068	+	Gm14664	Inactive
ENSMUSG00000083543	0	0.0736704	0.249948	0.218619	0	0	0	0	0	7	0	0.252493	X	61090582	61091734	+	Gm14663	Inactive
ENSMUSG00000090546	0	0.0736704	0	0.072873	0	0	0	0.644578	0	9	8.84523	0.5	X	61184005	61185558	-	Cdr1	Inactive
ENSMUSG00000082092	0.592574	0.0736704	0.499895	0.291492	0.136083	0.523902	0.495572	0.828744	0.168595	44	1.56905	0.33126	X	61389027	61389583	+	Gm14665	Inactive
ENSMUSG00000083343	0.148143	0.0736704	0.166632	0	0.136083	0	0.198229	0.184165	0	11	2.81001	0.176839	X	61480453	61481295	+	Gm14666	Inactive
ENSMUSG00000080910	0.222215	0	0	0	0	0	0	0	0	3	NA	NA	X	61618766	61619200	-	Gm14821	Inactive
ENSMUSG00000083158	0.222215	0	0	0	0	0	0	0	0	3	NA	NA	X	61620150	61620727	+	Gm14655	Inactive
ENSMUSG00000057615	0.666645	0.589364	1.33305	2.18619	3.12991	3.59247	4.65838	3.49914	5.22644	304	1.50237	0.0952151	X	61709497	61710955	+	Ldoc1	Inactive
ENSMUSG00000050900	0.296287	0.368352	0.166632	0.218619	0.0680415	0.299372	0	0.276248	0.505785	28	1.33445	0.5	X	61785381	61786032	+	Gm7327	Inactive
ENSMUSG00000082467	0.666645	0.957716	0.99979	1.0931	1.56496	1.12265	0.89203	0.460413	1.51735	119	0.759066	0.191367	X	61830510	61831575	+	Gm6743	Inactive
ENSMUSG00000096222	0	0.0736704	0	0	0	0	0.0991144	0	0	2	Inf	0.252493	X	61938891	61938997	+	Gm25412	Inactive
ENSMUSG00000081409	0	0	0	0.145746	0	0.0748431	0	0	0.0842975	4	0.382147	0.321417	X	62006873	62007862	+	Gm8215	Inactive
ENSMUSG00000083617	0	0	0	0	0	0	0	0	0	0	NA	NA	X	62135099	62136328	-	Gm5390	Inactive
ENSMUSG00000082168	0	0.0736704	0.0833159	0	0	0.0748431	0.198229	0	0	5	2.64859	0.5	X	62208118	62208619	+	Gm14656	Inactive
ENSMUSG00000083576	0	0	0	0	0	0	0	0	0	0	NA	NA	X	62255048	62256147	+	Gm16411	Inactive
ENSMUSG00000045330	0	0	0	0	0	0	0.0991144	0	0.168595	3	Inf	0.0983528	X	62283499	62292078	+	4933402E13Rik	Inactive
ENSMUSG00000082125	0.148143	0.221011	0	0	0	0	0.0991144	0	0	6	Inf	0.252493	X	62372093	62372814	+	Gm14679	Inactive
ENSMUSG00000031194	0	0	0	0	0	0	0	0	0	0	NA	NA	X	62467991	62468812	+	4931400O07Rik	Inactive
ENSMUSG00000085757	0.0740717	0.368352	0.0833159	0.510111	0	0.598745	0.495572	0	0.758677	36	1.13112	0.412389	X	62510539	62527011	-	Tslrn1	Inactive
ENSMUSG00000081001	0.888861	0.442023	0.0833159	0	0.0680415	0.149686	0.198229	0.36833	0.0842975	29	2.98932	0.0952151	X	62646725	62647206	+	Gm14678	Inactive
ENSMUSG00000081765	0	0	0	0	0	0	0	0	0	0	NA	NA	X	62686050	62686535	+	Gm14677	Inactive
ENSMUSG00000082620	0	0	0	0	0	0	0.198229	0.184165	0.168595	6	Inf	0.0318013	X	62835512	62835775	-	Gm8244	Inactive
ENSMUSG00000082965	0.0740717	0.147341	0.0833159	0.072873	0	0	0	0	0	5	0	0.252493	X	63034194	63035106	-	Gm6754	Inactive
ENSMUSG00000081269	0	0	0.0833159	0	0	0	0.0991144	0	0	2	Inf	0.252493	X	63184686	63186526	-	Gm14659	Inactive
ENSMUSG00000084396	0	0	0	0.145746	0	0	0	0	0	2	0	0.252493	X	63355347	63355648	-	Gm14657	Inactive
ENSMUSG00000083346	0.148143	0.663034	0.666527	0.364365	0.204125	0.449059	0.0991144	0	0.0842975	35	0.180249	0.0404278	X	64047554	64047906	-	Gm8260	Inactive
ENSMUSG00000079579	0	0	0	0	0	0	0	0	0	0	NA	NA	X	64151405	64152198	-	Gm6760	Inactive
ENSMUSG00000031179	1.62958	0.442023	2.49948	1.16597	1.02062	1.72139	2.37875	1.01291	0.842975	157	1.08358	0.33126	X	64173548	64178778	+	3830417A13Rik	Inactive
ENSMUSG00000046699	0	0	0	5.75697	6.94024	4.26606	2.18052	7.82702	5.05785	405	0.888119	0.5	X	64264885	64276996	-	Slitrk4	Inactive
ENSMUSG00000084459	0.370359	0.0736704	0.249948	0.072873	0.0680415	0	0.0991144	0.0920826	0	13	1.35683	0.253278	X	64496584	64496657	+	Gm24598	Inactive
ENSMUSG00000082269	0	0.0736704	0.0833159	0	0	0.0748431	0.0991144	0	0	4	1.3243	0.5	X	64750401	64751258	-	Gm14676	Inactive
ENSMUSG00000065903	0.0740717	0	0	0	0	0.0748431	0	0	0	2	0	0.252493	X	64800511	64800616	+	Gm26111	Inactive
ENSMUSG00000083084	0.222215	0.0736704	0	0.364365	0.136083	0.149686	0.0991144	0.0920826	0.168595	17	0.553412	0.191367	X	64842692	64844041	-	Gm14667	Inactive
ENSMUSG00000081514	0.370359	0.0736704	0.0833159	0	0.0680415	0	0.297343	0	0	11	4.37003	0.5	X	64944129	64945031	+	Gm14673	Inactive
ENSMUSG00000031181	0	0.221011	0.166632	0	0.136083	0.149686	0.495572	0.184165	0	16	2.37862	0.253278	X	65047644	65049014	+	Ctag2	Inactive
ENSMUSG00000080828	0	0	0.0833159	0	0	0	0	0	0	1	NA	NA	X	65070361	65070610	-	Gm14669	Inactive
ENSMUSG00000083074	1.70365	0.663034	1.41637	1.02022	0.340208	1.12265	0.693801	0.920826	0.252892	103	0.752099	0.191367	X	65086838	65087174	+	Gm14670	Inactive
ENSMUSG00000083243	0.0740717	0	0.0833159	0.072873	0.136083	0.299372	0	0.460413	0.927272	25	2.7299	0.33126	X	65936349	65938476	+	Gm14668	Inactive
ENSMUSG00000083570	0	0	0	0	0	0	0.198229	0	0	2	Inf	0.252493	X	66024044	66024305	+	Gm14671	Inactive
ENSMUSG00000082863	0	0.0736704	0.249948	0.072873	0.544332	0.149686	0.198229	0	0	17	0.258484	0.187913	X	66025549	66025890	+	Gm14674	Inactive
ENSMUSG00000031182	0.0740717	0	0.0833159	0.364365	0.0680415	0	0.198229	0	1.01157	22	2.79783	0.412389	X	66303361	66304224	-	4930447F04Rik	Inactive
ENSMUSG00000089398	0	0	0	0	0	0	0	0	0	0	NA	NA	X	66448166	66448430	+	Gm23028	Inactive
ENSMUSG00000087708	0.0740717	0	0	0.072873	0.612374	0	0	0	0	11	0	0.0983528	X	66728415	66728553	+	Gm23000	Inactive
ENSMUSG00000084074	0.888861	1.17873	1.08311	1.0931	0.612374	0.748431	1.48672	1.19707	1.43306	120	1.67768	0.0404278	X	66763382	66764574	+	Gm8310	Inactive
ENSMUSG00000077127	0	0	0	0	0	0	0.198229	0	0	2	Inf	0.252493	X	66776757	66776818	-	Mir743	Inactive
ENSMUSG00000094184	0	0	0	0	0	0	0.198229	0	0	2	Inf	0.252493	X	66777256	66777332	-	Mir743b	Inactive
ENSMUSG00000081603	0.0740717	0.294682	0.249948	0.145746	0	0.0748431	0.198229	0	0	13	0.898634	0.5	X	66778442	66778852	-	Gm14681	Inactive
ENSMUSG00000077092	0	0.0736704	0	0.145746	0	0	0	0	0.0842975	4	0.578386	0.5	X	66780373	66780437	-	Mir742	Inactive
ENSMUSG00000078017	0	0.0736704	0	0.145746	0	0	0	0	0.0842975	4	0.578386	0.5	X	66780758	66780833	-	Mir883a	Inactive
ENSMUSG00000078024	0	0	0	0.364365	0	0	0.0991144	0	0	6	0.27202	0.5	X	66789890	66789967	-	Mir883b	Inactive
ENSMUSG00000070104	0	0	0	0	0	0	0	0	0	0	NA	NA	X	66792595	66792661	-	Mir471	Inactive
ENSMUSG00000077119	0	0	0	0	0	0	0	0	0	0	NA	NA	X	66796805	66796875	-	Mir741	Inactive
ENSMUSG00000070078	0.0740717	0	0.416579	0	0.0680415	0.224529	0.0991144	0.0920826	0.168595	14	1.22976	0.33126	X	66799223	66799297	-	Mir463	Inactive
ENSMUSG00000078002	0	0	0	0	0	0	0	0	0	0	NA	NA	X	66800530	66800607	-	Mir880	Inactive
ENSMUSG00000077872	0	0	0	0	0	0	0	0	0	0	NA	NA	X	66801508	66801585	-	Mir878	Inactive
ENSMUSG00000078038	0	0	0	0	0	0	0	0	0	0	NA	NA	X	66801944	66802021	-	Mir881	Inactive
ENSMUSG00000096628	0	0	0	0	0	0.0748431	0	0	0	1	0	0.252493	X	66810428	66810504	-	Mir871	Inactive
ENSMUSG00000070073	0	0	0	0	0	0	0	0	0	0	NA	NA	X	66813951	66814025	-	Mir470	Inactive
ENSMUSG00000095782	0	0	0	0	0	0	0	0	0	0	NA	NA	X	66825955	66826035	-	Mir465c-1	Inactive
ENSMUSG00000094894	0	0.0736704	0	0.582984	0.0680415	0.149686	0	0	0	12	0	0.0318013	X	66829202	66829280	-	Mir465b-1	Inactive
ENSMUSG00000095006	0	0	0	0	0	0	0	0	0	0	NA	NA	X	66832517	66832597	-	Mir465c-2	Inactive
ENSMUSG00000096504	0.148143	0.0736704	0	0.437238	0.136083	0	0	0	0.0842975	12	0.147034	0.176839	X	66835764	66835842	-	Mir465b-2	Inactive
ENSMUSG00000070071	0	0	0	0	0	0	0	0	0	0	NA	NA	X	66839052	66839125	-	Mir465	Inactive
ENSMUSG00000080795	1.62958	2.57847	1.66632	1.16597	0.952581	2.09561	2.87432	2.02582	1.43306	203	1.50284	0.191367	X	66969223	66970659	-	Gm6783	Inactive
ENSMUSG00000081442	0	0	0	0	0	0	0	0	0	0	NA	NA	X	66972654	66973177	+	Gm14682	Inactive
ENSMUSG00000081598	0.518502	0.294682	0.166632	0.291492	0	0.299372	0.89203	0	0.927272	41	3.07905	0.253278	X	67169613	67170230	-	Gm8312	Inactive
ENSMUSG00000086185	0	0	0	0	0	0	0	0	0	0	NA	NA	X	67458196	67459203	+	1700036O09Rik	Inactive
ENSMUSG00000087724	0	0	0	0	0	0	0	0	0	0	NA	NA	X	67595330	67595438	-	Gm26276	Inactive
ENSMUSG00000083010	0.148143	0.221011	0.0833159	0.145746	0	0.299372	0.0991144	0	0	13	0.22267	0.176839	X	67660090	67663856	+	Gm14687	Inactive
ENSMUSG00000079578	1.55551	0.810375	1.33305	0.874476	0.204125	1.12265	1.98229	1.10499	1.01157	122	1.86206	0.191367	X	67682900	67693562	-	Gm1140	Inactive
ENSMUSG00000079577	0.888861	1.39974	0.833159	0.364365	0.136083	1.27233	1.78406	1.65749	0.590082	108	2.27418	0.0952151	X	67695698	67706350	+	Gm14692	Inactive
ENSMUSG00000082621	0.592574	0.221011	0.333263	0.364365	0.272166	0.224529	0.198229	0.276248	0.505785	38	1.13844	0.5	X	67726244	67726806	+	Rpl7a-ps13	Inactive
ENSMUSG00000025288	0.222215	0.221011	0.0833159	0.655857	0.136083	0.299372	0	0.552496	0.33719	32	0.815244	0.5	X	67919864	67921450	-	4933436I01Rik	Inactive
ENSMUSG00000065404	0	0	0	0	0	0	0	0	0	0	NA	NA	X	67988096	67988161	-	Mir201	Inactive
ENSMUSG00000076005	0	0	0	0	0	0	0	0	0	0	NA	NA	X	67988374	67988451	-	Mir547	Inactive
ENSMUSG00000083709	1.11108	0.957716	0.666527	0.510111	0.816498	1.27233	1.48672	0.460413	0.67438	100	1.00868	0.5	X	68006985	68007287	-	Gm14688	Inactive
ENSMUSG00000082202	0	0	0.0833159	0	0	0	0	0	0.168595	3	Inf	0.252493	X	68315952	68316317	-	Gm4910	Inactive
ENSMUSG00000083912	0	0.0736704	0	0.291492	0.272166	0	0	0	0	9	0	0.0983528	X	68319638	68320250	-	Gm5391	Inactive
ENSMUSG00000082794	0	0	0	0.145746	0	0.0748431	0	0	0	3	0	0.0983528	X	68503126	68504131	+	Gm6806	Inactive
ENSMUSG00000088697	0	0	0	0	0	0	0	0	0	0	NA	NA	X	68563127	68563252	+	Gm22332	Inactive
ENSMUSG00000082162	1.70365	2.65214	2.0829	1.74895	3.19795	4.11637	1.58583	1.10499	1.85454	260	0.501515	0.0952151	X	68613793	68614140	+	Gm14701	Inactive
ENSMUSG00000099108	0.0740717	0.147341	0.166632	0.218619	0	0.0748431	0	0.0920826	0	10	0.31378	0.321417	X	68676848	68676903	+	Gm27979	Inactive
ENSMUSG00000098736	0.0740717	0	0	18.5826	18.7795	8.08305	8.12738	15.7461	12.5603	1042	0.80171	0.33126	X	68678485	68678612	+	Gm27838	Inactive
ENSMUSG00000089177	0	0	0	0.072873	0.272166	0	0	0	0.168595	7	0.488626	0.321417	X	68684148	68684275	-	Gm22435	Inactive
ENSMUSG00000062170	0.518502	0.0736704	0.333263	0.364365	0.612374	0.673588	0.792916	0.276248	1.51735	64	1.56728	0.33126	X	68761839	68804567	+	Fmr1nb	Inactive
ENSMUSG00000083046	0.518502	0.368352	0.583211	0.218619	0.204125	0.299372	0.0991144	0.0920826	0.0842975	32	0.38151	0.0404278	X	68782640	68782867	-	Gm14699	Inactive
ENSMUSG00000071748	0	0.147341	0	0.072873	0	0.149686	0.495572	0	0.421487	15	4.12052	0.253278	X	68821093	68825318	+	Gm14698	Inactive
ENSMUSG00000056815	0	0	0.166632	0	0.136083	0.0748431	0	0	0	5	0	0.0983528	X	68892375	68893053	-	Gm6812	Inactive
ENSMUSG00000082228	1.77772	1.76809	1.33305	2.04044	1.29279	3.21825	1.09026	0.736661	2.78182	206	0.703464	0.191367	X	68921157	68922012	-	Gm8344	Inactive
ENSMUSG00000065689	0	0.0736704	0.249948	0.072873	0	0.224529	0.297343	0	0.168595	13	1.56669	0.412389	X	68949564	68949684	-	n-R5s7	Inactive
ENSMUSG00000086676	0	0	0	12.3884	13.2681	4.49059	3.56812	12.6153	7.08099	682	0.771697	0.33126	X	69356596	69361269	-	Gm14705	Inactive
ENSMUSG00000082926	1.48143	1.9891	1.08311	0.874476	0.816498	1.79623	1.09026	0.644578	1.18016	140	0.835913	0.5	X	69605496	69606245	-	Gm8172	Inactive
ENSMUSG00000059690	0	0.221011	0	0	0.136083	0	0	0	0.421487	10	3.09728	0.5	X	69945300	69945978	+	1700020N15Rik	Inactive
ENSMUSG00000073141	0.296287	0.0736704	0.249948	0	0.0680415	0.299372	0	0.0920826	0.505785	20	1.62723	0.412389	X	70393901	70394740	-	4930567H17Rik	Inactive
ENSMUSG00000081199	0.44443	0.810375	0.833159	0.947349	0.408249	0.673588	0.89203	0	1.01157	76	0.93811	0.5	X	70400497	70401063	+	Gm16407	Inactive
ENSMUSG00000082538	0.222215	0	0.0833159	0.145746	0	0.149686	0.0991144	0	0.33719	13	1.47683	0.412389	X	70403181	70404054	-	Gm14704	Inactive
ENSMUSG00000084193	0	0	0.0833159	0.072873	0.0680415	0.149686	0.297343	0.276248	0.0842975	12	2.26389	0.0952151	X	70420716	70422554	-	Gm6823	Inactive
ENSMUSG00000086989	0.148143	0.0736704	0.0833159	0.145746	0.612374	0.0748431	0.396458	0	0.168595	22	0.678365	0.5	X	70426311	70427234	-	Gm16441	Inactive
ENSMUSG00000082770	0.222215	0.368352	0.166632	0.291492	0.0680415	0.149686	0.297343	0.0920826	0	21	0.76475	0.5	X	70432434	70433122	-	Gm14722	Inactive
ENSMUSG00000082713	0.592574	0.221011	0.666527	0.291492	1.29279	0.97296	0.495572	0.0920826	0.0842975	62	0.262765	0.0952151	X	70436409	70436933	-	Gm14721	Inactive
ENSMUSG00000083747	0.740717	0.663034	1.08311	0.218619	1.36083	1.0478	0.594687	0	0.252892	78	0.32261	0.191367	X	70503140	70503664	+	Gm14727	Inactive
ENSMUSG00000083784	0.148143	0.0736704	0.0833159	0.218619	0	0.224529	0.0991144	0.184165	0.168595	15	1.01969	0.33126	X	70506952	70507640	+	Gm14729	Inactive
ENSMUSG00000087325	0.148143	0.0736704	0.166632	0.218619	0.136083	0	0.594687	0	0.0842975	17	1.91424	0.412389	X	70513048	70513995	+	Gm6038	Inactive
ENSMUSG00000082336	0.222215	0.221011	0.0833159	0	0.0680415	0.224529	0.198229	0.0920826	0.0842975	15	1.2804	0.33126	X	70517777	70519515	+	Gm8401	Inactive
ENSMUSG00000080843	0	0.0736704	0.499895	0	0	0	0.297343	0	0	10	Inf	0.252493	X	70536280	70537175	+	Gm14726	Inactive
ENSMUSG00000083119	0.592574	0.515693	0.583211	0.218619	0.816498	0.673588	0.297343	0.0920826	0.590082	57	0.573246	0.191367	X	70539310	70539846	-	Gm14724	Inactive
ENSMUSG00000082652	0.0740717	0.147341	0.166632	0.072873	0.0680415	0.224529	0	0.0920826	0.421487	16	1.40533	0.5	X	70545558	70546385	+	Gm14725	Inactive
ENSMUSG00000082083	0	0	0	0	0	0	0	0	0	0	NA	NA	X	70564118	70564609	-	Gm14728	Inactive
ENSMUSG00000081464	0	0	0	0	0	0	0	0	0	0	NA	NA	X	70600263	70600807	-	Gm14732	Inactive
ENSMUSG00000082822	0	0	0	0.072873	0	0.0748431	0	0.0920826	0	3	0.623376	0.5	X	70626355	70626730	-	Gm14731	Inactive
ENSMUSG00000084185	0	0.147341	0.333263	0.072873	0	0.149686	0.297343	0.276248	0.168595	17	3.33478	0.0404278	X	70653206	70653550	-	Rplp1-ps1	Inactive
ENSMUSG00000077275	0.0740717	0	0	0	0	0	0	0	0	1	NA	NA	X	70693476	70693607	+	Gm22785	Inactive
ENSMUSG00000083406	0.518502	0.663034	0.749843	0.291492	1.49691	0.898117	1.58583	0.644578	0.168595	88	0.892978	0.5	X	70770867	70771471	+	Gm8410	Inactive
ENSMUSG00000080938	0	0.147341	0.0833159	0	0	0	0	0	0	3	NA	NA	X	70978281	70978911	+	Gm6062	Inactive
ENSMUSG00000077309	0.0740717	0	0	0	0	0	0	0	0	1	NA	NA	X	71131237	71131354	+	n-R5s8	Inactive
ENSMUSG00000082262	0.296287	0.0736704	0.249948	0.072873	0.0680415	0.149686	0.396458	0.184165	0.0842975	19	2.28809	0.0952151	X	71197127	71198171	+	Gm14730	Inactive
ENSMUSG00000085284	0.148143	0.0736704	0	0.364365	0.136083	0.149686	0	0	0	12	0	0.0318013	X	71439714	71469851	+	Gm16189	Inactive
ENSMUSG00000084114	0.148143	0.663034	0	0.437238	0.136083	0.149686	1.18937	0.184165	0.505785	41	2.59931	0.0952151	X	71498372	71498676	-	Gm8421	Inactive
ENSMUSG00000094123	0.222215	0	0.166632	0	0	0.224529	0.396458	0	0	12	1.76573	0.5	X	71531285	71531376	-	Gm23945	Inactive
ENSMUSG00000056380	0	0.0736704	0	21.7162	19.596	10.478	9.41587	16.5749	8.42975	1102	0.664615	0.0952151	X	71663667	71669257	+	Gpr50	Inactive
ENSMUSG00000082337	0	0.147341	0.249948	0.291492	0.340208	0.97296	0.89203	0.552496	0.758677	51	1.373	0.33126	X	71727657	71727871	+	Gm14723	Inactive
ENSMUSG00000053593	0.222215	0	0.333263	0.218619	0	0	0	0	0.168595	12	0.771182	0.5	X	71972986	71989046	+	Fate1	Inactive
ENSMUSG00000005864	0	0.221011	0.166632	0.145746	0.272166	0.0748431	0.396458	0	0.0842975	17	0.975647	0.5	X	71991849	72010218	+	Cnga2	Inactive
ENSMUSG00000033343	0	0.0736704	0	0	0	0	0	0	0	1	NA	NA	X	72222017	72222964	+	Magea4	Inactive
ENSMUSG00000031340	0.296287	0.442023	0	8.81763	11.8392	3.51762	6.1451	4.69621	7.24958	551	0.748347	0.33126	X	72255999	72274803	-	Gabre	Inactive
ENSMUSG00000065542	0	0.368352	0.333263	0.145746	0	0.673588	0.693801	0.0920826	0.67438	36	1.78226	0.191367	X	72261031	72261112	-	Mir224	Inactive
ENSMUSG00000070138	0	0.0736704	0	0	0	0.0748431	0	0.0920826	0	3	1.23034	0.5	X	72262224	72262308	-	Mir452	Inactive
ENSMUSG00000043453	0.222215	0.884045	0.416579	0.947349	0.204125	0.673588	0.594687	0.0920826	0.252892	55	0.514866	0.191367	X	72381870	72386858	-	Magea10	Inactive
ENSMUSG00000031343	0	0	0	0	0	0.0748431	0	0	0	1	0	0.252493	X	72432681	72656848	-	Gabra3	Inactive
ENSMUSG00000081471	0	0.147341	0.166632	0.072873	0	0.149686	0	0.0920826	0.0842975	9	0.792509	0.412389	X	72467302	72470389	+	Gm14735	Inactive
ENSMUSG00000076455	0.44443	0.442023	0.166632	0.510111	0.136083	0.598745	0.396458	0.276248	0.505785	44	0.946625	0.33126	X	72589988	72590094	-	Mir767	Inactive
ENSMUSG00000077847	0.592574	0.442023	0.166632	0.510111	0.136083	0.673588	0.594687	0.828744	0.505785	55	1.46177	0.33126	X	72591500	72591579	-	Mir105	Inactive
ENSMUSG00000065199	0.0740717	0	0	0	0	0	0	0	0	1	NA	NA	X	72611803	72611909	+	Gm23461	Inactive
ENSMUSG00000082657	0.296287	0.0736704	0.749843	0.437238	0.408249	1.27233	0.693801	0.552496	0.421487	61	0.787501	0.5	X	72692510	72692845	-	Gm14736	Inactive
ENSMUSG00000031344	0	0.0736704	0.249948	5.61122	4.49074	3.74215	2.97343	5.98537	3.2033	330	0.878504	0.33126	X	72825178	72842602	+	Gabrq	Inactive
ENSMUSG00000090089	0.0740717	0.147341	0.0833159	0	0	0	0.0991144	0	0.252892	8	Inf	0.0983528	X	72869367	72870265	+	Magea9-ps	Inactive
ENSMUSG00000084944	0	0.0736704	0	0	0.0680415	0.0748431	0.0991144	0.36833	0.168595	10	4.45142	0.0404278	X	72981823	72982344	+	Gm14684	Inactive
ENSMUSG00000031351	0.222215	0.147341	0.416579	11.4411	9.59385	7.55915	4.06369	6.81411	8.09256	620	0.663437	0.0952151	X	72987339	73031543	+	Zfp185	Inactive
ENSMUSG00000089357	0.296287	0.294682	0.249948	0.801603	1.76908	1.0478	0.792916	1.5654	1.09587	100	0.954595	0.5	X	72992079	72992144	+	Mir2137	Inactive
ENSMUSG00000050424	0	0	0	0.364365	0.136083	0	0.297343	0	0.0842975	11	0.762598	0.412389	X	73033981	73037103	-	Pnma5	Inactive
ENSMUSG00000046287	1.25922	1.62075	1.66632	4.66387	4.15053	4.3409	5.05484	5.52496	8.85124	458	1.47705	0.0404278	X	73064787	73068191	+	Pnma3	Inactive
ENSMUSG00000079845	1.11108	0.736704	0.749843	0.801603	0.408249	1.27233	1.28849	0.828744	1.26446	105	1.36239	0.191367	X	73074345	73082478	-	Xlr4a	Inactive
ENSMUSG00000057836	2.14808	1.91543	2.41616	4.88249	5.64745	2.69435	3.86546	2.76248	3.3719	379	0.756172	0.33126	X	73086293	73097095	-	Xlr3a	Inactive
ENSMUSG00000092255	2.14808	1.91543	2.41616	4.88249	5.64745	2.69435	3.86546	2.76248	3.3719	379	0.756172	0.33126	X	73097187	73104886	+	Gm20455	Inactive
ENSMUSG00000058328	7.77753	5.89364	6.33201	12.607	13.5403	9.65476	11.299	18.0482	15.005	1250	1.23882	0.191367	X	73107635	73292976	-	Xlr5a	Inactive
ENSMUSG00000071745	4.9628	5.00959	5.91543	14.939	16.8743	10.9271	10.5061	19.5215	17.1124	1326	1.10294	0.33126	X	73137232	73149450	-	DXBay18	Inactive
ENSMUSG00000072479	7.48124	6.33566	7.83169	17.3438	20.6846	12.9479	13.0831	23.6652	20.5686	1629	1.12438	0.33126	X	73148796	73158872	+	Xlr5b	Inactive
ENSMUSG00000079566	1.77772	1.47341	0.99979	1.31171	1.08866	1.49686	1.09026	1.47332	1.09587	150	0.938984	0.5	X	73175302	73176989	-	Spin2d	Inactive
ENSMUSG00000067768	0.44443	0.736704	0.583211	0.874476	0.340208	0.673588	0.991144	0.644578	0.758677	75	1.26804	0.33126	X	73214333	73222453	+	Xlr4b	Inactive
ENSMUSG00000031362	0.222215	0.810375	0.666527	0.801603	0.272166	1.34718	0.89203	0.552496	0.505785	76	0.805599	0.5	X	73233688	73243130	-	Xlr4c	Inactive
ENSMUSG00000058147	3.9258	4.4939	3.58258	9.9836	8.98148	8.23274	7.33447	6.26162	6.6595	757	0.74475	0.0404278	X	73254540	73265390	-	Xlr3c	Inactive
ENSMUSG00000067764	7.77753	5.89364	6.33201	12.607	13.5403	9.65476	11.299	18.0482	15.005	1250	1.23882	0.191367	X	73282896	73292976	-	Xlr5c	Inactive
ENSMUSG00000082629	2.51844	2.65214	2.49948	2.25906	2.17733	3.2931	3.76635	6.26162	2.86611	347	1.66817	0.0952151	X	73297593	73299995	+	Gm5639	Inactive
ENSMUSG00000081253	0	0	0	0	0	0	0.297343	0.0920826	0	4	Inf	0.0983528	X	73313203	73313634	+	Gm8501	Inactive
ENSMUSG00000096966	0.814789	1.69442	1.583	1.74895	2.17733	2.54466	1.88317	2.02582	1.18016	198	0.786463	0.191367	X	73396439	73398736	-	Gm18336	Inactive
ENSMUSG00000097110	0	0.221011	0.0833159	0.655857	0.136083	1.42202	0.495572	1.28916	0.33719	57	0.958427	0.5	X	73402211	73411436	-	Gm26726	Inactive
ENSMUSG00000031374	0	0.221011	0.0833159	0.655857	0.136083	1.42202	0.594687	1.28916	0.33719	58	1.0032	0.5	X	73411096	73428385	+	Zfp92	Inactive
ENSMUSG00000031372	2.22215	2.28378	3.58258	3.06067	4.62682	5.9126	6.44244	3.22289	3.87768	439	0.995803	0.5	X	73433705	73435344	-	Trex2	Inactive
ENSMUSG00000031375	0.592574	1.2524	0.416579	0.218619	1.02062	2.24529	2.97343	1.01291	1.60165	138	1.60366	0.33126	X	73483602	73495933	+	Bgn	Inactive
ENSMUSG00000031376	0	0.147341	0	8.3804	8.98148	3.66731	4.46015	5.24871	8.85124	505	0.882587	0.5	X	73503086	73571005	+	Atp2b3	Inactive
ENSMUSG00000031383	0.518502	0.884045	0.916475	18.5826	15.4454	13.1724	10.407	25.3227	10.7058	1195	0.983794	0.33126	X	73639419	73643514	+	Dusp9	Inactive
ENSMUSG00000002012	0.666645	0.221011	0.333263	10.7852	7.82478	4.49059	4.26192	6.16954	5.98512	520	0.710657	0.191367	X	73655994	73660117	-	Pnck	Inactive
ENSMUSG00000088823	0	0	0	0	0	0.0748431	0	0	0	1	0	0.252493	X	73752674	73752796	+	Gm25226	Inactive
ENSMUSG00000002006	0	0	0.0833159	12.607	11.9753	5.16417	3.76635	10.6816	3.2876	612	0.596222	0.0952151	X	73793359	73824969	-	Pdzd4	Inactive
ENSMUSG00000085669	5.92574	5.89364	6.49864	9.83786	9.11756	13.0975	9.81233	12.247	11.3802	1049	1.04326	0.5	X	73795215	73797616	+	Gm14817	Inactive
ENSMUSG00000064536	0	0	0.0833159	0	0	0	0.198229	0	0	3	Inf	0.252493	X	73809417	73809481	+	Gm23615	Inactive
ENSMUSG00000031391	0.222215	0.221011	0	0.072873	0.340208	0.0748431	0.594687	0	0	19	1.21881	0.328953	X	73853778	73896105	-	L1cam	Inactive
ENSMUSG00000031390	1.11108	1.69442	0.833159	0.582984	0.476291	1.12265	1.3876	0.552496	3.3719	138	2.43455	0.191367	X	73892102	73895502	+	Avpr2	Inactive
ENSMUSG00000080829	1.99994	2.5048	2.16621	3.27929	4.21857	3.96668	1.78406	1.84165	2.61322	316	0.544194	0.0404278	X	74006702	74007502	+	Gm8545	Inactive
ENSMUSG00000092907	0.0740717	0.147341	0	11.7326	8.30107	6.73588	6.04598	10.1291	4.46777	600	0.771133	0.191367	X	74023528	74023598	-	Mir5132	Inactive
ENSMUSG00000076127	0.0740717	0.147341	0	11.7326	8.23302	6.66103	6.04598	10.1291	4.38347	597	0.772105	0.191367	X	74023849	74023936	-	Mir718	Inactive
ENSMUSG00000031394	0.44443	0.147341	0.416579	0	0.544332	0.374215	0.0991144	0.460413	0.927272	43	1.61864	0.33126	X	74127464	74150760	+	Opn1mw	Inactive
ENSMUSG00000081118	0.148143	0.0736704	0	0.072873	0	0	0.594687	0	0	10	8.16059	0.5	X	74135133	74136187	-	Gm6758	Inactive
ENSMUSG00000062564	0.0740717	0.294682	0.416579	0.364365	0.136083	0.449059	0.0991144	0.36833	0.252892	31	0.758644	0.33126	X	74150944	74167838	-	Tex28	Inactive
ENSMUSG00000084131	1.037	0.736704	0.99979	1.38459	0.88454	1.0478	1.28849	2.39415	1.26446	136	1.49147	0.191367	X	74170653	74171866	+	Rpl3-ps2	Inactive
ENSMUSG00000031397	0.814789	0.957716	0.499895	0.801603	0.748457	1.64655	0.792916	0.460413	0.590082	94	0.576677	0.0952151	X	74177259	74208500	+	Tktl1	Inactive
ENSMUSG00000081375	1.18515	2.43112	1.49969	1.23884	1.70104	2.09561	1.58583	1.38124	1.51735	186	0.890565	0.33126	X	74261032	74261374	+	Gm14686	Inactive
ENSMUSG00000064981	0.740717	1.2524	0.916475	1.31171	1.29279	2.24529	1.58583	2.20998	0.927272	156	0.973873	0.5	X	74272484	74272620	+	Snora70	Inactive
ENSMUSG00000099226	0	0	0.0833159	0.364365	0.136083	0.0748431	0.198229	0	0.168595	13	0.637632	0.5	X	74274027	74274105	-	Mir7091	Inactive
ENSMUSG00000084271	0	0	0	0.145746	0	0.149686	0.297343	0.0920826	0.0842975	9	1.60349	0.5	X	74278654	74278869	+	Gm14846	Inactive
ENSMUSG00000079536	1.11108	1.39974	1.583	1.02022	0.340208	1.79623	1.98229	0.644578	1.18016	137	1.20603	0.33126	X	74480287	74481399	-	Gm6880	Inactive
ENSMUSG00000082707	0.44443	0.663034	0.166632	0.72873	0.816498	0.523902	0.594687	0.36833	0.421487	61	0.669124	0.0952151	X	74486589	74487421	+	Gm6881	Inactive
ENSMUSG00000083283	4.4443	4.34656	5.66548	7.06868	13.2001	6.51135	2.67609	2.1179	3.62479	658	0.314367	0.0404278	X	74494379	74494822	-	Gm15361	Inactive
ENSMUSG00000083768	2.07401	2.06277	2.41616	1.96757	2.7897	2.17045	1.68495	2.39415	2.19173	251	0.905179	0.5	X	74504015	74504402	+	Gm15362	Inactive
ENSMUSG00000082447	0	0	0	0	0	0	0	0	0	0	NA	NA	X	74510946	74511530	+	Gm15364	Inactive
ENSMUSG00000065291	0.370359	0.442023	0.166632	0.510111	0.408249	0.374215	0.396458	0.36833	0.927272	50	1.30906	0.5	X	74534285	74534391	+	Gm26125	Inactive
ENSMUSG00000085066	0.592574	0.442023	0.0833159	0.364365	0.136083	0.224529	0.0991144	0.0920826	0.0842975	28	0.380004	0.0404278	X	74566958	74567706	+	Gm4989	Inactive
ENSMUSG00000043715	0.222215	0.368352	0	1.02022	0	0.224529	0.396458	0.276248	0.590082	39	1.01449	0.33126	X	74569153	74574888	-	Olfr1326-ps1	Inactive
ENSMUSG00000051706	0	0	0	0	0	0	0	0	0	0	NA	NA	X	74592679	74597578	+	Olfr1325	Inactive
ENSMUSG00000077462	0	0.221011	0.249948	0.510111	0.0680415	0.823274	0.297343	1.65749	0.421487	51	1.69564	0.5	X	74624426	74624560	+	Gm26417	Inactive
ENSMUSG00000081804	0.296287	0.368352	0.249948	0.437238	0.136083	0.673588	0.89203	0.552496	0.927272	55	1.90214	0.0952151	X	74652679	74659486	+	Xlr5d-ps	Inactive
ENSMUSG00000080072	0.814789	0.663034	1.24974	2.11332	1.49691	1.49686	1.28849	2.76248	1.85454	171	1.15634	0.5	X	74677268	74678045	-	Spin2-ps2	Inactive
ENSMUSG00000083847	0.0740717	0.0736704	0	0	0	0.0748431	0	0	0	3	0	0.252493	X	74696047	74704076	+	Xlr3d-ps	Inactive
ENSMUSG00000080777	0.0740717	0	0	0.072873	0	0.224529	0.396458	0	0	9	1.33307	0.5	X	74713502	74713801	-	Gm15365	Inactive
ENSMUSG00000065859	0.0740717	0	0	0.072873	0	0.224529	0.396458	0	0	9	1.33307	0.5	X	74713767	74713873	-	Gm22351	Inactive
ENSMUSG00000084066	0.814789	0.442023	0.583211	0.510111	0.88454	1.42202	0.792916	1.93373	0.67438	100	1.20747	0.5	X	74727229	74734141	+	Xlr4d-ps	Inactive
ENSMUSG00000079532	0.518502	0.810375	1.24974	0.947349	0.680415	1.49686	2.97343	0.920826	0.927272	127	1.54307	0.5	X	74740927	74742188	+	Gm6890	Inactive
ENSMUSG00000082288	1.40736	1.2524	1.66632	1.02022	0.952581	1.12265	0.792916	0.460413	1.43306	129	0.86785	0.33126	X	74758539	74758922	-	Gm14755	Inactive
ENSMUSG00000082427	0.0740717	0.0736704	0	0.291492	0.0680415	0.0748431	0.594687	0.184165	0.168595	18	2.18116	0.191367	X	74762045	74762879	-	Olfr1327-ps1	Inactive
ENSMUSG00000082910	0.296287	0.442023	1.08311	0.874476	0.476291	0.898117	0.991144	0.0920826	0.0842975	66	0.519157	0.33126	X	74775685	74775822	-	Gm14758	Inactive
ENSMUSG00000081814	0.888861	1.03139	0.99979	0.510111	1.70104	1.79623	1.28849	1.5654	1.26446	139	1.02769	0.33126	X	74783672	74786540	+	Gm14695	Inactive
ENSMUSG00000082170	4.37023	3.75719	3.91585	6.77719	4.35466	8.00821	4.36104	11.9707	9.44132	707	1.34655	0.191367	X	74789937	74792158	-	Gm8617	Inactive
ENSMUSG00000086081	0.592574	0.810375	0.749843	1.16597	0.408249	0.748431	1.09026	0.644578	1.26446	93	1.29133	0.33126	X	74804799	74805560	+	Spin2-ps3	Inactive
ENSMUSG00000081612	0.740717	0.810375	0.166632	0.291492	0.272166	0.374215	0.693801	0.36833	1.01157	59	2.21107	0.0952151	X	74823336	74830149	-	Xlr5e-ps	Inactive
ENSMUSG00000079531	0.740717	0.442023	0.166632	1.38459	1.29279	1.19749	2.27963	1.19707	1.43306	125	1.26708	0.33126	X	74837196	74843355	+	Gm5936	Inactive
ENSMUSG00000080822	0.814789	1.39974	1.24974	1.02022	1.70104	4.26606	2.57698	0.920826	2.27603	204	0.826331	0.5	X	74846561	74849438	-	Gm14694	Inactive
ENSMUSG00000081832	0.44443	0.810375	0.416579	0.364365	0.748457	1.5717	1.48672	0.184165	1.34876	92	1.12483	0.5	X	74860878	74861015	+	Gm6897	Inactive
ENSMUSG00000080193	0.44443	0.368352	0.666527	0.364365	0.0680415	0.224529	0.297343	0.644578	0.505785	44	2.20373	0.0952151	X	74872196	74872435	-	Gm14756	Inactive
ENSMUSG00000085877	0.592574	0.884045	0.583211	1.38459	0.544332	0.673588	0.792916	1.10499	1.51735	101	1.3123	0.191367	X	74889663	74890424	-	Spin2-ps4	Inactive
ENSMUSG00000081940	0	0.0736704	0.166632	0.218619	0	0.224529	0.396458	0.460413	0.168595	20	2.31405	0.191367	X	74912417	74920320	+	Xlr3e-ps	Inactive
ENSMUSG00000081357	0.814789	0.957716	0.833159	0.874476	0.816498	0.673588	0.991144	0.736661	1.34876	101	1.30111	0.191367	X	74944963	74952044	+	Xlr4e-ps	Inactive
ENSMUSG00000083981	1.70365	1.03139	1.583	1.45746	0.544332	1.42202	2.67609	1.01291	1.09587	154	1.39753	0.5	X	74958531	74959647	+	Gm15363	Inactive
ENSMUSG00000032750	0	0.294682	0	0.145746	0.340208	0.374215	0	0	0.168595	18	0.196002	0.0920193	X	74966843	75085458	-	Gab3	Inactive
ENSMUSG00000065935	0	0.221011	0.166632	0	0	0	0	0	0.168595	7	Inf	0.252493	X	74997577	74997683	-	Gm25629	Inactive
ENSMUSG00000082873	0.222215	0.663034	0.666527	0.801603	0.408249	1.12265	0.991144	0.276248	0.168595	67	0.615643	0.191367	X	75010590	75011605	+	Gm15367	Inactive
ENSMUSG00000089014	0.0740717	0.147341	0.166632	0.291492	0.136083	0.299372	0.198229	0.276248	0	20	0.652697	0.191367	X	75101409	75101526	+	Gm25520	Inactive
ENSMUSG00000083416	3.99987	2.43112	2.58279	10.7123	9.18561	8.1579	6.54155	10.6816	5.90082	761	0.824212	0.191367	X	75143424	75143630	+	Gm15378	Inactive
ENSMUSG00000080254	3.77766	2.72581	2.66611	8.3804	8.43715	7.48431	6.24421	5.98537	4.04628	635	0.669737	0.0404278	X	75143688	75144470	+	Fam220-ps	Inactive
ENSMUSG00000073094	0.0740717	0.147341	0.0833159	0.291492	0	0	0.0991144	0	0	9	0.340025	0.5	X	75146056	75163770	-	Smim9	Inactive
ENSMUSG00000082244	0.0740717	0.663034	0.249948	9.54636	10.4784	4.8648	3.56812	3.40706	4.63636	491	0.466522	0.0404278	X	75155819	75156273	+	Gm8503	Inactive
ENSMUSG00000082208	0	0	0	0	0	0	0	0	0	0	NA	NA	X	75458812	75459459	+	Gm15379	Inactive
ENSMUSG00000083093	0	0	0	0	0	0	0	0	0	0	NA	NA	X	75459963	75485753	+	Gm15385	Inactive
ENSMUSG00000048709	0.296287	0.147341	0.249948	2.55056	2.31341	3.14341	2.47786	1.28916	2.27603	186	0.754685	0.0952151	X	75475232	75475523	-	Gm8666	Inactive
ENSMUSG00000086573	1.33329	1.47341	1.99958	1.53033	1.02062	2.54466	1.48672	0.184165	1.26446	164	0.576052	0.191367	X	75551117	75551824	+	Gm15384	Inactive
ENSMUSG00000086937	0	0	0	0	0	0	0	0	0	0	NA	NA	X	75573452	75575268	+	Gm15063	Inactive
ENSMUSG00000077406	0	0	0.0833159	0.072873	0	0.823274	0.594687	0	0	19	0.663604	0.321417	X	75578808	75578971	-	Gm25421	Inactive
ENSMUSG00000082551	0.888861	1.32607	1.16642	1.16597	0.748457	0.748431	1.18937	2.20998	1.26446	132	1.75143	0.0404278	X	75705409	75705681	+	Gm15065	Inactive
ENSMUSG00000081996	1.62958	1.2524	1.24974	5.10111	2.51754	1.94592	1.28849	3.31497	4.46777	289	0.94842	0.5	X	75723672	75724126	+	Gm7153	Inactive
ENSMUSG00000077650	0	0	0	0.218619	0	0	0.0991144	0	0	4	0.453366	0.5	X	75886083	75886209	+	Gm23320	Inactive
ENSMUSG00000083544	0.222215	0.221011	0.249948	0.582984	0.476291	0.97296	0.594687	1.38124	0.252892	61	1.09673	0.5	X	75915216	75916526	+	Oat-rs1	Inactive
ENSMUSG00000085598	0.0740717	0	0	0.218619	0	0	0	0	0	4	0	0.252493	X	75916131	75930227	-	Gm14715	Inactive
ENSMUSG00000081106	0	0	0	0	0	0	0	0	0	0	NA	NA	X	75971453	75973123	-	Gm7155	Inactive
ENSMUSG00000082755	1.40736	2.43112	2.58279	1.0931	2.10929	4.04153	2.37875	1.74957	1.68595	246	0.802642	0.5	X	75987178	75987615	-	Gm8692	Inactive
ENSMUSG00000084831	0	0	0.0833159	0	0	0.224529	0	0	0	4	0	0.252493	X	76153331	76162605	-	Gm14710	Inactive
ENSMUSG00000082827	0.296287	0.663034	0.166632	0.218619	0.408249	0.0748431	0.792916	0.736661	0.590082	48	3.0207	0.0404278	X	76196108	76198742	+	Gm5397	Inactive
ENSMUSG00000083566	0.0740717	0.147341	0.0833159	0.072873	0	0	0.0991144	0.552496	0	12	8.94172	0.176839	X	76227109	76228230	+	Gm14711	Inactive
ENSMUSG00000086104	0.148143	0	0	0.072873	0	0	0	0	0.0842975	4	1.15677	0.5	X	76243690	76244272	-	Gm14707	Inactive
ENSMUSG00000086207	0.0740717	0.221011	0.166632	0.072873	0	0.0748431	0	0	0.0842975	9	0.570672	0.5	X	76246984	76261392	-	Gm14717	Inactive
ENSMUSG00000071738	0	0	0	0	0	0	0	0	0	0	NA	NA	X	76264304	76267738	+	Cldn34b3	Inactive
ENSMUSG00000081061	0	0	0	0.218619	0.0680415	0	0	0	0	4	0	0.0983528	X	76301183	76301954	-	Gm14712	Inactive
ENSMUSG00000083333	0.296287	0.957716	0.916475	0.801603	0.816498	0.97296	0.594687	1.28916	1.43306	101	1.28013	0.33126	X	76347394	76348353	+	Magea7-ps	Inactive
ENSMUSG00000082444	0	0	0	0	0	0	0	0	0	0	NA	NA	X	76356827	76357130	+	Gm14709	Inactive
ENSMUSG00000073085	0.0740717	0.294682	0.416579	0	0	0.224529	0.297343	0	0	16	1.3243	0.5	X	76393350	76397979	+	Cldn34b4	Inactive
ENSMUSG00000081175	0	0	0	0	0	0	0	0	0	0	NA	NA	X	76538909	76539538	-	Gm5793	Inactive
ENSMUSG00000079525	0	0	0	0	0	0	0	0	0	0	NA	NA	X	76582610	76602924	-	Cldn34d	Inactive
ENSMUSG00000082824	0	0	0	0	0	0	0	0	0	0	NA	NA	X	76631434	76632151	+	Gm14716	Inactive
ENSMUSG00000083810	0.296287	0	0	0.072873	0.136083	0.0748431	0	0.644578	0	15	2.27125	0.328953	X	76737639	76738818	+	Gm14713	Inactive
ENSMUSG00000088773	0	0	0	0	0	0	0.0991144	0	0	1	Inf	0.252493	X	76788422	76788529	-	Gm26041	Inactive
ENSMUSG00000088530	0.296287	0	0	0	0	0	0	0	0	4	NA	NA	X	76830034	76830172	+	Gm23280	Inactive
ENSMUSG00000083482	0	0	0	0	0	0	0	0	0	0	NA	NA	X	76919856	76920110	-	Gm14706	Inactive
ENSMUSG00000081697	0	0.0736704	0.0833159	0	0	0	0	0	0	2	NA	NA	X	76980706	76981144	+	Gm14714	Inactive
ENSMUSG00000084202	0.296287	0.147341	0.166632	0.364365	0.0680415	0.598745	0	0	0.505785	28	0.490505	0.187913	X	77289832	77290815	-	Gm5398	Inactive
ENSMUSG00000082517	0.814789	1.10506	1.24974	2.25906	2.10929	2.32014	1.58583	0.920826	0.505785	166	0.450392	0.0404278	X	77292661	77293188	+	Gm5757	Inactive
ENSMUSG00000081622	1.48143	2.21011	1.91626	1.45746	0.88454	1.79623	1.09026	1.01291	1.43306	169	0.854525	0.33126	X	77456586	77457228	+	Gm5937	Inactive
ENSMUSG00000088278	0	0	0	0	0	0	0	0	0	0	NA	NA	X	77579487	77579659	+	Gm23121	Inactive
ENSMUSG00000087152	0.0740717	0	0.249948	0.072873	0	0	0.0991144	0.0920826	0	7	2.6237	0.176839	X	77674836	77675435	-	Cldn34-ps	Inactive
ENSMUSG00000081358	0.962932	0.810375	1.16642	0.72873	0.0680415	0.97296	1.48672	0.0920826	0.505785	84	1.17791	0.5	X	77717052	77717983	-	Gm14746	Inactive
ENSMUSG00000082842	0.888861	1.91543	1.41637	1.02022	2.17733	2.84404	2.87432	0.552496	1.43306	191	0.804403	0.5	X	77733668	77737745	+	Gm14748	Inactive
ENSMUSG00000081164	0.148143	0	0	0	0	0	0.198229	0.460413	0.0842975	10	Inf	0.0318013	X	77757378	77758146	-	Gm8722	Inactive
ENSMUSG00000085973	0	0	0	0.145746	0	0	0.0991144	0.0920826	0.0842975	5	1.89024	0.328953	X	77802351	77803280	-	Gm14742	Inactive
ENSMUSG00000000003	0	0.147341	0.166632	0	0	0.0748431	0	0	0	5	0	0.252493	X	77837901	77853623	-	Pbsn	Inactive
ENSMUSG00000079522	0	0	0	0.291492	0	0	0.198229	0	0	6	0.680049	0.5	X	77864758	77870033	+	Gm14744	Inactive
ENSMUSG00000044121	0	0	0	0	0	0	0	0	0	0	NA	NA	X	77919786	77925062	-	5430402E10Rik	Inactive
ENSMUSG00000082635	0	0	0	0.145746	0	0	0	0	0	2	0	0.252493	X	77988363	77992734	+	Gm14750	Inactive
ENSMUSG00000081781	1.037	0.884045	0.166632	0.218619	0.204125	0.673588	0.594687	0.276248	0.252892	55	1.02508	0.33126	X	78021042	78021287	-	Gm14753	Inactive
ENSMUSG00000080890	0	0	0	0	0	0	0	0	0	0	NA	NA	X	78059390	78066587	+	Gm16458	Inactive
ENSMUSG00000067684	0	0	0	0	0	0	0	0	0	0	NA	NA	X	78085505	78091374	-	Obp1a	Inactive
ENSMUSG00000079521	0	0	0	0.145746	0	0	0	0	0	2	0	0.252493	X	78125467	78130403	+	Gm5938	Inactive
ENSMUSG00000067679	0	0	0	0	0	0	0	0	0.168595	2	Inf	0.252493	X	78186777	78192292	+	Obp1b	Inactive
ENSMUSG00000079519	0	0	0	0	0	0	0	0	0.0842975	1	Inf	0.252493	X	78240462	78245921	-	Gm14743	Inactive
ENSMUSG00000083448	0.0740717	0.294682	0.583211	0.291492	0.748457	0.748431	0.198229	0.36833	1.01157	55	0.882435	0.5	X	78357794	78358124	-	Gm8749	Inactive
ENSMUSG00000035651	0	0	0	0	0	0	0	0	0	0	NA	NA	X	78369643	78371128	+	4930480E11Rik	Inactive
ENSMUSG00000083927	4.14802	4.64124	4.91564	4.73675	3.40208	3.66731	4.55926	4.41997	3.03471	472	1.0176	0.5	X	78375313	78375758	+	Gm14749	Inactive
ENSMUSG00000084019	0.518502	0.442023	0.166632	0.437238	0.544332	0.149686	0.396458	0.276248	0.67438	46	1.19079	0.5	X	78390705	78391224	+	Gm8754	Inactive
ENSMUSG00000081881	0.0740717	0.515693	0.333263	0.72873	0.0680415	0.449059	0.991144	0	0.0842975	40	0.863233	0.5	X	78405676	78409435	+	Gm14752	Inactive
ENSMUSG00000082865	0.148143	0	0	0	0	0	0	0	0	2	NA	NA	X	78416198	78417293	+	Gm14745	Inactive
ENSMUSG00000088335	0.148143	0.0736704	0	0	0	0	0	0	0	3	NA	NA	X	78550746	78550879	-	Gm22843	Inactive
ENSMUSG00000084125	0.222215	0.368352	0.166632	0.218619	0.136083	0.523902	0.495572	0.460413	0.33719	36	1.47185	0.33126	X	78624706	78625077	+	Gm8757	Inactive
ENSMUSG00000082664	0.0740717	0.0736704	0	0	0.0680415	0.224529	0.0991144	0	0.252892	10	1.20315	0.412389	X	78655785	78656739	-	Gm8761	Inactive
ENSMUSG00000085610	0.44443	0	0.249948	0.145746	0.136083	0.149686	0.198229	0.552496	0.0842975	24	1.93509	0.33126	X	78682205	78683188	-	Gm14747	Inactive
ENSMUSG00000078315	1.55551	1.69442	1.16642	1.38459	2.44949	1.79623	0.991144	1.19707	0.67438	168	0.508426	0.0404278	X	78737763	78739401	+	Fam47c	Inactive
ENSMUSG00000082912	3.03694	3.16783	4.49906	3.93514	5.5794	3.817	3.46901	6.44578	3.54049	472	1.00928	0.33126	X	78785747	78786855	+	Gm8770	Inactive
ENSMUSG00000088446	0	0.0736704	0	0	0.0680415	0.0748431	0	0	0	3	0	0.0983528	X	78908549	78908640	-	Gm23556	Inactive
ENSMUSG00000083067	0	0	0	0	0	0	0	0	0	0	NA	NA	X	79008747	79008968	-	Gm14751	Inactive
ENSMUSG00000081049	0.814789	1.39974	0.499895	0.291492	0.612374	1.34718	1.18937	0.736661	0.927272	98	1.26755	0.33126	X	79195047	79195448	+	Rps24-ps3	Inactive
ENSMUSG00000073077	0	0	0	0.655857	0	0.299372	0.297343	0	0.252892	19	0.576025	0.253278	X	79266559	79517285	-	Cfap47	Inactive
ENSMUSG00000046942	1.48143	1.39974	0.99979	0.655857	1.08866	1.0478	0.297343	0	0.421487	98	0.257431	0.0404278	X	79623231	79671435	-	Mageb16	Inactive
ENSMUSG00000082372	0.518502	0.221011	0.166632	0	0.408249	0.97296	0.396458	0.0920826	1.18016	50	1.20815	0.5	X	79902724	79903566	-	Gm4772	Inactive
ENSMUSG00000080847	0.296287	0.589364	0.499895	0.072873	0.408249	0.449059	0.0991144	1.5654	0.33719	53	2.15196	0.5	X	80061011	80061712	-	Gm4773	Inactive
ENSMUSG00000081221	2.51844	2.13644	2.99937	2.11332	1.90516	1.87108	1.98229	1.5654	1.43306	235	0.845692	0.191367	X	80193854	80194852	-	Gm14760	Inactive
ENSMUSG00000082346	0.148143	0.736704	0	0	0	0.0748431	0.297343	0	0	16	3.97289	0.5	X	80197081	80197239	-	Gm6952	Inactive
ENSMUSG00000083444	0	0	0	0	0	0	0	0	0	0	NA	NA	X	80362549	80363233	+	Gm14768	Inactive
ENSMUSG00000081205	0.44443	0.221011	0.416579	0.072873	0	0.0748431	0.0991144	0	0.0842975	18	1.24165	0.253278	X	80456742	80457809	+	Gm5940	Inactive
ENSMUSG00000083367	0.222215	0.221011	0.333263	0.364365	0.0680415	0.224529	0.297343	2.1179	0.0842975	46	3.80485	0.33126	X	80533745	80535151	-	Gm8806	Inactive
ENSMUSG00000084300	0	0	0	0.072873	0	0	0.594687	0	0	7	8.16059	0.5	X	80666313	80666537	+	Gm6954	Inactive
ENSMUSG00000083944	0	0	0	0	0	0	0	0	0	0	NA	NA	X	80932816	80932948	-	Gm14733	Inactive
ENSMUSG00000083637	0	0	0	0	0	0	0	0	0	0	NA	NA	X	81271770	81272495	-	Gm14754	Inactive
ENSMUSG00000060673	0	0	0	0	0	0	0	0	0	0	NA	NA	X	81419575	81458121	-	4930595M18Rik	Inactive
ENSMUSG00000089040	0.0740717	0	0.333263	0	0	0.149686	0.198229	0	0	9	1.3243	0.5	X	82178454	82178672	+	Gm26174	Inactive
ENSMUSG00000064781	0	0	0	0	0	0	0	0	0	0	NA	NA	X	82187682	82187781	+	Gm22686	Inactive
ENSMUSG00000083113	0	0	0	0	0	0	0	0	0	0	NA	NA	X	82400724	82401009	-	Rpl10-ps4	Inactive
ENSMUSG00000064740	0	0	0	0	0	0	0	0	0	0	NA	NA	X	82401091	82401227	-	Gm24706	Inactive
ENSMUSG00000083877	2.51844	2.13644	2.74942	1.53033	1.83712	3.817	3.27078	3.22289	2.19173	289	1.20892	0.33126	X	82441600	82442749	+	Gm14740	Inactive
ENSMUSG00000082913	0	0	0	0	0	0	0	0.0920826	0	1	Inf	0.252493	X	82687021	82687822	-	Gm14739	Inactive
ENSMUSG00000077674	0	0	0	0	0	0	0	0	0	0	NA	NA	X	82692239	82692370	-	Gm24470	Inactive
ENSMUSG00000083587	0.0740717	0	0	0	0	0	0	0	0	1	NA	NA	X	82757430	82758438	-	Gm14741	Inactive
ENSMUSG00000088097	0.148143	0.221011	0	0.655857	0.272166	0.374215	0.198229	0.184165	0	27	0.293644	0.0404278	X	82897397	82897499	-	Gm23671	Inactive
ENSMUSG00000077620	0	0	0	0	0	0	0	0	0	0	NA	NA	X	83345743	83345859	+	n-R5s9	Inactive
ENSMUSG00000035522	1.62958	1.84176	1.66632	2.11332	1.9732	3.14341	2.37875	2.39415	1.51735	235	0.870029	0.5	X	83486678	83487924	-	Tsga8	Inactive
ENSMUSG00000065661	0	0.0736704	0.0833159	0.145746	0	0	0.198229	0	0.0842975	7	1.93848	0.321417	X	83536031	83536137	+	Gm22580	Inactive
ENSMUSG00000084281	0	0	0	0	0	0	0	0	0.252892	3	Inf	0.252493	X	84879887	84880198	+	Gm14770	Inactive
ENSMUSG00000081379	0	0	0	0	0.136083	0	0	0	0.0842975	3	0.619456	0.5	X	85236364	85236566	-	Gm14771	Inactive
ENSMUSG00000082139	0.148143	0.147341	0	0.072873	0	0	0	0	0	5	0	0.252493	X	85241617	85242731	+	Gm16463	Inactive
ENSMUSG00000035491	1.48143	1.10506	1.33305	1.02022	0.136083	1.12265	0.792916	0.0920826	0.758677	100	0.721242	0.191367	X	85249679	85270288	+	Fthl17a	Inactive
ENSMUSG00000083839	0.222215	0	0	0	0	0.0748431	0.0991144	0	0.0842975	6	2.45062	0.176839	X	85431827	85432152	+	Gm14765	Inactive
ENSMUSG00000081933	1.11108	1.32607	0.916475	1.16597	1.49691	1.49686	1.18937	0.736661	1.09587	135	0.726463	0.0952151	X	85716438	85717023	+	Gm14767	Inactive
ENSMUSG00000087232	0	0	0	0	0	0	0	0	0	0	NA	NA	X	85744348	85749764	+	Gm14764	Inactive
ENSMUSG00000084340	0.0740717	0	0.166632	0	0	0	0	0	0	3	NA	NA	X	85790873	85791239	+	Gm14766	Inactive
ENSMUSG00000081212	0.296287	0.736704	0.416579	0	0	0.449059	0.198229	0	0.168595	29	0.816873	0.5	X	85793684	85794120	-	Gm6964	Inactive
ENSMUSG00000081452	0	0	0	0	0.136083	0	0	0	0	2	0	0.252493	X	85823168	85823429	+	Gm14761	Inactive
ENSMUSG00000078314	0.0740717	0	0	0	0	0.0748431	0.0991144	0	0	3	1.3243	0.5	X	85825892	85834831	+	Gm14762	Inactive
ENSMUSG00000025058	0	0	0	0	0.136083	0	0	0	0	2	0	0.252493	X	85870354	85891499	+	5430427O19Rik	Inactive
ENSMUSG00000080266	0	0	0	0.218619	0	0	0.396458	0	0.168595	9	2.58465	0.321417	X	86032656	86033169	-	Gm14772	Inactive
ENSMUSG00000035454	0	0	0.0833159	0.072873	0	0	0.297343	0	0	5	4.08029	0.5	X	86044199	86047313	+	Samt3	Inactive
ENSMUSG00000025056	0.0740717	0	0	2.47768	1.76908	3.51762	1.98229	4.14372	3.79339	218	1.27755	0.191367	X	86191764	86195947	+	Nr0b1	Inactive
ENSMUSG00000035427	2.29622	1.91543	2.83274	2.18619	3.26599	2.24529	3.76635	3.59122	3.4562	317	1.40485	0.0404278	X	86250254	86305093	-	Mageb4	Inactive
ENSMUSG00000083830	0	0	0.0833159	0.145746	0	0.0748431	0.198229	0	0	6	0.898634	0.5	X	86270712	86272356	+	Gm8839	Inactive
ENSMUSG00000082033	0.44443	0.147341	0.0833159	0.072873	0	0.374215	0.89203	0.0920826	0.168595	27	2.57825	0.191367	X	86299922	86301328	-	Mageb10-ps	Inactive
ENSMUSG00000082461	0	0.221011	0	0	0	0.149686	0.0991144	0	0	6	0.662148	0.5	X	86316083	86318696	+	Gm8844	Inactive
ENSMUSG00000083977	0	0.147341	0	0	0	0	0.396458	0	0	6	Inf	0.252493	X	86327903	86328935	-	Mageb8-ps	Inactive
ENSMUSG00000080069	0	0.0736704	0.166632	0	0	0	0	0	0	3	NA	NA	X	86344823	86345845	-	Gm41	Inactive
ENSMUSG00000085577	0	0	0	0.145746	0	0	0	0	0.168595	4	1.15677	0.5	X	86370799	86371830	-	Mageb6-ps	Inactive
ENSMUSG00000082450	0.814789	0.589364	0.333263	0.364365	0.272166	1.72139	0.89203	0.184165	0.168595	68	0.527918	0.191367	X	86398204	86399244	-	Mageb7-ps	Inactive
ENSMUSG00000065758	0	0.0736704	0	0	0	0	0	0	0	1	NA	NA	X	86406128	86406246	-	n-R5s10	Inactive
ENSMUSG00000052372	0	0	0	0.72873	0.136083	0.149686	0.198229	0	0.252892	19	0.444674	0.5	X	86740870	88115645	-	Il1rapl1	Inactive
ENSMUSG00000083779	0.0740717	0.442023	0	0.072873	0	0.224529	0.0991144	0	0.0842975	13	0.616713	0.412389	X	86792474	86792783	+	Gm14775	Inactive
ENSMUSG00000084029	0	0	0	0	0	0	0	0	0	0	NA	NA	X	87672992	87673869	-	Gm8855	Inactive
ENSMUSG00000083421	0.666645	0.810375	0.499895	0.510111	0.204125	1.0478	0.0991144	0.0920826	0.505785	58	0.395554	0.0952151	X	87771339	87772352	-	Gm14776	Inactive
ENSMUSG00000093056	0	0	0	0	0	0.149686	0	0	0	2	0	0.252493	X	87899205	87899488	-	Gm24812	Inactive
ENSMUSG00000081424	0	0	0	0	0	0	0	0	0	0	NA	NA	X	88036371	88036906	-	Gm14774	Inactive
ENSMUSG00000065747	0	0	0	0.072873	0	0	0.0991144	0.460413	0	7	7.67812	0.176839	X	88192617	88192723	+	Gm25006	Inactive
ENSMUSG00000081877	0	0	0	0	0	0	0	0	0	0	NA	NA	X	88388559	88388900	+	Gm8858	Inactive
ENSMUSG00000082595	0	0	0	0	0	0	0	0	0	0	NA	NA	X	88393954	88394264	+	Gm14793	Inactive
ENSMUSG00000081892	0.740717	0.736704	0.749843	0.72873	0.88454	1.12265	1.18937	0.460413	0.67438	92	0.849502	0.33126	X	88572051	88573060	-	Gm8864	Inactive
ENSMUSG00000083058	0	0	0	0	0.340208	0	0	0	0.0842975	6	0.247782	0.5	X	88613357	88613827	+	Gm14795	Inactive
ENSMUSG00000084355	0	0	0	0	0	0	0	0	0	0	NA	NA	X	88684764	88685021	-	Gm14792	Inactive
ENSMUSG00000086142	0	0	0	0	0	0	0	0	0	0	NA	NA	X	88729828	88732272	+	Ppp4r3c-ps	Inactive
ENSMUSG00000081673	0.148143	0.0736704	0.0833159	0.072873	0.408249	0.523902	0.198229	0	0.252892	23	0.448866	0.191367	X	88749452	88749643	+	Gm14794	Inactive
ENSMUSG00000097961	1.25922	1.2524	1.33305	0.947349	1.49691	0.97296	0.693801	1.19707	0.421487	123	0.676679	0.191367	X	88759471	88760312	-	Gm27000	Inactive
ENSMUSG00000084559	1.18515	1.2524	1.33305	0.947349	1.49691	0.97296	0.792916	1.19707	0.421487	123	0.705683	0.191367	X	88759474	88759553	-	Mir1906-2	Inactive
ENSMUSG00000098725	1.25922	1.2524	1.33305	0.947349	1.49691	0.97296	0.792916	1.19707	0.421487	124	0.705683	0.191367	X	88759659	88759755	-	Gm27335	Inactive
ENSMUSG00000082847	0.0740717	0	0.0833159	0	0.136083	0	0.0991144	0	0.252892	8	2.58671	0.321417	X	88897696	88898506	-	Gm5759	Inactive
ENSMUSG00000081167	0.518502	0.663034	1.16642	0.364365	0.408249	0.97296	0.792916	0.552496	1.09587	81	1.39855	0.191367	X	88959217	88959670	+	Gm8880	Inactive
ENSMUSG00000084060	0.148143	0	0.249948	0.072873	0.0680415	0.149686	0.495572	0.0920826	0.168595	17	2.60237	0.0952151	X	89005370	89005642	+	Gm16412	Inactive
ENSMUSG00000082311	0	0	0	0	0	0	0	0	0	0	NA	NA	X	89059376	89060541	-	Gm14791	Inactive
ENSMUSG00000081458	0	0	0	0	0	0	0	0	0	0	NA	NA	X	89087096	89088054	-	Gm14796	Inactive
ENSMUSG00000081033	0.0740717	0.0736704	0.0833159	0	0	0.299372	0	0	0	7	0	0.252493	X	89111017	89112496	-	Gm14797	Inactive
ENSMUSG00000083923	0.222215	0.294682	0	0.291492	0.0680415	0.0748431	0.198229	0.0920826	0	16	0.668341	0.5	X	89281118	89282171	-	Gm649	Inactive
ENSMUSG00000083597	0	0.0736704	0	0	0	0	0	0	0	1	NA	NA	X	89397111	89397450	+	Gm14805	Inactive
ENSMUSG00000035395	1.33329	1.54708	1.74963	2.11332	0.88454	3.59247	2.37875	1.47332	1.18016	204	0.763579	0.5	X	89403848	89409689	-	Pet2	Inactive
ENSMUSG00000081628	0	0	0	0.291492	0.0680415	0	0	0	0	5	0	0.0983528	X	89418768	89419275	-	Gm14804	Inactive
ENSMUSG00000082422	0.814789	0.515693	0.99979	0.291492	0.544332	0.673588	0.396458	0.0920826	0	56	0.323663	0.0952151	X	89440175	89440895	-	Gm6973	Inactive
ENSMUSG00000079513	0	0	0	0.145746	0	0.299372	0.198229	0	0.0842975	9	0.634722	0.412389	X	89752268	89755491	+	4932429P05Rik	Inactive
ENSMUSG00000083253	0	0	0	0.364365	0	0	0	0.276248	0	8	0.758162	0.5	X	89802319	89806126	-	Gm7108	Inactive
ENSMUSG00000035387	0	0	0	0	0.0680415	0.0748431	0.0991144	0	0	3	0.693668	0.5	X	89930098	89932852	-	4930415L06Rik	Inactive
ENSMUSG00000083508	0.296287	0.368352	0.0833159	0.218619	0.136083	0.898117	1.18937	0.276248	1.01157	54	1.97729	0.0952151	X	90063063	90063818	+	Gm6027	Inactive
ENSMUSG00000082479	0	0	0	0	0	0	0	0	0	0	NA	NA	X	90416967	90419372	-	Gm4746	Inactive
ENSMUSG00000084289	0	0.0736704	0	0	0	0.0748431	0.0991144	0	0	3	1.3243	0.5	X	90744546	90745062	-	Gm6977	Inactive
ENSMUSG00000091497	0.296287	0.368352	0.666527	0	0.136083	0.598745	0.297343	0	0.33719	34	0.863513	0.412389	X	90892142	90893134	+	Gm44	Inactive
ENSMUSG00000059972	0.0740717	0	0.0833159	0.072873	0	0.0748431	0	0	0.252892	7	1.71202	0.5	X	91155168	91155791	+	Gm14773	Inactive
ENSMUSG00000080427	0.222215	0	0	0	0	0	0	0	0	3	NA	NA	X	91252637	91252747	-	Gm24835	Inactive
ENSMUSG00000082832	0	0	0	0	0	0	0	0	0	0	NA	NA	X	91268443	91271319	-	Gm14786	Inactive
ENSMUSG00000080765	0	0	0	0	0	0	0	0	0	0	NA	NA	X	91285768	91286791	-	Gm8908	Inactive
ENSMUSG00000081235	0	0	0	0	0.88454	0	0	0	0	13	0	0.252493	X	91289277	91289651	+	Gm14788	Inactive
ENSMUSG00000073069	0	0	0	0	0	0.149686	0.297343	0	0.0842975	6	2.54961	0.321417	X	91331690	91333360	+	Mageb2	Inactive
ENSMUSG00000083926	0.296287	0.442023	0.666527	0.582984	0.136083	0.598745	0.297343	0.460413	0.421487	49	0.89485	0.33126	X	91345675	91346337	+	Gm14783	Inactive
ENSMUSG00000094861	0.370359	0.368352	0.583211	0.510111	0.136083	0.748431	0.693801	0.36833	0.758677	56	1.30559	0.33126	X	91392500	91393534	+	Gm5072	Inactive
ENSMUSG00000096072	0.740717	0.442023	0.416579	0.510111	0.0680415	0.0748431	0.198229	0	0.168595	34	0.561755	0.5	X	91480126	91481160	+	Gm8914	Inactive
ENSMUSG00000080863	0.370359	0.294682	0.166632	0.364365	0.272166	0.523902	0.693801	0.36833	0.590082	45	1.42379	0.0952151	X	91544838	91545225	-	Gm14787	Inactive
ENSMUSG00000084057	0	0	0.0833159	0	0	0	0	0	0	1	NA	NA	X	91546593	91547541	-	Gm8916	Inactive
ENSMUSG00000083955	0.0740717	0.0736704	0	0	0	0	0	0.0920826	0.0842975	4	Inf	0.0983528	X	91550084	91551230	+	Gm14785	Inactive
ENSMUSG00000057805	0	0	0	0.145746	0	0	0	0	0	2	0	0.252493	X	91575210	91575911	-	1700084M14Rik	Inactive
ENSMUSG00000081960	0.44443	0.147341	0.499895	1.02022	0.544332	1.42202	0.89203	0	0.168595	66	0.355131	0.0952151	X	91625395	91626313	+	Mageb17-ps	Inactive
ENSMUSG00000064129	0.0740717	0	0	0	0	0	0	0	0	1	NA	NA	X	91632194	91635671	+	Gm14781	Inactive
ENSMUSG00000061392	0.0740717	0	0	0	0	0	0	0	0	1	NA	NA	X	91779544	91783018	-	Mageb5	Inactive
ENSMUSG00000082807	0.740717	1.2524	0.916475	0.655857	0.476291	0.823274	0.693801	0.36833	0.927272	87	1.01738	0.5	X	91859498	91859692	-	Gm14782	Inactive
ENSMUSG00000084155	0.296287	0.442023	0.333263	0.291492	0.0680415	0.449059	0.693801	0	0.0842975	33	0.962288	0.5	X	91862599	91863556	-	Gm7113	Inactive
ENSMUSG00000083994	0.148143	0.147341	0.166632	0.072873	0.136083	0.149686	0.198229	0	0.842975	23	2.90318	0.33126	X	91887301	91889565	-	Gm16465	Inactive
ENSMUSG00000078123	0.370359	0.221011	0.249948	0.291492	0.0680415	0.374215	0.0991144	0	0.0842975	23	0.249965	0.191367	X	91931946	91932980	-	Gm5071	Inactive
ENSMUSG00000084269	0.814789	0.884045	0.583211	0.72873	1.08866	1.27233	0.991144	0.36833	0.590082	94	0.63098	0.0952151	X	92002887	92003549	-	Gm14784	Inactive
ENSMUSG00000062162	0	0.0736704	0.166632	0.218619	0	0	0.198229	0.184165	0	10	1.74913	0.5	X	92015191	92016333	-	Mageb1	Inactive
ENSMUSG00000081743	0.222215	0.221011	0.333263	0.655857	0.748457	0.598745	0.89203	1.74957	0.505785	72	1.57129	0.33126	X	92079850	92080794	-	Gm4911	Inactive
ENSMUSG00000083701	0	0	0	0.072873	0	0	0.396458	0	0	5	5.44039	0.5	X	92093699	92094742	-	Gm4912	Inactive
ENSMUSG00000067649	0	0	0	0	0	0	0	0	0	0	NA	NA	X	92118879	92599572	-	Mageb18	Inactive
ENSMUSG00000080155	0	0.0736704	0	0	0	0	0	0	0	1	NA	NA	X	92429239	92429414	+	Gm14777	Inactive
ENSMUSG00000071726	0.222215	0.294682	0.166632	0.218619	0.544332	0.149686	0.594687	0.644578	0	35	1.35789	0.33126	X	92489949	92490681	+	Gm5941	Inactive
ENSMUSG00000080737	0	0	0	0	0.136083	0	0	0	0	2	0	0.252493	X	92593809	92595368	+	Gm6982	Inactive
ENSMUSG00000088663	0	0	0	0	0	0	0	0	0	0	NA	NA	X	92882451	92882555	+	Gm25332	Inactive
ENSMUSG00000093329	0	0	0	0	0	0	0	0.0920826	0	1	Inf	0.252493	X	92989095	92989195	-	Gm24973	Inactive
ENSMUSG00000095110	0	0	0.0833159	0	0	0.224529	0.0991144	0	0	5	0.441432	0.5	X	93156154	93156873	+	1700003E24Rik	Inactive
ENSMUSG00000077294	0.0740717	0.368352	0.166632	0.145746	0.544332	0.224529	0.0991144	0	0.421487	27	0.569208	0.191367	X	93164902	93164984	+	Gm24123	Inactive
ENSMUSG00000096153	0.0740717	0	0.249948	0	0	0	0	0	0	4	NA	NA	X	93183227	93183946	+	BC061195	Inactive
ENSMUSG00000065266	0.222215	0.810375	0.249948	1.31171	0.272166	1.27233	0.991144	0.0920826	0.927272	78	0.703904	0.191367	X	93251474	93251606	+	Gm23454	Inactive
ENSMUSG00000035277	0.296287	0	0	9.61924	9.11756	6.81072	3.76635	6.44578	2.69752	501	0.505319	0.0404278	X	93286445	93298357	+	Arx	Inactive
ENSMUSG00000083207	0	0.147341	0	0	0	0.0748431	0.0991144	0	0.0842975	5	2.45062	0.176839	X	93527573	93530309	+	Gm14780	Inactive
ENSMUSG00000088445	0	0	0	0	0	0	0	0	0	0	NA	NA	X	93573731	93573868	-	Gm23557	Inactive
ENSMUSG00000087255	0.148143	0	0	0	0	0.149686	0	0	0.168595	6	1.12632	0.5	X	93638614	93638884	+	Gm6985	Inactive
ENSMUSG00000082728	17.555	15.9865	18.2462	104.791	146.766	37.7209	36.4741	91.346	51.5901	6744	0.6202	0.191367	X	93920295	93921962	-	Supt20-ps	Inactive
ENSMUSG00000081573	0.44443	0.810375	0.666527	0.072873	0.544332	0.598745	0.991144	0.920826	0.168595	64	1.71106	0.191367	X	93931561	93931831	+	Gm15164	Inactive
ENSMUSG00000081044	0.44443	0.663034	1.33305	0.364365	0.612374	1.19749	1.3876	0.460413	2.10744	105	1.81924	0.191367	X	93968659	93975470	+	AU015836	Inactive
ENSMUSG00000083114	0.666645	1.47341	1.49969	1.60321	0.748457	1.5717	3.17166	4.7883	2.27603	212	2.60898	0.0404278	X	93981069	93982469	-	Gm14790	Inactive
ENSMUSG00000080995	6.2961	4.93592	4.83232	14.8661	20.4805	15.7919	10.2088	12.5232	10.0314	1284	0.64068	0.0404278	X	93988318	93988819	-	Gm15165	Inactive
ENSMUSG00000081055	1.55551	1.47341	1.33305	1.0931	0.952581	2.32014	1.28849	1.84165	1.85454	172	1.14175	0.33126	X	94023860	94024626	+	Gm6987	Inactive
ENSMUSG00000087640	0.296287	0.368352	0.666527	0.510111	0.204125	0.449059	0.495572	0.184165	1.09587	53	1.52636	0.5	X	94028854	94099304	+	Gm14798	Inactive
ENSMUSG00000099072	0.148143	0.368352	0.249948	0.510111	0	0.299372	0.0991144	0.0920826	0	23	0.236196	0.253278	X	94274574	94274637	+	Mir7673	Inactive
ENSMUSG00000080923	0.592574	1.32607	1.91626	2.40481	0.544332	1.94592	2.67609	0.828744	0.758677	161	0.870982	0.5	X	94311894	94312836	+	Gm5400	Inactive
ENSMUSG00000082759	5.70352	5.15693	4.49906	11.5868	11.2269	7.33462	10.6052	15.8382	11.6331	1040	1.26297	0.191367	X	94317560	94318460	-	Gm14826	Inactive
ENSMUSG00000084214	0.148143	0.221011	0.166632	0.072873	0	0.523902	0.0991144	0.276248	0.421487	24	1.33526	0.33126	X	94330971	94331671	+	Gm14825	Inactive
ENSMUSG00000043549	0	0	0.166632	7.50592	6.25982	6.88556	4.06369	7.18244	6.15372	481	0.842555	0.191367	X	94355053	94366777	-	Fam90a1b	Inactive
ENSMUSG00000084007	0	0	0	0.072873	0	0	0	0.184165	0	3	2.52721	0.5	X	94422678	94423295	-	Gm9003	Inactive
ENSMUSG00000084450	0	0	0.249948	0.218619	0.272166	0	0.297343	0	0.590082	20	1.80818	0.253278	X	94455010	94455119	-	Gm24595	Inactive
ENSMUSG00000081796	0.296287	0.368352	0.166632	0.510111	0.340208	1.0478	0.991144	0.36833	0.927272	62	1.20474	0.5	X	94546963	94547569	-	Gm9005	Inactive
ENSMUSG00000080887	0	0	0	0.072873	0.0680415	0	0.0991144	0	0	3	0.703366	0.5	X	94557341	94557749	+	Gm14831	Inactive
ENSMUSG00000082406	0.44443	0.294682	0.666527	0.072873	0.476291	0.598745	0.89203	0.184165	0.168595	47	1.0844	0.5	X	94608219	94608696	-	Gm5401	Inactive
ENSMUSG00000083438	0.148143	0.368352	0.583211	0.510111	0.136083	0.299372	0.594687	0.276248	0.168595	38	1.09937	0.5	X	94671503	94673120	-	Gm5402	Inactive
ENSMUSG00000073062	0.740717	0.515693	0.333263	26.8173	28.9857	7.40947	8.2265	25.8752	16.1008	1469	0.794188	0.33126	X	94724569	94730187	+	Zxdb	Inactive
ENSMUSG00000082776	6.59238	4.27289	4.91564	9.10913	5.71549	8.45727	7.13624	7.45869	8.26115	779	0.981711	0.33126	X	94772619	94774034	-	Gm7061	Inactive
ENSMUSG00000081418	0.740717	0.515693	1.41637	1.96757	1.08866	1.42202	2.87432	1.74957	2.02314	168	1.48429	0.0952151	X	94774978	94775677	-	Gm14830	Inactive
ENSMUSG00000082964	1.62958	0.957716	1.16642	0.801603	1.15671	2.09561	2.37875	1.84165	1.60165	168	1.43616	0.191367	X	94789717	94790346	+	Rpl13-ps5	Inactive
ENSMUSG00000073060	0.44443	0.589364	0.499895	27.9104	30.2785	7.25978	10.1097	28.1773	15.8479	1541	0.827136	0.5	X	94795563	94798183	-	Zxda	Inactive
ENSMUSG00000087522	1.62958	1.03139	0.749843	1.16597	0.952581	1.87108	1.78406	0.460413	0.590082	130	0.710481	0.191367	X	94997439	94998683	-	Gm371	Inactive
ENSMUSG00000083789	0	0	0.166632	0.072873	0	0	0	0	0	3	0	0.252493	X	95209773	95211801	-	Gm6092	Inactive
ENSMUSG00000080298	0.148143	0.368352	0.583211	0.218619	0.136083	0.449059	0.198229	0	0.168595	29	0.456384	0.191367	X	95252916	95253898	-	Gm14807	Inactive
ENSMUSG00000082371	0.962932	0.368352	0.416579	0.291492	0.204125	0.149686	0.396458	0.184165	0.33719	42	1.4223	0.191367	X	95319819	95321889	-	Gm3712	Inactive
ENSMUSG00000080283	0	0	0	0	0	0	0	0	0	0	NA	NA	X	95380371	95382480	-	Gm14806	Inactive
ENSMUSG00000031204	0	0	0	0	0	0	0	0	0	0	NA	NA	X	95470201	95557987	-	Asb12	Inactive
ENSMUSG00000083556	0.148143	0.147341	0.583211	0.72873	0.748457	0.748431	0.792916	0.828744	0.421487	64	0.918013	0.33126	X	95629832	95630366	+	Gm9043	Inactive
ENSMUSG00000071721	0	0.0736704	0	0.072873	0.612374	0.374215	0.198229	1.38124	0.252892	36	1.72952	0.5	X	95732586	95733265	-	1700010D01Rik	Inactive
ENSMUSG00000088146	0.814789	0.884045	1.83295	1.82183	1.15671	1.87108	0.991144	2.20998	1.60165	165	0.990344	0.5	X	96150837	96150972	-	Gm24718	Inactive
ENSMUSG00000081848	0.814789	0.368352	0.499895	0.72873	0.272166	0.97296	0.297343	0.36833	0.505785	62	0.593487	0.33126	X	96194051	96194488	+	Gm14925	Inactive
ENSMUSG00000081742	0	0	0	0.218619	0	0	0.198229	0.276248	0	8	2.17034	0.321417	X	96224308	96225727	-	Gm9051	Inactive
ENSMUSG00000078122	0	0	0	0	0	0	0	0	0	0	NA	NA	X	96239926	96243636	+	F630028O10Rik	Inactive
ENSMUSG00000076066	0	0.147341	0	0	0	0.0748431	0	0	0	3	0	0.252493	X	96242817	96242926	+	Mir223	Inactive
ENSMUSG00000044206	0	0	0	0	0	0	0	0	0	0	NA	NA	X	96247203	96293438	-	Vsig4	Inactive
ENSMUSG00000045802	0	0	0	0.291492	0	0.523902	0	0.184165	0.421487	18	0.742773	0.412389	X	96306178	96456294	-	Hsf3	Inactive
ENSMUSG00000082317	0.814789	0.221011	0.499895	1.31171	0.952581	0.598745	0.495572	0.828744	0.590082	81	0.668659	0.0952151	X	96358704	96359681	-	Gm14933	Inactive
ENSMUSG00000082035	2.66658	3.53618	1.83295	2.98779	2.31341	3.2931	3.46901	2.39415	1.43306	303	0.848959	0.5	X	96484859	96485479	+	Rpl17-ps8	Inactive
ENSMUSG00000081182	0	0	0	0	0	0	0	0	0	0	NA	NA	X	96548629	96550336	+	Gm14935	Inactive
ENSMUSG00000031210	0.0740717	0.147341	0.166632	0.510111	0.544332	0.523902	0.792916	1.74957	0.590082	61	1.98472	0.0404278	X	96713441	96719388	+	Gpr165	Inactive
ENSMUSG00000082735	0	0	0	0	0	0	0	0	0	0	NA	NA	X	96885509	96887873	-	Gm16394	Inactive
ENSMUSG00000082397	0	0	0.0833159	0.072873	0	0	0	0	0.0842975	3	1.15677	0.5	X	96934690	96935224	-	Gm14803	Inactive
ENSMUSG00000081606	0.0740717	0.0736704	0	0.072873	1.22475	0.149686	0	0	0	23	0	0.0318013	X	96966257	96966648	-	Gm9059	Inactive
ENSMUSG00000083350	0.0740717	0.221011	0.249948	0	0.0680415	0.0748431	0.0991144	0.36833	0.0842975	15	3.86145	0.0404278	X	97047707	97048511	-	Gm9060	Inactive
ENSMUSG00000031212	0.148143	0.147341	0.333263	0.291492	0.136083	0.598745	0.0991144	0	0	23	0.0965727	0.0382613	X	97072596	97082104	+	Pgr15l	Inactive
ENSMUSG00000081135	0	0	0	0	0	0	0	0.0920826	0	1	Inf	0.252493	X	97161655	97162926	-	Gm14800	Inactive
ENSMUSG00000081923	0.814789	0.957716	1.66632	1.02022	0.0680415	2.09561	0.594687	0.460413	0.505785	104	0.490248	0.33126	X	97826379	97827105	+	Gm9062	Inactive
ENSMUSG00000083972	0.0740717	0	0.0833159	0	0	0	0	0	0	2	NA	NA	X	98040375	98042259	+	Gm14802	Inactive
ENSMUSG00000082933	0.740717	0.736704	0.666527	0.291492	0.136083	0.523902	0.594687	0	0.842975	57	1.51098	0.33126	X	98483790	98483906	+	Gm14811	Inactive
ENSMUSG00000081397	0	0	0	0	0	0	0	0	0.0842975	1	Inf	0.252493	X	98513900	98514387	-	Gm14815	Inactive
ENSMUSG00000083603	0.0740717	0	0.166632	0	0	0	0.0991144	0	0	4	Inf	0.252493	X	98544397	98544882	-	Gm14810	Inactive
ENSMUSG00000099037	0	0.147341	0.166632	0.072873	0	0.149686	0.0991144	0	0.252892	11	1.58163	0.412389	X	98727315	98727412	-	Gm27554	Inactive
ENSMUSG00000088616	0	0.0736704	0	0	0	0	0	0.0920826	0	2	Inf	0.252493	X	98814775	98814881	+	Gm26000	Inactive
ENSMUSG00000082549	0.296287	0	0	0	0.340208	0.149686	0.198229	0.552496	0.0842975	20	1.7045	0.33126	X	98962084	98962478	-	Gm14813	Inactive
ENSMUSG00000083310	0.518502	0.442023	0.583211	0.582984	0.272166	0.523902	1.28849	0.276248	0.421487	60	1.44028	0.5	X	99081401	99082402	-	Gm5760	Inactive
ENSMUSG00000073051	0.888861	1.54708	0.749843	10.2022	11.5671	8.60695	4.26192	8.28744	6.6595	679	0.632365	0.0404278	X	99405331	99443797	-	Gm14812	Inactive
ENSMUSG00000085053	0.148143	0.294682	0.333263	0.364365	0.136083	0.224529	0.297343	0.0920826	0.252892	27	0.885984	0.5	X	99409571	99418895	-	Gm14809	Inactive
ENSMUSG00000085553	1.62958	1.76809	2.16621	3.27929	5.91961	5.9126	3.46901	2.48623	3.62479	388	0.633956	0.191367	X	99459025	99460753	+	Gm14808	Inactive
ENSMUSG00000082505	0	0	0	0.072873	0.476291	0	0	0	0	8	0	0.0983528	X	99687481	99687774	-	Gm14816	Inactive
ENSMUSG00000083682	0	0	0	0	0	0	0	0	0	0	NA	NA	X	99796471	99797663	+	Pcna-ps1	Inactive
ENSMUSG00000071719	0.148143	0.147341	0.166632	47.3675	55.3178	16.9894	16.1557	53.5921	24.6149	2733	0.788493	0.33126	X	99821021	99848790	+	Tmem28	Inactive
ENSMUSG00000082907	0.0740717	0.147341	0.333263	0.145746	0.204125	0.149686	0.198229	0	0.0842975	17	0.565554	0.191367	X	100156635	100156956	+	Gm14832	Inactive
ENSMUSG00000083936	0	0	0	0	0	0.374215	0.297343	0.184165	0	10	1.28671	0.5	X	100329692	100330829	+	Gm14829	Inactive
ENSMUSG00000080813	0.518502	0.663034	0.333263	1.31171	1.02062	1.27233	1.18937	0.644578	0.927272	100	0.766013	0.0952151	X	100337514	100338668	+	Gm14828	Inactive
ENSMUSG00000076398	0.0740717	0.0736704	0	0	0	0.0748431	0.198229	0.184165	0.0842975	8	6.2356	0.0382613	X	100381097	100381185	+	Mir676	Inactive
ENSMUSG00000031220	0	0.294682	0	0	0	0	0	0	0	4	NA	NA	X	100402221	100442717	-	Awat2	Inactive
ENSMUSG00000051582	7.62939	8.4721	7.74838	16.7608	18.9836	11.451	10.407	12.3391	12.5603	1361	0.748091	0.191367	X	100429013	100429885	+	Otud6a	Inactive
ENSMUSG00000067597	0.148143	0	0.166632	0	0	0.149686	0.0991144	0.184165	0	9	1.89249	0.321417	X	100524838	100546144	+	Dgat2l6	Inactive
ENSMUSG00000015665	0.44443	0.368352	0.249948	0.291492	0	0.224529	1.09026	0.36833	0.168595	38	3.15333	0.191367	X	100572251	100578205	+	Awat1	Inactive
ENSMUSG00000081886	0	0.147341	0	0.145746	0	0.224529	0	0	0	7	0	0.0983528	X	100585009	100585408	+	Gm6175	Inactive
ENSMUSG00000044359	1.25922	1.10506	0.916475	1.53033	0.748457	1.87108	2.67609	1.19707	1.77025	161	1.3599	0.33126	X	100590154	100594869	-	P2ry4	Inactive
ENSMUSG00000060890	0	0	0	0	0	0.149686	0	0	0	2	0	0.252493	X	100605497	100618493	+	Arr3	Inactive
ENSMUSG00000085314	0.296287	0.147341	0.333263	0.655857	0.612374	0.598745	0.396458	0.184165	0.252892	45	0.446452	0.0404278	X	100736983	100740929	-	Gm14866	Inactive
ENSMUSG00000086736	0.148143	0.147341	0.0833159	0	0	0	0.396458	0.184165	0.590082	18	Inf	0.0318013	X	100741093	100749421	+	Gm14902	Inactive
ENSMUSG00000089030	0.148143	0.0736704	0.166632	0.072873	0.204125	0.299372	0.396458	0.184165	0.33719	23	1.5924	0.191367	X	100749421	100749748	+	Gm22160	Inactive
ENSMUSG00000009670	6.88867	6.92502	7.74838	17.781	10.6825	11.9001	8.52384	7.55077	11.9702	1150	0.694806	0.191367	X	100838648	101059667	-	Tex11	Inactive
ENSMUSG00000089205	0	0.0736704	0	0.364365	0	0	0	0	0.590082	13	1.61948	0.5	X	101005821	101005883	+	Gm24577	Inactive
ENSMUSG00000088839	0	0.0736704	0	0.364365	0	0	0	0	0.590082	13	1.61948	0.5	X	101005896	101005959	+	Gm27510	Inactive
ENSMUSG00000081806	2.44437	2.35745	2.41616	9.40062	6.3959	5.9126	3.07255	4.05164	6.32231	546	0.619394	0.0952151	X	101059010	101059292	+	Gm14901	Inactive
ENSMUSG00000081943	1.40736	2.35745	2.16621	1.67608	1.9732	2.17045	2.57698	1.84165	3.4562	245	1.35312	0.191367	X	101062260	101063058	+	Gm9078	Inactive
ENSMUSG00000088114	0	0	0	0.072873	0	0	0.0991144	0	0.0842975	3	2.51687	0.176839	X	101141433	101141552	-	Gm24061	Inactive
ENSMUSG00000083781	0.370359	0.589364	1.08311	0.437238	1.36083	0.449059	0.594687	0.460413	0.505785	75	0.694613	0.33126	X	101237993	101238261	+	Gm14842	Inactive
ENSMUSG00000077303	0.592574	1.17873	0.666527	0.145746	0.340208	1.0478	0.297343	0.460413	0.252892	64	0.658937	0.5	X	101242738	101242871	+	Gm22472	Inactive
ENSMUSG00000042903	0	0.0736704	0	8.96338	8.64127	6.21198	7.23535	5.89329	4.21487	521	0.72821	0.0952151	X	101254528	101260873	+	Foxo4	Inactive
ENSMUSG00000090141	0.222215	0.147341	0.166632	0.218619	0	0.0748431	0.396458	0	0.0842975	16	1.63822	0.412389	X	101261376	101263992	-	Gm614	Inactive
ENSMUSG00000092463	2.37029	0.736704	0.749843	3.4979	3.53816	2.61951	2.18052	0.920826	1.51735	236	0.478345	0.0404278	X	101261405	101269023	-	Gm20489	Inactive
ENSMUSG00000031304	2.37029	0.736704	0.749843	3.4979	3.53816	2.61951	2.27963	0.920826	1.51735	237	0.48861	0.0404278	X	101264378	101268255	-	Il2rg	Inactive
ENSMUSG00000096056	0	0.0736704	0.166632	0.072873	0	0	0.495572	0.828744	0.168595	20	20.4865	0.0382613	X	101295839	101321348	+	Gm21986	Inactive
ENSMUSG00000047797	0.370359	0.810375	0.583211	0.145746	0	0.449059	0.594687	0.0920826	0.0842975	39	1.29634	0.5	X	101376378	101385629	+	Gjb1	Inactive
ENSMUSG00000083897	1.70365	3.53618	1.83295	3.7894	5.78353	4.04153	2.87432	3.6833	4.13058	402	0.785063	0.191367	X	101479348	101479559	+	Gm14843	Inactive
ENSMUSG00000081674	6.96274	6.18832	7.58174	16.6879	21.297	11.8252	12.1911	17.2194	14.4149	1450	0.879849	0.5	X	101518985	101520245	+	Gm6184	Inactive
ENSMUSG00000082729	0.518502	0.442023	1.16642	1.60321	1.08866	1.49686	1.09026	1.5654	1.34876	129	0.955999	0.5	X	101691545	101691850	-	Gm14845	Inactive
ENSMUSG00000084197	2.66658	1.9891	2.33284	2.6963	1.9732	2.61951	2.57698	0.552496	2.10744	249	0.718466	0.191367	X	101709036	101709561	-	Gm9089	Inactive
ENSMUSG00000050232	0.962932	1.47341	1.24974	1.16597	0.816498	2.99372	3.07255	0.0920826	1.43306	165	0.923937	0.5	X	101731535	101734269	-	Cxcr3	Inactive
ENSMUSG00000084284	1.25922	2.06277	1.33305	1.23884	2.17733	2.69435	1.88317	0.460413	1.34876	186	0.604261	0.191367	X	101768535	101769057	+	Tpt1-ps6	Inactive
ENSMUSG00000082541	1.48143	1.47341	2.0829	1.16597	0.88454	2.46982	2.27963	2.57831	2.95041	213	1.72739	0.0952151	X	101787766	101788646	+	Gm9095	Inactive
ENSMUSG00000045010	8.74046	7.44072	9.33138	35.3434	41.5734	16.9145	14.9663	34.9914	21.833	2443	0.765104	0.191367	X	101790053	101794423	-	Gm4779	Inactive
ENSMUSG00000046774	14.3699	11.2716	14.7469	53.8531	56.5425	25.297	24.7786	53.6842	32.5388	3651	0.818037	0.191367	X	101794656	101798642	+	8030474K03Rik	Inactive
ENSMUSG00000081230	0.814789	1.9891	1.583	1.0931	0.748457	2.39498	2.67609	3.13081	1.93884	199	1.82832	0.0952151	X	101800411	101801290	-	Gm9097	Inactive
ENSMUSG00000082284	1.11108	1.54708	1.83295	0.655857	1.02062	1.5717	1.88317	0.644578	0.842975	139	1.03773	0.5	X	101824515	101824924	+	H3f3a-ps1	Inactive
ENSMUSG00000087712	0	0	0	0	0.748457	0	0.198229	0.0920826	0.505785	20	1.06365	0.328953	X	101912630	101912724	-	Gm25828	Inactive
ENSMUSG00000098968	0.0740717	0.0736704	0	0.145746	0.408249	0.299372	0.396458	0	0.0842975	19	0.563363	0.191367	X	102013049	102013152	-	Gm27843	Inactive
ENSMUSG00000087208	0	0	0	0	0	0	0.396458	0.184165	0.590082	13	Inf	0.0318013	X	102106603	102107226	-	Gm5125	Inactive
ENSMUSG00000079480	0.222215	0.368352	0.249948	0.801603	0.340208	0.823274	1.3876	0	0.758677	61	1.09221	0.5	X	102119447	102127669	+	Pin4	Inactive
ENSMUSG00000081969	2.51844	2.21011	1.74963	5.46548	4.96703	3.74215	3.36989	2.94664	1.68595	369	0.564563	0.0404278	X	102138613	102139230	+	Gm16471	Inactive
ENSMUSG00000084142	3.99987	2.28378	2.0829	16.4693	16.1939	7.18494	6.44244	8.83993	9.77851	947	0.62891	0.191367	X	102178194	102178657	-	Gm9103	Inactive
ENSMUSG00000081263	0.222215	0.884045	0.416579	0.291492	0.680415	0.673588	0.792916	0	0.927272	62	1.04539	0.33126	X	102208402	102208758	+	Gm14859	Inactive
ENSMUSG00000085568	0.0740717	0.147341	0	20.1129	20.0042	6.13713	7.73093	22.7444	8.51405	1081	0.842935	0.5	X	102252522	102365498	+	Gm14858	Inactive
ENSMUSG00000093428	0.222215	0.736704	0.749843	0.510111	0.88454	1.19749	0.991144	1.74957	1.18016	101	1.5126	0.191367	X	102255430	102255525	-	Gm26318	Inactive
ENSMUSG00000067567	0	0	0.249948	0.291492	0.680415	1.19749	0.495572	0	0	38	0.228438	0.0920193	X	102284639	102505359	-	Hdac8	Inactive
ENSMUSG00000080899	0.0740717	0.663034	0.249948	0	0.0680415	0.149686	0.297343	0	0.505785	25	3.68868	0.253278	X	102655659	102657063	+	Gm9109	Inactive
ENSMUSG00000083414	0	0	0	0	0	0	0	0	0	0	NA	NA	X	102657741	102658334	-	Gm14840	Inactive
ENSMUSG00000081443	0.370359	0.147341	0.333263	1.02022	1.36083	0.823274	1.18937	1.19707	1.68595	101	1.27091	0.191367	X	102686292	102686972	-	Gm3880	Inactive
ENSMUSG00000079479	1.62958	1.32607	1.49969	0.801603	1.36083	1.5717	1.28849	1.65749	0.758677	150	0.992104	0.5	X	102706890	102707635	-	Gm9112	Inactive
ENSMUSG00000073027	1.55551	1.2524	0.916475	0.655857	1.29279	1.42202	0.991144	1.65749	0.758677	133	1.01087	0.5	X	102707865	102715209	+	Dmrtc1b	Inactive
ENSMUSG00000080845	3.11101	2.94682	3.08269	4.37238	4.01445	5.61323	5.45129	5.34079	5.56363	492	1.16826	0.33126	X	102724402	102725749	-	Gm9115	Inactive
ENSMUSG00000081716	0.0740717	0.221011	0.333263	0.510111	0.340208	0.823274	0.594687	0.36833	0.67438	49	0.978373	0.5	X	102735986	102738618	+	Gm14839	Inactive
ENSMUSG00000081108	0.0740717	0.0736704	0.333263	0.437238	0.476291	0.748431	0.594687	0.460413	0.67438	48	1.04063	0.5	X	102754781	102757471	+	Gm4234	Inactive
ENSMUSG00000083680	0.0740717	0.147341	0	0.072873	0	0.0748431	0.198229	0.184165	0	9	2.58871	0.253278	X	102777738	102779484	+	Gm9119	Inactive
ENSMUSG00000082191	0.222215	0.147341	0.249948	0.364365	0	0.224529	0.594687	0	0.67438	30	2.155	0.253278	X	102794298	102796833	+	Gm5166	Inactive
ENSMUSG00000094656	0	0.0736704	0	0.072873	0.476291	0	0	0	0.590082	16	1.07451	0.5	X	102801184	102801284	+	Gm25358	Inactive
ENSMUSG00000067562	3.85173	2.87315	3.08269	7.21443	6.87219	5.9126	6.64067	9.57659	5.98512	649	1.11016	0.5	X	102802963	102809942	+	Dmrtc1c1	Inactive
ENSMUSG00000082783	0	0	0.166632	0.072873	0	0	0	0.0920826	0	4	1.2636	0.5	X	102818362	102820074	+	Gm9126	Inactive
ENSMUSG00000081240	0.518502	0.368352	0.583211	0.291492	0.476291	0.598745	1.28849	0.184165	0.67438	61	1.57116	0.33126	X	102830950	102833804	+	Gm16511	Inactive
ENSMUSG00000095072	0.148143	0.0736704	0.0833159	0.072873	0.340208	0.374215	0.0991144	0	0.421487	21	0.661253	0.5	X	102838155	102838255	+	Gm24509	Inactive
ENSMUSG00000067561	2.14808	3.46251	3.49927	6.70432	4.89899	6.73588	6.24421	9.66867	5.56363	606	1.17107	0.5	X	102847639	102854616	-	Dmrtc1c2	Inactive
ENSMUSG00000088052	0.0740717	0	0.0833159	0.218619	0.272166	0.299372	0.396458	0.0920826	0.590082	25	1.36507	0.33126	X	102856291	102856391	-	Gm26152	Inactive
ENSMUSG00000032894	0.962932	1.17873	0.99979	2.55056	1.22475	2.69435	1.28849	1.38124	1.34876	174	0.621129	0.33126	X	102859186	102867971	-	1700031F05Rik	Inactive
ENSMUSG00000084397	0.222215	0.589364	0	0.072873	0	0.149686	0.297343	0	0.0842975	18	1.71478	0.412389	X	102880529	102882254	-	Gm9133	Inactive
ENSMUSG00000031323	1.25922	2.06277	1.08311	2.55056	0.748457	2.32014	1.68495	1.19707	0.927272	176	0.677913	0.33126	X	102903216	102908687	-	Dmrtc1a	Inactive
ENSMUSG00000079476	1.25922	2.28378	1.16642	2.55056	0.748457	2.54466	1.78406	1.19707	0.927272	184	0.668827	0.33126	X	102908905	102909651	+	1700011M02Rik	Inactive
ENSMUSG00000081986	0	0	0	0	0	0	0	0	0	0	NA	NA	X	102979888	102980645	+	Gm14841	Inactive
ENSMUSG00000083775	0	0	0	0.145746	0	0.0748431	0	0.0920826	0.168595	6	1.18173	0.412389	X	102998040	102998245	-	Gm14837	Inactive
ENSMUSG00000081779	0.0740717	0	0.166632	0.291492	0	0	0	0	0.0842975	8	0.289193	0.5	X	103003724	103005031	-	Gm21998	Inactive
ENSMUSG00000084842	0.148143	0	0.166632	33.3758	30.1424	8.83148	10.1097	35.2676	17.7868	1719	0.873038	0.5	X	103013698	103014387	+	Pabpc1l2b-ps	Inactive
ENSMUSG00000080774	6.37017	5.45161	6.74859	8.52614	12.5877	7.11009	4.16281	4.88038	5.73223	801	0.523507	0.0404278	X	103037624	103038368	+	Gm9143	Inactive
ENSMUSG00000086524	0	0.147341	0	31.9184	31.0269	9.2057	8.62296	32.5052	19.3041	1688	0.83758	0.5	X	103066668	103067180	-	Pabpc1l2a-ps	Inactive
ENSMUSG00000084341	0	0.147341	0.166632	0.291492	0	0	0.0991144	0	0.0842975	10	0.629218	0.5	X	103075919	103077225	+	Gm3928	Inactive
ENSMUSG00000081567	0	0	0	0.145746	0	0	0.0991144	0	0	3	0.680049	0.5	X	103083003	103083250	+	Gm14838	Inactive
ENSMUSG00000048949	0	0.0736704	0.166632	0.072873	0	0.224529	0.297343	0	0	10	0.999802	0.5	X	103163110	103165407	-	Gm6206	Inactive
ENSMUSG00000031325	0	0	0.249948	0	0	0	0.297343	0	0.927272	17	Inf	0.0983528	X	103182971	103311782	-	4930519F16Rik	Inactive
ENSMUSG00000083763	0.592574	1.10506	1.24974	1.16597	0.952581	1.72139	1.58583	0.920826	0.590082	124	0.806455	0.191367	X	103227705	103228152	+	Gm9050	Inactive
ENSMUSG00000080886	0.0740717	0	0	0	0	0	0	0	0	1	NA	NA	X	103236125	103236643	+	Gm14847	Inactive
ENSMUSG00000098023	0	0	0	0	0.0680415	0.149686	0.297343	0	0.421487	11	3.30151	0.253278	X	103287167	103288970	-	Gm19200	Inactive
ENSMUSG00000083805	0.518502	0.515693	0.166632	0.291492	0.204125	0.449059	0.396458	1.01291	0.252892	47	1.75961	0.33126	X	103299110	103299974	+	Gm14848	Inactive
ENSMUSG00000083711	0.518502	0.294682	1.08311	2.47768	1.83712	1.94592	0.693801	0.644578	0.505785	131	0.294561	0.0404278	X	103319111	103319565	+	Gm3931	Inactive
ENSMUSG00000031326	0.0740717	0.0736704	0.416579	3.7894	5.44332	5.3887	2.37875	3.6833	3.4562	316	0.65098	0.0404278	X	103321398	103330592	+	Cdx4	Inactive
ENSMUSG00000081280	0.666645	0.221011	0.583211	0.510111	0.408249	0.374215	1.3876	0.828744	0.67438	68	2.23641	0.0404278	X	103336830	103337253	+	Gm9516	Inactive
ENSMUSG00000097953	0.0740717	0	0.166632	0.072873	0	0.0748431	0	0	0.0842975	6	0.570672	0.5	X	103381957	103383169	-	Gm26952	Inactive
ENSMUSG00000098078	0.0740717	0	0	0	0	0	0.0991144	0	0	2	Inf	0.252493	X	103422010	103481705	+	Gm26992	Inactive
ENSMUSG00000085715	1.55551	1.47341	0.99979	1.82183	0.816498	1.5717	1.88317	0.552496	0.421487	141	0.678655	0.33126	X	103431517	103484957	+	Tsix	Inactive
ENSMUSG00000099312	2.66658	2.28378	1.66632	2.91492	5.71549	4.56543	1.78406	3.31497	1.77025	347	0.520564	0.0952151	X	103461218	103461285	-	Gm27733	Inactive
ENSMUSG00000098743	0	0	0	0	0	0	0	0	0	0	NA	NA	X	103469671	103469796	-	Gm27927	Inactive
ENSMUSG00000098262	1.18515	2.72581	1.33305	0	0	0	0	0	0	69	NA	NA	X	103480946	103481026	+	Gm27520	Inactive
ENSMUSG00000083502	0.962932	1.17873	1.16642	0.145746	0.544332	0.598745	0.495572	0	0	66	0.384515	0.0920193	X	103486934	103487388	+	Gm14861	Inactive
ENSMUSG00000082746	1.25922	0.368352	1.41637	0.145746	0	0.523902	0.0991144	0.276248	0.421487	57	1.18995	0.5	X	103489517	103489917	+	Rps12-ps1	Inactive
ENSMUSG00000099189	0.222215	0.147341	0.249948	0.364365	1.15671	0.449059	0.297343	0.184165	0.33719	45	0.415556	0.0404278	X	103493574	103493696	+	Gm27875	Inactive
ENSMUSG00000082383	1.70365	2.13644	1.583	2.47768	2.92579	2.76919	2.0814	4.69621	1.77025	278	1.04591	0.33126	X	103506812	103507589	+	Gm9670	Inactive
ENSMUSG00000082812	0	0	0	0.291492	0.204125	0.299372	0.198229	0	0.168595	15	0.46142	0.0404278	X	103514922	103515350	+	Gm14860	Inactive
ENSMUSG00000043661	3.33323	2.5048	3.41595	4.73675	8.30107	5.53839	6.04598	5.8012	5.39504	569	0.928189	0.5	X	103525316	103526330	-	Gm9785	Inactive
ENSMUSG00000081004	0.148143	0.221011	0	0.947349	0.680415	1.19749	0.693801	0.644578	0.758677	67	0.742254	0.191367	X	103529483	103529707	+	Gm9157	Inactive
ENSMUSG00000065509	0	0.221011	0	0.437238	0.136083	0	0	0	0	11	0	0.0983528	X	103572921	103572996	-	Mir421	Inactive
ENSMUSG00000076269	0	0.221011	0	0.510111	0.136083	0	0	0	0	12	0	0.0983528	X	103573060	103573154	-	Mir374b	Inactive
ENSMUSG00000098603	0.222215	0.147341	0.249948	0.364365	0.680415	0.598745	0.198229	0.0920826	0.168595	36	0.279221	0.0404278	X	103595938	103596008	+	Gm27798	Inactive
ENSMUSG00000080796	0.962932	0.589364	1.41637	1.53033	1.49691	2.69435	1.3876	1.47332	1.09587	160	0.691554	0.0404278	X	103597771	103598336	+	Gm9159	Inactive
ENSMUSG00000099287	0.740717	0.589364	0.749843	0.437238	1.42887	0.673588	0.89203	0.460413	0.421487	82	0.698481	0.33126	X	103605225	103605317	+	Gm27987	Inactive
ENSMUSG00000098825	0	0	0	0.072873	0	0.149686	0.0991144	0.0920826	0.252892	8	1.99538	0.191367	X	103606323	103606449	+	Gm27285	Inactive
ENSMUSG00000099126	0	0	0	0.072873	0.0680415	0.748431	0.0991144	0	0.67438	21	0.869734	0.5	X	103623551	103623755	+	Gm27321	Inactive
ENSMUSG00000031330	0.666645	1.03139	1.08311	1.38459	1.08866	2.24529	0.991144	1.28916	2.19173	151	0.947758	0.33126	X	103630586	103631670	+	Zcchc13	Inactive
ENSMUSG00000083263	0	0	0	0	0	0	0	0	0	0	NA	NA	X	103643555	103644727	-	Gm14874	Inactive
ENSMUSG00000083213	0.148143	0.0736704	0.249948	0.291492	0.0680415	0.224529	0.594687	0	0.590082	27	2.0285	0.33126	X	103680577	103680895	+	Gm14875	Inactive
ENSMUSG00000081414	0.296287	0.221011	0.166632	0	0.136083	0.0748431	0.89203	0	0.842975	31	8.22565	0.253278	X	103684615	103685332	+	Gm3943	Inactive
ENSMUSG00000083019	3.11101	3.46251	2.24953	4.95536	4.01445	3.74215	2.57698	3.22289	3.03471	390	0.694981	0.0404278	X	103762917	103763545	-	Gm6222	Inactive
ENSMUSG00000083605	0.222215	0.147341	0	0.437238	0.272166	0	0.594687	0	0	21	0.83829	0.5	X	103778693	103779000	+	Gm14893	Inactive
ENSMUSG00000082322	2.29622	2.43112	2.41616	1.53033	2.04125	2.24529	2.0814	2.02582	1.09587	230	0.894482	0.33126	X	103887599	103888612	-	Gm9164	Inactive
ENSMUSG00000081689	0.0740717	0.147341	0	0.072873	0.136083	0.149686	0	0	0.168595	10	0.470092	0.328953	X	103925536	103926984	-	Gm9166	Inactive
ENSMUSG00000080825	0.44443	0.221011	0.333263	0.145746	0.340208	0.149686	0.297343	0.276248	0.505785	34	1.69809	0.191367	X	104001066	104001337	-	Gm14892	Inactive
ENSMUSG00000064876	0.44443	0.221011	0.333263	0.145746	0.340208	0.149686	0.297343	0.276248	0.505785	34	1.69809	0.191367	X	104001373	104001479	-	Gm23378	Inactive
ENSMUSG00000077199	0.814789	0.884045	0.499895	0.72873	0.476291	1.34718	1.28849	0	0.33719	81	0.636972	0.191367	X	104070189	104070326	-	Gm22266	Inactive
ENSMUSG00000088036	0.0740717	0	0	0	0.0680415	0	0	0	0	2	0	0.252493	X	104076971	104077061	+	Gm24993	Inactive
ENSMUSG00000076286	0.148143	0.147341	0.0833159	0.801603	0	0.224529	0.198229	0.0920826	0.0842975	23	0.365069	0.33126	X	104116175	104116274	-	Mir672	Inactive
ENSMUSG00000083327	1.40736	1.9891	1.41637	0.72873	0.952581	1.72139	0.693801	0.552496	1.26446	138	0.737872	0.191367	X	104345829	104348234	-	Vcp-rs	Inactive
ENSMUSG00000082996	0.222215	0.221011	0.333263	0.145746	0	0.0748431	0.396458	0.276248	0.0842975	21	3.43173	0.0952151	X	104382042	104382506	-	Gm6238	Inactive
ENSMUSG00000089171	0.0740717	0	0.0833159	0	0	0.149686	0	0	0.0842975	5	0.563161	0.5	X	104616865	104616971	+	Gm22430	Inactive
ENSMUSG00000083049	0.370359	0.294682	0.416579	0.364365	0.136083	0.523902	0.297343	0.552496	0.421487	42	1.24111	0.33126	X	104746482	104746772	+	Gm14822	Inactive
ENSMUSG00000081703	0.740717	0.810375	0.99979	0.947349	1.90516	1.42202	1.78406	0.644578	0.842975	128	0.765374	0.191367	X	104947785	104948282	+	Gm6285	Inactive
ENSMUSG00000088960	4.14802	3.9782	4.41574	3.06067	4.35466	4.71511	3.96458	2.20998	2.27603	423	0.696644	0.0952151	X	105020268	105020378	-	Gm22090	Inactive
ENSMUSG00000082600	1.55551	0.589364	0.416579	1.0931	0.476291	1.12265	1.09026	0.276248	1.43306	102	1.03994	0.5	X	105032586	105033366	+	Gm9673	Inactive
ENSMUSG00000082245	1.40736	0.884045	0.416579	0.72873	0.544332	0.898117	0.495572	0.184165	0.421487	78	0.507201	0.0404278	X	105140849	105141943	+	Gm6292	Inactive
ENSMUSG00000083889	0.296287	0.294682	0.416579	0.072873	0	0.598745	0.0991144	0	0.0842975	24	0.27309	0.412389	X	105164632	105165361	-	E530001F21Rik	Inactive
ENSMUSG00000085791	0	0.147341	0.166632	0	0	0.0748431	0.198229	0	0.33719	11	7.15388	0.176839	X	105278637	105278981	-	Rpl30-ps9	Inactive
ENSMUSG00000065499	0	0	0	0	0	0	0	0.0920826	0	1	Inf	0.252493	X	105344282	105344369	-	Mir384	Inactive
ENSMUSG00000065425	0	0	0	0	0	0	0	0	0	0	NA	NA	X	105379082	105379179	-	Mir325	Inactive
ENSMUSG00000082464	0	0	0	0.145746	0	0	0	0	0.168595	4	1.15677	0.5	X	105482098	105482703	+	Rab9b-ps1	Inactive
ENSMUSG00000090132	0.148143	0.221011	0.166632	0.291492	0	0.374215	0.297343	0.184165	0	21	0.723304	0.412389	X	105499772	105500639	+	Cypt2	Inactive
ENSMUSG00000081976	0	0	0	0	0	0	0	0	0	0	NA	NA	X	105567901	105568138	-	Gm14823	Inactive
ENSMUSG00000084376	2.14808	2.28378	1.583	1.67608	1.56496	3.74215	2.37875	1.74957	1.34876	234	0.784323	0.5	X	105688024	105688215	+	Gm14855	Inactive
ENSMUSG00000082275	0.148143	0	0	0	0	0.0748431	0	0.184165	0	5	2.46068	0.5	X	105706966	105707806	+	Gm14854	Inactive
ENSMUSG00000063442	0.222215	0.147341	0.583211	0.510111	0.340208	0.523902	0.396458	0.460413	0.33719	44	0.868901	0.191367	X	105725128	105725514	-	Gm7117	Inactive
ENSMUSG00000031230	0.148143	0.368352	0.499895	22.0076	24.0187	9.80444	6.93801	22.1919	14.8364	1286	0.787492	0.33126	X	105764279	105774939	+	Fgf16	Inactive
ENSMUSG00000084678	0	0	0	0.072873	0	0	0	0	0	1	0	0.252493	X	105819883	105820065	+	Gm26020	Inactive
ENSMUSG00000079965	0.148143	0.294682	0.333263	0.145746	0.136083	0.0748431	0.0991144	0.0920826	0.168595	19	1.00875	0.5	X	105844465	105845013	-	Gm14853	Inactive
ENSMUSG00000084575	0	0.0736704	0	0.582984	0	0.0748431	0.297343	0.0920826	0.168595	16	0.848279	0.33126	X	105873824	105873935	+	Gm23656	Inactive
ENSMUSG00000033777	0	0	0	0.364365	0	0.449059	0.0991144	1.19707	0	25	1.5935	0.412389	X	106143204	106160493	+	Tlr13	Inactive
ENSMUSG00000081081	0.44443	0.736704	0.416579	0.947349	0.680415	0.898117	1.48672	0	0.0842975	72	0.621967	0.33126	X	106176314	106176926	+	Gm14856	Inactive
ENSMUSG00000073012	0	0	0	0	0	0	0	0	0	0	NA	NA	X	106235246	106255376	-	Fnd3c2	Inactive
ENSMUSG00000082618	0.222215	0.0736704	0.333263	0.072873	0.136083	0.224529	0.396458	0.0920826	0.168595	21	1.51593	0.33126	X	106270511	106273738	-	Gm14852	Inactive
ENSMUSG00000081289	0.296287	0.221011	0.249948	0.218619	0	0.224529	0.0991144	0	0.0842975	18	0.413884	0.253278	X	106281912	106285096	-	Gm14857	Inactive
ENSMUSG00000083814	0	0.0736704	0	0	0.0680415	0	0.198229	0	0	4	2.91335	0.5	X	106306381	106309725	-	Gm5133	Inactive
ENSMUSG00000099128	0	0.0736704	0	0	0.0680415	0	0.198229	0	0	4	2.91335	0.5	X	106309826	106309935	+	Mir6382	Inactive
ENSMUSG00000084219	0	0	0	0	0	0	0.0991144	0	0	1	Inf	0.252493	X	106337590	106341715	-	Gm14876	Inactive
ENSMUSG00000081778	0.0740717	0.147341	0	0.072873	0	0.0748431	0	0.460413	0.0842975	11	3.68755	0.253278	X	106360456	106384071	-	Gm6325	Inactive
ENSMUSG00000098455	0	0	0	0	0	0	0	0	0	0	NA	NA	X	106426057	106426166	+	Gm27428	Inactive
ENSMUSG00000052821	0.148143	0.147341	0	0.145746	0	0.0748431	0.198229	0	0	9	0.898634	0.5	X	106574346	106603679	-	Cysltr1	Inactive
ENSMUSG00000073010	0	0	0	0	0	0	0	0	0	0	NA	NA	X	106583186	106710557	+	Gm5127	Inactive
ENSMUSG00000064553	0	0	0	0.145746	0	0	0	0.276248	0	5	1.89541	0.5	X	106587481	106587642	-	Gm24622	Inactive
ENSMUSG00000082174	0	0.0736704	0	0	0	0	0	0	0	1	NA	NA	X	106611903	106612775	+	Gm14877	Inactive
ENSMUSG00000083432	0	0.0736704	0	0	0	0	0	0	0	1	NA	NA	X	106612101	106612393	+	Gm14878	Inactive
ENSMUSG00000081395	0	0	0.0833159	0	0	0	0.495572	0	0	6	Inf	0.252493	X	106632797	106633303	-	Gm14879	Inactive
ENSMUSG00000065733	0	0	0	0	0	0	0	0	0	0	NA	NA	X	106649913	106650019	-	Gm24491	Inactive
ENSMUSG00000080380	0	0.0736704	0.166632	0.218619	0	0.0748431	0.0991144	0	0	8	0.337742	0.321417	X	106697078	106697198	+	Gm22102	Inactive
ENSMUSG00000083063	0.0740717	0	0.0833159	0.218619	0.0680415	0	0.198229	0	0.33719	12	1.86778	0.412389	X	106755333	106755550	+	Gm14882	Inactive
ENSMUSG00000082939	0	0	0	0.218619	0.0680415	0	0.0991144	0	0.33719	9	1.52202	0.412389	X	106755736	106756141	+	Gm14881	Inactive
ENSMUSG00000080841	0.814789	0.515693	0.749843	0.218619	0.340208	0.449059	0.495572	0.920826	0.758677	65	2.15806	0.0404278	X	106821940	106822231	+	Gm14880	Inactive
ENSMUSG00000047686	0.44443	0.663034	0.666527	0.437238	0.408249	1.27233	1.09026	0.184165	1.85454	87	1.47745	0.5	X	106837082	106840644	-	Rtl3	Inactive
ENSMUSG00000050921	0	0	0	0	0	0	0	0	0	0	NA	NA	X	107088492	107104974	+	P2ry10	Inactive
ENSMUSG00000054293	0	0	0	0	0	0	0	0	0	0	NA	NA	X	107148927	107173661	+	P2ry10b	Inactive
ENSMUSG00000082630	0.592574	0.442023	1.33305	1.16597	0.544332	1.27233	1.28849	0	0.927272	95	0.742887	0.5	X	107174610	107175494	-	Gm14834	Inactive
ENSMUSG00000080898	0	0	0.249948	0	0	0	0	0	0.0842975	4	Inf	0.252493	X	107233330	107233800	+	Gm14836	Inactive
ENSMUSG00000073008	0.0740717	0	0	0	0	0	0	0	0	1	NA	NA	X	107255878	107296769	+	Gpr174	Inactive
ENSMUSG00000080939	0	0	0	0	0	0	0	0	0	0	NA	NA	X	107279015	107279962	-	Gm9208	Inactive
ENSMUSG00000081131	0	0	0	0	0	0	0	0	0	0	NA	NA	X	107344586	107345612	+	Gm14833	Inactive
ENSMUSG00000080758	0	0	0.0833159	0	0.136083	0.224529	0.396458	0	0	10	1.0994	0.5	X	107354879	107357447	-	Gm5392	Inactive
ENSMUSG00000082172	0	0	0	0	0	0	0	0	0	0	NA	NA	X	107405894	107406208	-	Gm14835	Inactive
ENSMUSG00000055700	0.0740717	0.294682	0.249948	0.291492	0.0680415	0.224529	0.693801	0	0.33719	27	1.76521	0.33126	X	107542582	107543800	+	4933401B06Rik	Inactive
ENSMUSG00000031241	0	0	0.0833159	0.145746	0.204125	0	0	0	0	6	0	0.0983528	X	107667964	107688978	+	Tbx22	Inactive
ENSMUSG00000073007	0	0	0	0	0	0	0	0	0	0	NA	NA	X	107792590	107872909	+	Tent5d	Inactive
ENSMUSG00000073006	0	0	0	0	0	0	0	0	0	0	NA	NA	X	107945735	107948465	-	Gm732	Inactive
ENSMUSG00000081807	0	0	0.0833159	0	0.204125	0	0	0	0.168595	6	0.825942	0.5	X	108060304	108065130	+	Gm14849	Inactive
ENSMUSG00000082354	3.25916	3.90453	2.99937	8.59901	8.70931	6.36166	4.75749	6.72203	6.32231	660	0.752085	0.0952151	X	108405688	108406768	+	Gm378	Inactive
ENSMUSG00000081560	0	0	0.249948	0	0.0680415	0	0.297343	0.276248	0.252892	13	12.1468	0.0382613	X	108446389	108449268	+	Gm9218	Inactive
ENSMUSG00000093916	0.148143	0.147341	0.166632	0.145746	0.408249	0.0748431	0.0991144	0	0.33719	20	0.693826	0.33126	X	108544503	108664891	-	Gm379	Inactive
ENSMUSG00000081748	0	0	0	0	0	0	0	0	0	0	NA	NA	X	108893496	108893651	+	Gm14870	Inactive
ENSMUSG00000081793	0.148143	0.0736704	0.0833159	0.145746	0.272166	0.748431	0.198229	0	0.33719	26	0.459058	0.33126	X	109001485	109002296	+	5730416F02Rik	Inactive
ENSMUSG00000077652	0	0	0	0	0	0	0.0991144	0	0.0842975	2	Inf	0.0983528	X	109009681	109009847	-	Gm23322	Inactive
ENSMUSG00000064574	0	0	0	0	0	0	0	0	0	0	NA	NA	X	109023356	109023462	-	Gm25797	Inactive
ENSMUSG00000083210	0.0740717	0.147341	0	0	0	0.149686	0.0991144	0	0	6	0.662148	0.5	X	109120801	109121684	-	Gm14869	Inactive
ENSMUSG00000081681	0.370359	0.294682	0.499895	0.364365	0.408249	0.523902	0.297343	0.552496	0.758677	51	1.24065	0.33126	X	109280185	109280400	-	Gm14868	Inactive
ENSMUSG00000082189	0.740717	0.515693	0.499895	0.510111	0.612374	1.19749	0.297343	0	0.505785	64	0.34618	0.0404278	X	109388744	109392165	-	Gm4784	Inactive
ENSMUSG00000083928	0.44443	0.442023	0.0833159	0.072873	0.272166	0.0748431	0.297343	0	0.33719	26	1.51122	0.33126	X	109910221	109911772	+	Gm4991	Inactive
ENSMUSG00000082853	0	0	0	0	0	0.0748431	0	0	0	1	0	0.252493	X	110372753	110375158	+	Gm7134	Inactive
ENSMUSG00000083641	0	0	0	0	0	0	0	0	0	0	NA	NA	X	110539337	110540480	+	Gm9225	Inactive
ENSMUSG00000081211	0	0.0736704	0.0833159	0	0.136083	0	0	0	0	4	0	0.252493	X	110604497	110607125	+	Gm14886	Inactive
ENSMUSG00000065907	0	0	0	0.145746	0	0.0748431	0	0	0.0842975	4	0.382147	0.321417	X	110622832	110623022	-	Gm26108	Inactive
ENSMUSG00000073001	0.0740717	0.147341	0	0	0	0	0.198229	0	0	5	Inf	0.252493	X	111110418	111125854	+	Cylc1	Inactive
ENSMUSG00000062226	0.148143	0.294682	0.0833159	0.291492	0	0.299372	0.396458	0.36833	0.421487	28	2.0077	0.0404278	X	111168341	111168689	+	Gm10112	Inactive
ENSMUSG00000034551	0	0	0	0	0.476291	0.299372	0.198229	0	0.0842975	14	0.364239	0.253278	X	111569931	111697079	-	Hdx	Inactive
ENSMUSG00000083898	0.592574	0.0736704	0.166632	0.291492	0.476291	0.0748431	0.0991144	0.184165	0.33719	30	0.736353	0.5	X	111571699	111574450	+	Gm7340	Inactive
ENSMUSG00000082546	0	0.0736704	0	0	0	0	0	0	0.0842975	2	Inf	0.252493	X	111830621	111831265	+	Gm14898	Inactive
ENSMUSG00000082752	0	0	0	0	0	0	0	0	0	0	NA	NA	X	111860628	111861175	+	Gm14899	Inactive
ENSMUSG00000034555	0	0	0	0	0	0	0	0	0	0	NA	NA	X	112011007	112127326	+	Tex16	Inactive
ENSMUSG00000083037	0	0	0	0	0	0	0	0	0	0	NA	NA	X	112012720	112013452	+	Gm14900	Inactive
ENSMUSG00000083392	0.814789	1.03139	1.08311	1.82183	0.476291	0.823274	0.792916	1.19707	0.252892	105	0.718552	0.33126	X	112162554	112163747	+	Gm6335	Inactive
ENSMUSG00000079460	0.148143	0.0736704	0.333263	0	0.204125	0.0748431	0.198229	0	0.168595	15	1.31493	0.412389	X	112239049	112243852	+	4933403O08Rik	Inactive
ENSMUSG00000082669	0	0.368352	0	0	0.136083	0.149686	0.693801	0.644578	0.168595	25	5.2734	0.0404278	X	112302196	112302467	+	Gm5393	Inactive
ENSMUSG00000025525	0	0	0	0	0.0680415	0	0.495572	0	0.33719	10	12.239	0.176839	X	112311334	112372755	+	Apool	Inactive
ENSMUSG00000025527	0.296287	0.221011	0.249948	0.364365	0.544332	0.149686	0	0	0	25	0	0.0318013	X	112384303	112406779	-	Satl1	Inactive
ENSMUSG00000083520	0.222215	0.221011	0.416579	0.510111	0.136083	0.0748431	0.198229	0	0.252892	26	0.625656	0.5	X	112459033	112462903	-	Gm6418	Inactive
ENSMUSG00000083818	0.370359	0	0.333263	0	0.136083	0.149686	0.198229	0.276248	0.421487	23	3.13527	0.0404278	X	112464861	112466625	+	Gm14908	Inactive
ENSMUSG00000025528	0	0	0	0	0	0	0.198229	0	0	2	Inf	0.252493	X	112495274	112558343	+	2010106E10Rik	Inactive
ENSMUSG00000025529	0	0	0	17.8539	25.3795	10.1038	7.73093	17.4957	13.5719	1182	0.72742	0.191367	X	112600526	112635070	+	Zfp711	Inactive
ENSMUSG00000034607	0	0	0	0	0.272166	0.0748431	0.297343	0	0.168595	10	1.34273	0.412389	X	112638431	112698651	-	Pof1b	Inactive
ENSMUSG00000081399	0.222215	0.221011	0.499895	0.291492	0.136083	0.224529	0.297343	0	0.0842975	25	0.585245	0.33126	X	112660521	112661428	-	Gm14921	Inactive
ENSMUSG00000084097	0	0	0	0	0	0	0	0.276248	0	3	Inf	0.252493	X	112773953	112774115	-	Gm14922	Inactive
ENSMUSG00000082636	0	0	0	0	0	0	0	0.276248	0	3	Inf	0.252493	X	112774104	112775727	+	Gm14923	Inactive
ENSMUSG00000081555	0	0	0	0.364365	0	0	0	0	0	5	0	0.252493	X	112791142	112792120	+	Gm6427	Inactive
ENSMUSG00000083103	0	0	0	0	0	0	0	0	0	0	NA	NA	X	112822222	112822696	-	Gm6429	Inactive
ENSMUSG00000081082	0.370359	0.221011	0.583211	0.072873	0.272166	0.374215	0.198229	0.276248	0.67438	38	1.59729	0.33126	X	112958619	112958826	+	Gm14937	Inactive
ENSMUSG00000082392	0	0	0	0	0	0	0	0	0	0	NA	NA	X	112967089	112968031	+	Gm14938	Inactive
ENSMUSG00000084963	0	0	0	0.437238	0	0	0	0.276248	0	9	0.631802	0.5	X	112980864	113009754	-	Gm14936	Inactive
ENSMUSG00000083560	0.148143	0.0736704	0	0.145746	0	0.149686	0.297343	0.0920826	0	11	1.31816	0.412389	X	113034193	113035654	-	Gm14939	Inactive
ENSMUSG00000065510	0	0.147341	0.0833159	0.582984	0	0	0.297343	0	0.421487	19	1.23302	0.5	X	113074824	113074893	-	Mir361	Inactive
ENSMUSG00000081831	0.148143	0.0736704	0	0	0	0	0	0	0	3	NA	NA	X	113225541	113227320	-	Gm7405	Inactive
ENSMUSG00000025592	0	0	0.0833159	4.591	3.81033	2.99372	3.07255	2.30207	1.26446	231	0.582628	0.0952151	X	113297510	113836386	+	Dach2	Inactive
ENSMUSG00000080428	0.148143	0.147341	0	0.218619	0.0680415	0.224529	0.0991144	0	0	12	0.19389	0.0920193	X	113332100	113332225	-	Gm24831	Inactive
ENSMUSG00000087765	0.0740717	0.442023	0.333263	0	0.612374	0.374215	0.198229	0.276248	0.0842975	31	0.56637	0.33126	X	113878331	113878454	-	Gm23985	Inactive
ENSMUSG00000082511	0.0740717	0	0.166632	0.364365	0.272166	0.149686	0.0991144	0.0920826	0	16	0.243186	0.0404278	X	114021997	114023565	+	Gm4915	Inactive
ENSMUSG00000082567	0.148143	0.221011	0.249948	0.145746	0	0.374215	0.693801	0.920826	0.0842975	33	3.26741	0.191367	X	114036527	114037877	+	Gm14896	Inactive
ENSMUSG00000084031	0	0	0	0.218619	0	0	0	0	0	3	0	0.252493	X	114052511	114054304	-	Gm7416	Inactive
ENSMUSG00000079963	0.0740717	0.0736704	0.249948	0.072873	0.0680415	0.149686	0.198229	0	0	11	0.682135	0.328953	X	114198015	114198753	+	Gm7146	Inactive
ENSMUSG00000025597	0	0.147341	0.0833159	0.218619	0.952581	0.523902	0	0.0920826	0.168595	30	0.153783	0.0404278	X	114474333	114560829	+	Klhl4	Inactive
ENSMUSG00000081978	0	0	0	0	0	0	0	0	0	0	NA	NA	X	114490420	114491780	+	Gm14895	Inactive
ENSMUSG00000082070	0.296287	0.368352	0.166632	0.364365	0.272166	0.224529	0.396458	0.460413	0.168595	34	1.19093	0.33126	X	114592048	114592524	-	Gm1866	Inactive
ENSMUSG00000081354	0.814789	0.663034	0.749843	1.02022	0.680415	0.598745	0.792916	1.5654	1.26446	101	1.57555	0.0952151	X	114662197	114662466	+	Gm14894	Inactive
ENSMUSG00000083561	6.37017	5.00959	6.16537	8.3804	8.98148	8.30758	3.46901	4.32788	3.96198	715	0.458088	0.0404278	X	114774319	114774757	-	Gm5942	Inactive
ENSMUSG00000081160	0	0	0.0833159	0	0.0680415	0	0	0.0920826	0	3	1.35333	0.5	X	114857887	114858093	+	Gm14897	Inactive
ENSMUSG00000050435	0.296287	0.884045	0.666527	0.437238	0.340208	1.12265	1.78406	0.644578	0.758677	84	1.67745	0.191367	X	114905012	114905941	+	Ube2dnl1	Inactive
ENSMUSG00000047079	1.037	0.589364	0.833159	1.02022	1.08866	0.748431	1.28849	0.644578	0.927272	103	1.00106	0.5	X	114907582	114908510	+	Ube2dnl2	Inactive
ENSMUSG00000085619	0	0.0736704	0.0833159	0.364365	0	0	0	0	0	7	0	0.252493	X	114926989	114928600	+	4930555B12Rik	Inactive
ENSMUSG00000082440	0	0.663034	0.249948	0.72873	0.612374	0.598745	0.594687	0	0.758677	54	0.697665	0.33126	X	114948913	114949371	+	Gm4914	Inactive
ENSMUSG00000082260	0.148143	0.663034	0.416579	1.0931	0.816498	0.748431	0.495572	0.552496	0.758677	73	0.679732	0.0952151	X	114980970	114981317	-	Gm7429	Inactive
ENSMUSG00000083971	0	0	0	0	0	0	0	0	0	0	NA	NA	X	114989150	114989608	+	Gm5943	Inactive
ENSMUSG00000083452	0	0.147341	0	0.072873	0.0680415	0.0748431	0.0991144	0	0	6	0.459379	0.328953	X	115280377	115283443	-	Gm14905	Inactive
ENSMUSG00000089470	0	0	0	0	0	0	0	0	0	0	NA	NA	X	115373841	115373964	-	Gm25366	Inactive
ENSMUSG00000098405	0	0	0	0	0	0	0	0.36833	0	4	Inf	0.252493	X	115398815	115399195	+	Gm27414	Inactive
ENSMUSG00000080965	0.148143	0.221011	0.166632	0.291492	0.204125	0.224529	0.495572	0.0920826	0.168595	25	1.05013	0.33126	X	115443399	115444031	-	Gm6461	Inactive
ENSMUSG00000081034	1.18515	0.810375	1.08311	0.437238	0.340208	0.673588	0.89203	0.276248	0.842975	82	1.38608	0.33126	X	115458894	115459894	-	Gm5944	Inactive
ENSMUSG00000083663	0.148143	0	0.249948	0.218619	0	0.149686	0.396458	0.276248	0	17	1.82649	0.253278	X	115574818	115581585	+	Gm14903	Inactive
ENSMUSG00000081124	0	0	0	0	0	0	0	0	0	0	NA	NA	X	115682136	115682525	+	Gm14906	Inactive
ENSMUSG00000083352	0	0	0	0	0	0	0	0	0	0	NA	NA	X	115808537	115809390	+	Gm14907	Inactive
ENSMUSG00000078034	0.148143	0	0.0833159	0.072873	0	0.0748431	0	0	0	5	0	0.0983528	X	116123900	116123987	+	Gm24683	Inactive
ENSMUSG00000084053	0	0.0736704	0.166632	0.145746	0	0	0	0	0	5	0	0.252493	X	116198189	116198523	+	Gm14904	Inactive
ENSMUSG00000064551	0	0.147341	0	0	0.544332	0.523902	0	4.14372	0	62	3.87904	0.5	X	116345732	116345895	+	Gm24624	Inactive
ENSMUSG00000072995	0	0	0	0.145746	0	0	0	0	0	2	0	0.252493	X	116448944	116478783	+	Cpxcr1	Inactive
ENSMUSG00000082482	0.370359	1.32607	0.833159	0.218619	0.476291	1.27233	0.693801	0.828744	1.26446	91	1.41671	0.33126	X	116681178	116681525	+	H2afb2	Inactive
ENSMUSG00000088518	0	0.147341	0	0	0	0.0748431	0.198229	0	0	5	2.64859	0.5	X	116748842	116748956	+	Gm24438	Inactive
ENSMUSG00000043295	0	0	0	0	0	0.149686	0	0	0	2	0	0.252493	X	116886881	116887183	+	Gm16373	Inactive
ENSMUSG00000080954	0	0.0736704	0.0833159	0	0.408249	0.149686	0.396458	0	0	14	0.71058	0.321417	X	116896951	116897340	+	Gm14919	Inactive
ENSMUSG00000067441	0.222215	0.294682	0.416579	0.145746	0.340208	0.374215	0.89203	0.552496	0.505785	45	2.26736	0.0404278	X	117014757	117015104	+	H2afb1	Inactive
ENSMUSG00000080852	0.222215	0.147341	0	0	0	0	0	0.184165	0	7	Inf	0.252493	X	117310241	117310508	-	Gm14918	Inactive
ENSMUSG00000081134	0	0	0	0.072873	0	0	0	0	0	1	0	0.252493	X	117417744	117418836	-	Gm14913	Inactive
ENSMUSG00000083345	0.0740717	0	0.0833159	0	0	0	0.297343	0	0.0842975	6	Inf	0.0983528	X	117525212	117526905	+	Gm6491	Inactive
ENSMUSG00000083602	0.222215	0.589364	0.333263	0.510111	0	0.0748431	0.89203	0.460413	0.0842975	38	2.45616	0.191367	X	117663894	117664882	-	Gm14911	Inactive
ENSMUSG00000084283	0	0	0	0	0	0	0	0	0	0	NA	NA	X	117706498	117708528	+	Gm14914	Inactive
ENSMUSG00000081659	0	0	0	0	0	0	0	0	0	0	NA	NA	X	117870536	117872640	-	Gm14917	Inactive
ENSMUSG00000084324	0.740717	0.884045	0.833159	1.0931	1.49691	1.64655	1.3876	1.65749	0.842975	133	0.917742	0.5	X	117886441	117886891	-	Gm6500	Inactive
ENSMUSG00000082403	0.740717	0.884045	0.833159	1.0931	1.49691	1.64655	1.3876	1.65749	0.842975	133	0.917742	0.5	X	117887019	117887222	-	Gm14916	Inactive
ENSMUSG00000081466	0.148143	0.221011	0	0.291492	0	0	0.198229	0.276248	0	14	1.62775	0.5	X	117888113	117889885	-	Gm14912	Inactive
ENSMUSG00000084138	0.148143	0	0	0.218619	0	0.149686	0	0.0920826	0	8	0.250017	0.176839	X	117902937	117903140	-	Gm14915	Inactive
ENSMUSG00000081268	0.148143	0	0	0	0	0	0	0	0.0842975	3	Inf	0.252493	X	118121022	118121372	-	Gm14909	Inactive
ENSMUSG00000083031	0	0	0	0	0	0	0	0	0	0	NA	NA	X	118231183	118232987	-	Gm14910	Inactive
ENSMUSG00000081171	0.222215	0.294682	0.0833159	0.145746	0	0.149686	0.198229	0.460413	0	19	2.22942	0.253278	X	118697795	118698903	-	Gm7485	Inactive
ENSMUSG00000081587	0	0.0736704	0.0833159	0	0	0	0	0	0	2	NA	NA	X	119413252	119413989	+	Gm14926	Inactive
ENSMUSG00000088313	0.0740717	0.221011	0	0	0.204125	0	0	0	0.0842975	8	0.412971	0.5	X	119526544	119526659	-	Gm26182	Inactive
ENSMUSG00000086431	0.370359	0.147341	0.0833159	0.072873	0	0.0748431	0.0991144	0.276248	0	14	2.54111	0.253278	X	119747626	119749677	-	Gm14929	Inactive
ENSMUSG00000034732	0	0.0736704	0	0.510111	0.136083	0.823274	0.594687	0	0	27	0.404695	0.187913	X	119927196	119930165	+	Pabpc5	Inactive
ENSMUSG00000083151	0.44443	0.736704	0.666527	0.072873	0.272166	0.748431	0.297343	0.644578	0.927272	60	1.70942	0.191367	X	119966284	119967573	+	Gm4913	Inactive
ENSMUSG00000084172	0	0	0	0	0.408249	0	0.0991144	0	0	7	0.242779	0.5	X	120114974	120115829	+	Gm16420	Inactive
ENSMUSG00000082927	1.11108	1.9891	1.16642	0.947349	0.340208	1.42202	1.48672	0.276248	1.93884	134	1.36619	0.33126	X	120160710	120161717	+	Gm5863	Inactive
ENSMUSG00000082718	1.11108	0.589364	0.583211	0.510111	0.544332	0.598745	0.792916	0.920826	0.590082	78	1.39356	0.0952151	X	120178939	120179415	+	Gm14928	Inactive
ENSMUSG00000083616	0.962932	1.17873	1.16642	0.874476	0.952581	1.42202	1.58583	0.36833	0.842975	118	0.860902	0.33126	X	120312748	120313095	-	H2afb3	Inactive
ENSMUSG00000083321	0	0.0736704	0	0	0	0	0.198229	0.0920826	0	4	Inf	0.0983528	X	120345362	120345614	-	Gm14931	Inactive
ENSMUSG00000081546	0	0.0736704	0	0.145746	0	0	0.594687	0	0	9	4.08029	0.5	X	120371212	120371665	+	Gm14927	Inactive
ENSMUSG00000081728	0.296287	0.221011	0.333263	0.364365	0.136083	0.374215	0.396458	0.460413	0.421487	37	1.46154	0.0404278	X	120442035	120442686	-	Gm14930	Inactive
ENSMUSG00000083275	0.222215	0.0736704	0.333263	0.291492	0.136083	0.224529	0	0	0.33719	21	0.51708	0.328953	X	120957711	120958884	+	Gm4993	Inactive
ENSMUSG00000077435	0	0	0	0	0	0	0.0991144	0	0.168595	3	Inf	0.0983528	X	121011835	121011962	+	Gm22590	Inactive
ENSMUSG00000080695	0	0	0	0	0	0.299372	0	0	0	4	0	0.252493	X	121177008	121177982	-	Gm5394	Inactive
ENSMUSG00000087716	0.148143	0.221011	0.0833159	0.218619	0.136083	0.224529	0.0991144	0	0.168595	17	0.46218	0.0952151	X	121308217	121308340	-	Gm25825	Inactive
ENSMUSG00000083668	6.07388	6.33566	4.08248	8.45327	7.00828	7.48431	6.54155	8.10327	6.40661	766	0.917439	0.191367	X	121334988	121336574	-	Gm5648	Inactive
ENSMUSG00000083699	0	0.0736704	0	0.072873	0.136083	0	0	0	0.168595	6	0.806844	0.5	X	121416143	121416789	+	Gm14932	Inactive
ENSMUSG00000088539	0	0	0	0	0	0	0	0	0	0	NA	NA	X	121712089	121712224	+	Gm23277	Inactive
ENSMUSG00000082590	0	0	0	0	0	0	0	0	0	0	NA	NA	X	121816927	121819838	+	Gm14943	Inactive
ENSMUSG00000084054	0	0	0	0	0	0	0	0	0	0	NA	NA	X	121893424	121894541	+	Gm14945	Inactive
ENSMUSG00000084110	0.370359	1.03139	0.249948	0.801603	2.17733	1.79623	0.198229	1.19707	0.842975	114	0.468733	0.191367	X	121913227	121913994	+	Gm4992	Inactive
ENSMUSG00000088264	0	0	0	0.437238	0	0.0748431	0.0991144	0.0920826	0.421487	14	1.19646	0.33126	X	121914560	121914659	+	Gm24783	Inactive
ENSMUSG00000082840	0.0740717	0.221011	0.166632	0.364365	0.204125	0.299372	0.0991144	0	0.0842975	20	0.211338	0.0404278	X	122100927	122102483	+	Gm16421	Inactive
ENSMUSG00000081095	0	0	0	0	0	0	0	0	0	0	NA	NA	X	122219850	122220145	-	Gm14946	Inactive
ENSMUSG00000083537	0.222215	0.147341	0.249948	0.291492	0	0.0748431	0.89203	0.276248	0.33719	29	4.10954	0.0952151	X	122347613	122347948	+	Gm14942	Inactive
ENSMUSG00000086452	2.07401	2.28378	2.74942	2.84205	3.47012	2.32014	1.68495	2.02582	1.51735	270	0.605646	0.0404278	X	122452368	122452670	+	Gm14947	Inactive
ENSMUSG00000083490	0	0	0	0.291492	0	0.149686	0	0	0	6	0	0.0983528	X	122768869	122769597	+	Gm14940	Inactive
ENSMUSG00000094864	0.814789	0.810375	0.833159	0.655857	0.476291	2.69435	0.594687	1.19707	1.51735	121	0.864789	0.5	X	123029178	123029675	-	Gm17521	Inactive
ENSMUSG00000079450	0	0.147341	0.499895	10.2022	5.17116	5.01449	1.68495	3.49914	1.77025	367	0.341102	0.0404278	X	123103495	123188795	+	Cldn34c1	Inactive
ENSMUSG00000095005	0	0	0	0	0	0	0	0	0	0	NA	NA	X	123210420	123213303	-	Astx6	Inactive
ENSMUSG00000091821	0.296287	0	0.0833159	0.218619	0	0.0748431	0.198229	0	0.0842975	12	0.962735	0.412389	X	123221399	123222481	-	Srsx	Inactive
ENSMUSG00000095034	0.814789	1.17873	1.33305	1.45746	0.816498	2.76919	2.18052	1.10499	1.34876	162	0.918923	0.5	X	123246416	123246913	-	Gm17577	Inactive
ENSMUSG00000084776	3.11101	3.46251	2.58279	2.40481	2.58558	3.06857	3.07255	3.03873	3.54049	338	1.19765	0.0952151	X	123253138	123260815	+	Gm14951	Inactive
ENSMUSG00000096362	0	0	0.166632	0.218619	0.204125	0.224529	0.198229	0.0920826	0.252892	17	0.839219	0.33126	X	123285044	123285445	+	Rps12-ps21	Inactive
ENSMUSG00000094288	0	0	0	0.072873	0	0	0	0	0	1	0	0.252493	X	123449004	123451890	-	Astx2	Inactive
ENSMUSG00000094999	1.037	1.03139	0.666527	1.38459	0.680415	2.61951	1.78406	1.38124	1.51735	151	0.999604	0.5	X	123483317	123483814	-	Gm17412	Inactive
ENSMUSG00000095277	0.0740717	0.0736704	0.166632	0.291492	0	0.224529	0.198229	0.184165	0.252892	18	1.23112	0.5	X	123514427	123514828	+	Rps12-ps22	Inactive
ENSMUSG00000095474	0	0	0	0.072873	0	0	0	0	0	1	0	0.252493	X	123576286	123602172	+	Cldn34c2	Inactive
ENSMUSG00000085536	0	0	0	0	0	0	0	0	0	0	NA	NA	X	123664062	123666949	-	Gm14950	Inactive
ENSMUSG00000095108	1.25922	1.10506	1.16642	1.74895	0.680415	2.46982	2.0814	1.19707	2.44463	176	1.16817	0.5	X	123704300	123704797	-	Gm17467	Inactive
ENSMUSG00000093796	0	0	0	0.364365	0	0.149686	0.396458	0.276248	0	14	1.30864	0.412389	X	123735811	123736212	+	Rps12-ps23	Inactive
ENSMUSG00000095521	0.0740717	0.0736704	0	0	0	0.0748431	0	0	0	3	0	0.252493	X	123890522	123893407	-	Astx5	Inactive
ENSMUSG00000094015	0.296287	0.147341	0	0	0.0680415	0.224529	0.0991144	0.0920826	0	12	0.653507	0.412389	X	123957274	123957675	+	Rps12-ps20	Inactive
ENSMUSG00000072049	0	0	0	0	0	0	0	0	0	0	NA	NA	X	124124961	124135952	-	Vmn2r121	Inactive
ENSMUSG00000096831	0	0	0	0	0	0.0748431	0	0	0	1	0	0.252493	X	124349725	124350123	-	Rps12-ps6	Inactive
ENSMUSG00000095420	0	0.0736704	0	0.145746	0	0	0	0	0	3	0	0.252493	X	124407642	124410527	+	Astx1a	Inactive
ENSMUSG00000094238	0.148143	0	0.0833159	0	0.136083	0	0	0.0920826	0	6	0.676665	0.5	X	124469959	124470357	-	Rps12-ps11	Inactive
ENSMUSG00000096318	0	0	0	0	0	0	0	0	0	0	NA	NA	X	124530162	124533047	+	Astx4a	Inactive
ENSMUSG00000093990	0	0.147341	0.166632	0	0.136083	0.149686	0	0	0	8	0	0.0983528	X	124599364	124599762	-	Rps12-ps12	Inactive
ENSMUSG00000094675	0	0	0	0.072873	0	0	0	0	0	1	0	0.252493	X	124659500	124662385	+	Astx4b	Inactive
ENSMUSG00000096135	0	0	0	0	0	0.149686	0	0	0.0842975	3	0.563161	0.5	X	124855729	124856127	-	Rps12-ps18	Inactive
ENSMUSG00000095283	0	0	0	0.072873	0	0	0	0	0	1	0	0.252493	X	124911237	124914122	+	Astx1b	Inactive
ENSMUSG00000095017	0.148143	0	0.166632	0.145746	0	0	0.594687	0.184165	0.168595	16	6.50067	0.0382613	X	124973550	124973948	-	Rps12-ps15	Inactive
ENSMUSG00000095137	0.148143	0	0.0833159	0	0	0	0	0	0	3	NA	NA	X	125547773	125548171	-	Rps12-ps17	Inactive
ENSMUSG00000094540	0	0	0	0	0	0	0	0.0920826	0.0842975	2	Inf	0.0983528	X	125605682	125608567	+	Astx4c	Inactive
ENSMUSG00000096763	0.148143	0.147341	0	0	0	0	0.198229	0	0.505785	12	Inf	0.0983528	X	125674833	125675231	-	Rps12-ps13	Inactive
ENSMUSG00000095008	0	0	0	0	0	0.0748431	0	0	0	1	0	0.252493	X	125735043	125737928	+	Astx1c	Inactive
ENSMUSG00000095499	0.222215	0.0736704	0.166632	0	0	0	0.198229	0	0.252892	11	Inf	0.0983528	X	125857683	125858081	-	Rps12-ps14	Inactive
ENSMUSG00000094342	1.037	1.32607	0.833159	0.655857	0.544332	1.79623	1.28849	1.19707	1.60165	128	1.36403	0.33126	X	125888203	125888701	+	Gm17522	Inactive
ENSMUSG00000096897	0	0	0.0833159	0.072873	0	0	0	0	0	2	0	0.252493	X	125917810	125920696	+	Astx4d	Inactive
ENSMUSG00000096437	0.0740717	0.0736704	0	0	0.136083	0	0.0991144	0.0920826	0.33719	10	3.88283	0.187913	X	125986966	125987364	-	Rps12-ps16	Inactive
ENSMUSG00000095563	0	0.221011	0	0	0	0	0	0	0	3	NA	NA	X	126042545	126045431	+	Astx3	Inactive
ENSMUSG00000083294	0.0740717	0.0736704	0	0	0	0	0	0	0	2	NA	NA	X	126129808	126171027	-	Gm14957	Inactive
ENSMUSG00000081736	0	0	0	0	0	0	0	0	0	0	NA	NA	X	126299995	126300657	+	Gm14971	Inactive
ENSMUSG00000082611	0.666645	0.442023	0.249948	1.02022	0.272166	0.374215	0.297343	0.552496	0.590082	57	0.863986	0.5	X	126612014	126612516	-	Gm7746	Inactive
ENSMUSG00000058670	0	0	0	0	0	0	0	0	0	0	NA	NA	X	126812462	126815868	-	4932411N23Rik	Inactive
ENSMUSG00000088282	0	0.0736704	0.0833159	0	0	0	0	0	0	2	NA	NA	X	126900896	126901018	+	Gm23586	Inactive
ENSMUSG00000082772	0	0	0	0.072873	0	0	0.0991144	0	0	2	1.3601	0.5	X	126905581	126907617	-	Gm381	Inactive
ENSMUSG00000081639	0	0	0	0	0	0	0	0	0	0	NA	NA	X	126953192	126953446	+	Gm14973	Inactive
ENSMUSG00000082690	0.222215	0	0	0.072873	0	0	0	0	0	4	0	0.252493	X	126967723	126968086	-	Gm14972	Inactive
ENSMUSG00000062791	0	0	0	0	0	0	0	0	0	0	NA	NA	X	127039972	127063986	+	Gm382	Inactive
ENSMUSG00000089372	0	0	0	0	0	0	0	0	0	0	NA	NA	X	127327490	127327594	+	Gm22139	Inactive
ENSMUSG00000049815	0	0	0	0	0	0	0	0	0	0	NA	NA	X	127394293	127395898	+	4921511C20Rik	Inactive
ENSMUSG00000088767	0	0	0	0.145746	0	0.0748431	0	0	0	3	0	0.0983528	X	127408430	127408704	+	Gm22636	Inactive
ENSMUSG00000082382	2.07401	2.72581	2.49948	0.801603	2.31341	2.46982	1.88317	0.644578	1.01157	211	0.633738	0.191367	X	127446562	127446916	-	Gm14970	Inactive
ENSMUSG00000043569	0.0740717	0	0	0.291492	0	0	0	0	0	5	0	0.252493	X	127721182	127736554	-	Cldn34c4	Inactive
ENSMUSG00000077857	0	0	0	0.072873	0	0	0	0	0	1	0	0.252493	X	127906453	127906559	-	Gm25061	Inactive
ENSMUSG00000083250	0	0.221011	0.166632	0.218619	0	0.449059	0.0991144	0	0	15	0.148447	0.176839	X	128058531	128061325	-	Gm5403	Inactive
ENSMUSG00000081739	0.148143	0.0736704	0	0	0.680415	0	0	0	0.0842975	14	0.123891	0.5	X	128261411	128267924	+	Mdm4-ps	Inactive
ENSMUSG00000082126	0	0	0	0.145746	0.136083	0	0	0	0	4	0	0.0983528	X	128287236	128287899	+	Gm14975	Inactive
ENSMUSG00000085722	0.592574	0	0.416579	0.510111	0.0680415	0.224529	0.198229	0.736661	0	34	1.16471	0.5	X	128375394	128376035	+	Gm4916	Inactive
ENSMUSG00000080419	0	0	0	0	0	0	0	0	0	0	NA	NA	X	128522689	128522809	-	Gm26475	Inactive
ENSMUSG00000065898	0	0.663034	0.666527	0.655857	0	0.224529	0.297343	0.184165	0.168595	36	0.73843	0.5	X	128700546	128700653	+	Gm24522	Inactive
ENSMUSG00000086244	0	0	0	0	0	0	0	0	0	0	NA	NA	X	129064297	129067146	+	4930558G05Rik	Inactive
ENSMUSG00000089284	2.14808	2.13644	2.41616	2.55056	4.49074	3.2931	1.78406	3.49914	2.95041	323	0.79672	0.33126	X	129156754	129156885	-	Gm26029	Inactive
ENSMUSG00000087983	0	0	0	0	0	0	0.0991144	0	0	1	Inf	0.252493	X	129304796	129305073	-	Gm22225	Inactive
ENSMUSG00000084337	0	0	0.0833159	0	0	0	0	0	0	1	NA	NA	X	129517525	129518526	-	Gm14986	Inactive
ENSMUSG00000081900	0	0	0.249948	0.291492	0.136083	0	0.0991144	0.0920826	0.168595	13	0.841471	0.5	X	129537510	129538295	+	Gm14985	Inactive
ENSMUSG00000081874	0.44443	0	0.166632	0	0.272166	0.299372	0.0991144	1.10499	0.842975	39	3.5817	0.191367	X	129606134	129606456	-	Gm14983	Inactive
ENSMUSG00000084047	0.0740717	0.589364	0	0.364365	0	0.224529	0.198229	0.644578	0.505785	32	2.29004	0.191367	X	130400957	130402219	-	Gm14984	Inactive
ENSMUSG00000083920	0	0	0	0.218619	0	0.149686	0	0.0920826	0.0842975	7	0.478897	0.253278	X	130513114	130513789	-	Gm14987	Inactive
ENSMUSG00000081456	0.370359	0.221011	0.666527	0.801603	0.408249	0.823274	0.594687	0.276248	1.09587	66	0.967378	0.5	X	130524637	130525424	+	Gm7781	Inactive
ENSMUSG00000083024	0.296287	0.294682	0.166632	0.437238	0.136083	0.149686	0.0991144	0.184165	0	23	0.391808	0.191367	X	130561456	130561897	-	Gm14982	Inactive
ENSMUSG00000077040	0.44443	0.663034	0.333263	0.582984	0.0680415	0.449059	0	0.0920826	0.168595	37	0.236962	0.191367	X	130887669	130887778	-	Gm26209	Inactive
ENSMUSG00000077379	0	0	0	0.072873	0	0.0748431	0	0	0	2	0	0.0983528	X	130915299	130915427	-	Gm25170	Inactive
ENSMUSG00000084256	0	0	0.249948	0.072873	0	0	0.0991144	0	0	5	1.3601	0.5	X	131017685	131019078	-	Gm14976	Inactive
ENSMUSG00000083999	0	0.0736704	0	0	0	0	0	0	0	1	NA	NA	X	131172439	131173748	-	Gm7790	Inactive
ENSMUSG00000081072	0.222215	0.221011	0.333263	0.072873	0.136083	0.149686	0.0991144	0.0920826	0.168595	19	1.00321	0.5	X	131558228	131559516	-	Gm14977	Inactive
ENSMUSG00000082117	0	0.294682	0.0833159	0	0	0.299372	0.495572	0	0.33719	18	2.78169	0.176839	X	131847887	131850073	-	Gm4994	Inactive
ENSMUSG00000082205	0	0.0736704	0	0.072873	0	0	0	0	0	2	0	0.252493	X	132169206	132170107	-	Gm7058	Inactive
ENSMUSG00000082537	0	0	0.166632	0	0	0	0	0	0	2	NA	NA	X	132187316	132188258	-	Gm14981	Inactive
ENSMUSG00000089128	0	0	0	0	0	0	0	0	0	0	NA	NA	X	132507131	132507254	+	Gm26406	Inactive
ENSMUSG00000077628	0	0	0	0	0	0	0	0	0	0	NA	NA	X	132553714	132553844	-	Gm23768	Inactive
ENSMUSG00000088026	0	0	0	0	0	0	0	0	0	0	NA	NA	X	132681887	132682089	+	Gm22143	Inactive
ENSMUSG00000083177	0	0	0	0.145746	0	0.0748431	0	0	0	3	0	0.0983528	X	132888108	132889159	-	Gm7820	Inactive
ENSMUSG00000083205	0.222215	0	0	0.801603	0.0680415	0	0.0991144	0	0.168595	18	0.307838	0.412389	X	133030204	133030991	-	Gm7821	Inactive
ENSMUSG00000082905	0.222215	0.442023	0.499895	0.437238	0.0680415	0.598745	0.396458	0	0.252892	37	0.588167	0.191367	X	133093940	133095562	-	Gm7823	Inactive
ENSMUSG00000083858	0	0	0	0	0	0	0	0	0	0	NA	NA	X	133210486	133211520	+	Gm14979	Inactive
ENSMUSG00000088421	0	0.0736704	0.166632	0.145746	0	0.149686	0.198229	0	0	9	0.670979	0.5	X	133376217	133376553	-	Gm22552	Inactive
ENSMUSG00000083062	0.296287	0.515693	0.166632	0.582984	0.952581	0.598745	0.396458	0.736661	0.842975	65	0.92587	0.5	X	133406375	133407110	-	Gm14980	Inactive
ENSMUSG00000051323	0	0	0.166632	25.797	20.9568	11.9001	10.1097	22.7444	12.3917	1319	0.771403	0.33126	X	133582860	133688987	-	Pcdh19	Inactive
ENSMUSG00000031250	0.666645	1.47341	0.749843	0.72873	1.22475	2.91888	2.47786	0	0.758677	139	0.664265	0.33126	X	133850980	133865577	+	Tnmd	Inactive
ENSMUSG00000067377	0	0.0736704	0.0833159	0.874476	0.544332	1.27233	1.48672	0.36833	0.252892	61	0.783289	0.33126	X	133891068	133898429	-	Tspan6	Inactive
ENSMUSG00000084875	0	0	0	0	0.204125	0	0	0	0.33719	7	1.65188	0.5	X	133898699	133901213	-	4930570D08Rik	Inactive
ENSMUSG00000031253	0.666645	0.442023	0.249948	0.510111	1.08866	1.0478	2.47786	1.84165	1.51735	118	2.20544	0.0404278	X	133908426	133932446	+	Srpx2	Inactive
ENSMUSG00000080788	0.148143	0.0736704	0.0833159	0	0	0.598745	0.198229	0.276248	0	17	0.792453	0.5	X	134052787	134054415	-	Gm7841	Inactive
ENSMUSG00000093172	0.148143	0	0.166632	0.145746	0.408249	0.523902	0.198229	0.552496	0.0842975	28	0.774677	0.5	X	134075316	134075397	+	Mir3112	Inactive
ENSMUSG00000031257	0.0740717	0.221011	0.416579	0.655857	0	0.0748431	0.396458	0	0.252892	26	0.888669	0.412389	X	134086421	134221956	-	Nox1	Inactive
ENSMUSG00000031258	0.518502	0.736704	0.166632	0.655857	0.952581	2.09561	2.18052	0.276248	0.33719	99	0.754299	0.33126	X	134149043	134162076	-	Xkrx	Inactive
ENSMUSG00000052549	0.0740717	0	0.0833159	0	0.0680415	0	0.0991144	0.920826	0.0842975	15	16.2289	0.0382613	X	134187501	134208028	+	Arl13a	Inactive
ENSMUSG00000009596	15.7773	12.303	16.1633	61.7963	63.959	26.6441	19.922	53.6842	37.4281	3946	0.728574	0.191367	X	134460118	134476490	-	Taf7l	Inactive
ENSMUSG00000070641	4.07394	3.83086	5.08227	5.24686	5.2392	8.90633	6.93801	10.1291	6.99669	699	1.24089	0.191367	X	134489370	134490143	+	Gm16410	Inactive
ENSMUSG00000088275	0.148143	0.0736704	0	0.364365	0.272166	0.224529	0.396458	0.0920826	0	20	0.567371	0.33126	X	134496810	134496916	+	Gm23124	Inactive
ENSMUSG00000048007	0.370359	0.147341	0.166632	11.8783	10.8186	4.93964	3.56812	8.19535	5.73223	590	0.633064	0.191367	X	134537256	134541865	-	Timm8a1	Inactive
ENSMUSG00000031264	0.518502	0.957716	0.416579	0.874476	0.952581	1.42202	1.09026	0.0920826	0.67438	90	0.571461	0.191367	X	134542336	134583570	-	Btk	Inactive
ENSMUSG00000083687	0	0	0.249948	0.145746	0.136083	0.0748431	0.396458	0	0.168595	14	1.58424	0.33126	X	134551882	134552247	+	Gm15154	Inactive
ENSMUSG00000079435	0.370359	0.810375	0.499895	3.4979	3.87837	3.51762	4.65838	5.34079	2.78182	312	1.17322	0.33126	X	134585654	134588062	+	Rpl36a	Inactive
ENSMUSG00000085226	5.85167	5.2306	4.749	14.2831	17.7588	10.7774	7.43358	13.1678	12.5603	1175	0.774456	0.191367	X	134625058	134625744	-	Gm7855	Inactive
ENSMUSG00000082655	0.0740717	0.221011	0.0833159	0	0.136083	0.748431	0.396458	0.0920826	0.252892	25	0.838238	0.5	X	134681520	134681877	+	Gm7857	Inactive
ENSMUSG00000087024	0	0	0.0833159	6.41282	4.62682	3.06857	1.88317	4.88038	2.86611	304	0.682557	0.191367	X	134684562	134686462	-	B230119M05Rik	Inactive
ENSMUSG00000081972	0.222215	0.147341	0.0833159	0.364365	0.816498	0.97296	1.18937	0	0.67438	56	0.865323	0.5	X	134731571	134732064	+	Gm16397	Inactive
ENSMUSG00000099272	0.0740717	0.221011	0.166632	5.68409	8.23302	6.36166	3.56812	5.06454	5.22644	443	0.683429	0.0404278	X	134757631	134757731	+	Mir7093	Inactive
ENSMUSG00000083236	0.370359	0.957716	0.583211	0.947349	1.42887	1.72139	0.495572	0.36833	0.67438	99	0.37541	0.0404278	X	134828140	134829045	-	Gm7222	Inactive
ENSMUSG00000081292	0.0740717	0	0	0.072873	0	0.224529	0.198229	0	0	7	0.666535	0.321417	X	134905999	134906631	-	Gm15018	Inactive
ENSMUSG00000009941	2.96287	3.53618	3.41595	10.1293	4.69487	7.40947	5.35218	4.41997	9.35702	649	0.860369	0.33126	X	134944526	134964754	-	Nxf2	Inactive
ENSMUSG00000089759	0	0.0736704	0	0	0	0	0	0	0.0842975	2	Inf	0.252493	X	135022734	135060336	-	3632454L22Rik	Inactive
ENSMUSG00000081146	0	0	0	0	0	0	0	0	0	0	NA	NA	X	135119961	135122984	-	Gm6207	Inactive
ENSMUSG00000085556	0.370359	0.294682	0.416579	0.145746	0.476291	0.598745	0	0.0920826	0	32	0.0754292	0.0382613	X	135122878	135152596	-	Gm15020	Inactive
ENSMUSG00000088878	0.222215	0.810375	0.249948	1.02022	0.408249	0.823274	0.89203	0.276248	0.421487	65	0.706015	0.33126	X	135165848	135165961	+	Gm25868	Inactive
ENSMUSG00000079432	0.592574	0.368352	0.666527	0.364365	0.204125	1.87108	0.792916	0.276248	0.67438	73	0.714694	0.5	X	135167624	135177632	-	Gm15023	Inactive
ENSMUSG00000031409	0.44443	0.221011	0.0833159	1.38459	2.65362	1.64655	1.48672	2.94664	1.77025	158	1.09127	0.33126	X	135208687	135210687	-	Tceal6	Inactive
ENSMUSG00000081709	0	0	0	0.145746	0	0	0	0	0	2	0	0.252493	X	135240154	135240899	+	Gm15022	Inactive
ENSMUSG00000082071	0	0	0	0	0	0	0	0	0.0842975	1	Inf	0.252493	X	135270853	135274214	+	Pramel	Inactive
ENSMUSG00000067360	0.222215	0.368352	0.583211	0.072873	0.340208	0.97296	0.297343	0.0920826	0.168595	40	0.402601	0.33126	X	135302307	135312652	+	Pramel3	Inactive
ENSMUSG00000094470	0.0740717	0.221011	0.583211	0.437238	0.0680415	0.299372	0.396458	0	0.0842975	27	0.59747	0.33126	X	135314316	135314429	-	Gm25936	Inactive
ENSMUSG00000087428	0.740717	0.589364	0.249948	0.072873	0.204125	0.748431	0.396458	0.276248	0.0842975	43	0.738231	0.5	X	135329761	135349127	+	Gm15017	Inactive
ENSMUSG00000095599	0	0	0	0	0	0	0	0	0	0	NA	NA	X	135349021	135352023	+	Gm6215	Inactive
ENSMUSG00000094004	0.740717	0.663034	0.416579	0	0.272166	0.523902	0.89203	0	0.33719	48	1.54411	0.412389	X	135373284	135383393	+	Gm5128	Inactive
ENSMUSG00000094670	0.44443	0.442023	0.333263	0.072873	0.136083	0.374215	0.297343	0.0920826	0.252892	31	1.10142	0.5	X	135384915	135385028	-	Gm22006	Inactive
[truncated: 519 more rows]
